# Supplementary material for: Exploring use of unsupervised clustering to associate signaling profiles of GPCR ligands to clinical response
Source: Nat Commun. 2019 Sep 9;10:4075. doi: 10.1038/s41467-019-11875-6 (PMC6733853; doi:10.1038/s41467-019-11875-6)
Supplement: Supplementary file 3 — Supplementary Data 1 [file 41467_2019_11875_MOESM3_ESM.xlsx]

## Sheet: Supplementary Data 1
		Supplementary Data 1. Operational and logistic parameters obtained monitoring hMOR responses with BRET-based biosensors See footnote below
	βarrestine 1												βarrestine 2												βarrestine 2-GRK2												βarrestine 2-GRK5												βarrestine 2-GRK6
	pEC50 ±SEM		Emax ± SEM		Operationel model						n		pEC50 ±SEM		Emax ± SEM		Operationel model						n		pEC50 ±SEM		Emax ± SEM		Operationel model						n		pEC50 ±SEM		Emax ± SEM		Operationel model						n		pEC50 ±SEM
	pEC50	SEM	Emax	SEM	Logτ	SEM	pLog KA	SEM	Log(τ/KA)	SEM			pEC50	SEM	Emax	SEM	Logτ	SEM	pLog KA	SEM	Log(τ/KA)	SEM			pEC50	SEM	Emax	SEM	Logτ	SEM	pLog KA	SEM	Log(τ/KA)	SEM			pEC50	SEM	Emax	SEM	Logτ	SEM	pLog KA	SEM	Log(τ/KA)	SEM			pEC50
Buprenorphine	NR	NR	NR	NR	NR	NR	NR	NR	NR	NR	4		NF	NF	NF	NF	MV	MV	MV	MV	NR	NR	4		4.643	0.2024	15.86 ∆		-0.5044	0.1523	4.5	0.3422	3.995	0.2119	4		4.709	0.1503	14.99 ∆		-0.6304	0.08188	4.916	0.2374	4.286	0.1751	4		4.555
DAMGO	5.933	0.03774	103.9	1.891	FA	FA	FA	FA	5.974	0.02623	4		5.899	0.02753	86.58	1.755	0.8239	0.04775	5.003	0.06413	5.827	0.02588	3		6.612	0.0244	98.99	1.724	FA	FA	FA	FA	6.615	0.02003	3		6.576	0.03386	104	1.686	FA	FA	FA	FA	6.627	0.02644	3		6.207
Endomorphine1	6.108	0.05233	45.44	1.134	-0.08864	0.01372	5.936	0.04727	5.847	0.03962	4		6.027	0.05064	50.73	1.228	-0.007134	0.01639	5.761	0.04831	5.754	0.03877	4		6.66	0.05578	84.44	2.267	0.6771	0.04651	5.929	0.07333	6.606	0.04156	4		6.591	0.04078	82.6	1.614	0.6143	0.03032	5.907	0.05062	6.521	0.03047	4		6.334
Fentanyl	6.171	0.09088	26.62	1.148	-0.3885	0.01751	6.168	0.07797	5.78	0.06894	4		6.221	0.0826	27.5	1.077	-0.4161	0.01761	6.108	0.073	5.692	0.06389	4		6.794	0.07397	72.67	2.617	0.4065	0.03467	6.298	0.07473	6.705	0.05461	4		6.8	0.04521	72.7	1.601	0.3981	0.02079	6.297	0.04517	6.695	0.03317	4		6.43
Loperamide	6.27	0.03679	75.4	2.089	0.4778	0.03439	5.681	0.06422	6.159	0.04148	4		6.059	0.05203	81.41	2.02	0.5631	0.04067	5.419	0.06816	5.982	0.03965	3		6.649	0.03075	89.42	2.137	1.077	0.1086	5.511	0.1296	6.589	0.03962	3		6.678	0.02517	89.3	1.763	1.114	0.1019	5.509	0.12	6.624	0.03503	3		6.361
Meptazinol	NR	NR	NR	NR	NR	NR	NR	NR	NR	NR	4		NR	NR	NR	NR	NF	NF	NF	NF	NF	NF	4		NR	NR	NR	NR	NR	NR	NR	NR	NR	NR	4		NR	NR	NR	NR	NR	NR	NR	NR	NR	NR	4		NR
Met-Enk	5.911	0.01607	99.47	1.143	FA	FA	FA	FA	5.896	0.0128	18		5.997	0.01056	98.47	0.7442	FA	FA	FA	FA	5.967	0.01055	16		6.644	0.01475	100.3	0.6769	FA	FA	FA	FA	6.658	0.0109	16		6.646	0.0127	99.88	0.5805	FA	FA	FA	FA	6.648	0.009403	16		6.362
Morphine	6.435	0.1319	15.11	0.9729	-0.6644	0.02387	6.473	0.1118	5.809	0.09892	4		6.369	0.0878	18.83	0.813	-0.619	0.01902	6.299	0.07833	5.68	0.06759	3		6.805	0.04087	68.35	1.328	0.3161	0.01847	6.37	0.04149	6.686	0.03022	3		6.869	0.05181	65.14	1.602	0.2533	0.0212	6.47	0.05143	6.723	0.03896	3		6.548
Oxycodone	4.875	0.1395	13.82	1.299	-0.7073	0.03695	4.96	0.1208	4.252	0.09334	4		5.229	0.1577	11.88	1.069	-0.8015	0.03492	5.378	0.1327	4.576	0.1104	7		5.719	0.05073	58.31	1.472	0.1359	0.02136	5.403	0.0527	5.539	0.03881	7		5.744	0.03051	60.37	0.9124	0.1633	0.01346	5.395	0.03219	5.559	0.0234	7		5.553
Tramadol	NF	NF	NF	NF	NF	NF	NF	NF	NF	NF	4		NF	NF	NF	NF	NF	NF	NF	NF	NF	NF	4		NF	NF	NF	NF	NF	NF	NF	NF	NF	NF	4		NF	NF	NF	NF	NF	NF	NF	NF	NF	NF	4		NR
Cmp 1	NR	NR	NR	NR	-1	0.1153	4.774	0.3517	3.774	0.2603	5		NR	NR	NR	NR	NR	NR	NR	NR	NR	NR	3		4.504	0.1267	13.11 ∆		-0.5234	0.1405	4.212	0.2743	3.689	0.1459	3		NR	NR	NR	NR	-1.008	0.03999	5.658	0.1771	4.65	0.1537	3		NF
Cmp 3	NR	NR	NR	NR	NR	NR	NR	NR	NR	NR	5		NR	NR	NR	NR	NF	NF	NF	NF	NF	NF	3		NR	NR	NR	NR	-1.398	0.0657	7.572	0.4681	6.175	0.4429	3		NR	NR	NR	NR	-1.2	0.03451	8.11	0.2713	6.91	0.2588	3		NF
Cmp 4	NR	NR	NR	NR	MV	MV	NR	NR	NR	NR	5		NR	NR	NR	NR	NR	NR	NR	NR	NR	NR	3		NR	NR	NR	NR	-1.26	0.04451	7.192	0.2922	5.931	0.274	3		NR	NR	NR	NR	-1.095	0.02704	7.195	0.1726	6.1	0.1615	3		NF
Cmp 5	7.03	0.03384	103.5	2.535	FA	FA	FA	FA	7.058	0.03077	4		7.058	0.04058	100.7	2.946	FA	FA	FA	FA	7.082	0.03563	3		7.741	0.03768	101.3	1.995	FA	FA	FA	FA	7.768	0.02569	3		7.763	0.03928	99.19	2.048	FA	FA	FA	FA	7.754	0.02568	3		7.37
Cmp 6	NR	NR	NR	NR	NR	NR	NR	NR	NR	NR	5		NR	NR	NR	NR	NR	NR	NR	NR	NR	NR	6		7.317	0.1135	16.42	0.9039	-0.6526	0.01721	7.27	0.09335	6.617	0.08563	6		7.411	0.09609	18.82	0.8875	-0.5933	0.01459	7.356	0.07774	6.763	0.0713	6		7.492
Cmp 7	5.151	0.1429	118.1	11.16	FA	FA	FA	FA	5.398	0.04225	4		5.314	0.03267	101.2 ∆		FA	FA	FA	FA	5.514	0.03361	6		6.6	0.04321	97.35	2.03	FA	FA	FA	FA	6.583	0.0297	6		6.552	0.03299	100.1	1.588	FA	FA	FA	FA	6.559	0.02231	6		6.102
Cmp 8	4.936	0.2138	41.84	8.147	-0.1574	0.1157	4.806	0.2289	4.649	0.1254	5		4.738	0.08698	39.18 ∆		0.08143	0.1372	4.062	0.2181	4.143	0.09173	6		5.126	0.04399	76.98	3.102	0.6385	0.06388	4.366	0.08916	5.004	0.03387	6		5.079	0.0618	81.76	3.07	0.5751	0.07375	4.433	0.1074	5.008	0.0447	6		4.914
Cmp 9	NR	NR	NR	NR	NR	NR	NF	NF	NF	NF	3		NR	NR	NR	NR	NR	NR	NR	NR	NR	NR	3		7.042	0.1043	17.59	0.8727	-0.6235	0.01756	6.979	0.08876	6.355	0.08036	3		7.193	0.06394	16.78	0.8067	-0.6162	0.01338	7.138	0.069	6.522	0.06282	3		6.622
Cmp 10	4.677	0.1146	14.76 ∆		-0.5926	0.1028	4.407	0.2354	3.814	0.1451	5		4.915	0.1573	10.31	1.065	-0.9084	0.05139	4.827	0.1544	3.919	0.1146	6		5.313	0.06746	57.12	2.137	0.1207	0.03228	5.034	0.07321	5.155	0.05005	6		5.27	0.07294	56.46	2.318	0.1024	0.03559	4.976	0.07997	5.079	0.05407	6		4.984
Cmp 11	NR	NR	NR	NR	NR	NR	NR	NR	NR	NR	3		NR	NR	NR	NR	NR	NR	NR	NR	NR	NR	4		5.392	0.1392	15.34	1.155	-0.6824	0.03354	5.362	0.1266	4.68	0.105	4		5.74	0.1269	17.05	1.079	-0.6434	0.02757	5.691	0.1141	5.047	0.09806	4		5.545
Cmp 12	5.182	0.1	17.46 ∆		-0.6268	0.03264	5.588	0.136	4.961	0.1163	3		5.27	0.288	23.91	4.231	-0.6685	0.02326	5.664	0.09429	4.995	0.08023	4		6.513	0.08047	66.12	2.511	0.2847	0.03258	6.118	0.07909	6.403	0.06041	4		6.498	0.0676	65.83	2.099	0.2719	0.02741	6.101	0.06702	6.373	0.05134	4		6.025
Cmp 13	5.077	0.0903	52.62	2.889	0.01578	0.0394	4.879	0.09332	4.894	0.06373	3		4.882	0.07337	68.96	3.394	0.2938	0.05934	4.444	0.1005	4.737	0.0506	4		5.711	0.07007	93.47	3.284	0.9903	0.1548	4.689	0.1875	5.679	0.05341	4		5.636	0.08149	95.3	3.918	1.124	0.2441	4.493	0.2802	5.617	0.0622	4		5.328
Cmp 14	NR	NR	NR	NR	-0.8299	0.05405	5.464	0.2259	4.635	0.1921	3		NR	NR	NR	NR	NR	NR	NR	NR	NR	NR	4		NR	NR	NR	NR	-1.624	0.06413	6.22	0.3527	4.597	0.3206	4		NR	NR	NR	NR	-1.406	0.05962	6.589	0.3506	5.182	0.3234	4		NR
Cmp 15	NR	NR	NR	NR	NR	NR	NR	NR	NR	NR	3		NF	NF	NF	NF	NF	NF	NF	NF	NF	NF	4		4.712	0.1295	21.35 ∆		-0.3721	0.127	4.327	0.2618	3.955	0.1492	4		5.047	0.1095	15.66 ∆		-0.7088	0.04473	5.216	0.1586	4.507	0.1284	4		NR
Cmp 16	NR	NR	NR	NR	-0.8848	0.03867	6.258	0.1789	5.373	0.1567	3		5.792	0.1599	10.76	0.8572	-0.8855	0.03217	5.759	0.1411	4.874	0.1229	4		6.396	0.05846	59.56	1.652	0.1598	0.02032	6.048	0.05556	6.207	0.04411	4		6.283	0.09357	54.16	2.407	0.07038	0.03039	5.99	0.08902	6.06	0.07199	4		6.094
	Footnote: NR: no response NF: no fitting MV : missing value : Fits were ambiguous FA : Full agonist ° Min asymptote fixed to 0 ∆ When there was no inflection point within the range of experimental values the Max asymptote in the logistic model was fixed to highest experimental value observed* * Details of curve fitting in materials and methods
[truncated: 65 more columns]
