# Supplementary material for: Exploring use of unsupervised clustering to associate signaling profiles of GPCR ligands to clinical response
Source: Nat Commun. 2019 Sep 9;10:4075. doi: 10.1038/s41467-019-11875-6 (PMC6733853; doi:10.1038/s41467-019-11875-6)
Supplement: Supplementary file 4 — Supplementary Data 2 [file 41467_2019_11875_MOESM4_ESM.xlsx]

## Sheet: Supplementary Data 2
	Supplementary Data 2. r2 and p values describing the correlation between frequency of report of undesired events for prescription opioids (standardized gamma scores) and Euclidian distances separating these ligands in the hMOR functional matrix. See footnote below
	R2 ≥ 0.60 and p < 0.05
	R2 ≥ 0.60
Type of side effect	Preferred term	r²	p value
gastrointestinal / nutrition	Abdominal pain	0.05465	0.6557
	Constipation	0.5377	0.0972
	Decreased appetite	0.1637	0.4262
	Faecaloma	0.859	0.0078
	Gastric disorder	0.07327	0.6039
	Gastrointestinal hypomotility	0.1541	0.4415
	Gastrointestinal motility disorder	0.8079	0.0148
	Gastrointestinal sounds abnormal	0.162	0.4288
	Ileus	0.3412	0.2234
	Ileus paralytic	0.08497	0.5751
	Megacolon	0.1562	0.438																								Respiratory.rate.increased	Yawning
	Nausea	0.02685	0.7564																								0.4514	2.017e-05
	Subileus	0.06568	0.624																								0.2142	0.9943
	Vomiting	0.05111	0.6667																								Not Significant	Not Significant
	Cachexia	0.656	0.0507
Respiratory	Acidosis	0.004595	0.9138
	Apnoea	0.3843	0.2647
	Asphyxia	0.002658	0.9344
	Bradypnoea	0.3385	0.3035
	Cyanosis	0.3479	0.2952
	Emphysema	0.3399	0.3022
	Hypercapnia	0.1743	0.4843
	Hyperventilation	0.4476	0.2169
	Hypopnoea	0.04831	0.7224
	Hypoventilation	0.5606	0.1454
	Hypoxia	0.2077	0.4405
	Obstructive airways disorder	0.004213	0.9174
	Oxygen saturation decreased	0.5475	0.1529
	PO2 decreased	0.1678	0.4935
	Pneumonia aspiration	0.3593	0.2854
	Pulmonary congestion	0.5025	0.1801
	Pulmonary oedema	0.3668	0.279
	Respiration abnormal	0.5809	0.1342
	Respiratory acidosis	0.00135	0.9532
	Respiratory arrest	0.4708	0.2009
	Respiratory depression	0.6198	0.1139
	Respiratory disorder	0.05379	0.7074
	Respiratory distress	0.2357	0.407
	Respiratory failure	0.1498	0.5198
	Respiratory rate decreased	0.5978	0.1252
	Respiratory rate increased	0.4514	0.2142
	Snoring	0.2416	0.4003
	Yawning	2.017e-05	0.9943
CV	Bradycardia	0.0001939	0.9823
	Cardiac arrest	0.3024	0.3369
	Cardio respiratory arrest	0.3168	0.3232
	Heart rate decreased	0.4919	0.1869
Neuropsychiatric	Altered state of consciousness	0.02103	0.816
	Convulsion*	0.7232	0.0679
	Coma	0.436	0.2251
	Sedation	0.3114	0.3283
	Completed suicide	0.1497	0.5199
	Suicidal ideation	0.02925	0.7833
	Euphoric mood	0.09741	0.6092
	Dependence	0.0003551	0.976
	Drug dependence	0.01035	0.8707
	Drug withdrawal syndrome	0.003215	0.9278
	Substance abuse	0.155	0.512
	Withdrawal syndrome	0.0643	0.6806
Sleep disorder	Hypersomnia	0.3731	0.2738
	Insomnia	0.07894	0.647
	Sleep apnoea syndrome	0.3185	0.3217
	Sleep disorder	0.3506	0.2928
	Somnolence	0.5992	0.1244
Change in drug response	Analgesic drug level increased	0.1943	0.4575
	Drug effect decreased	0.2665	0.3732
	Drug ineffective	0.3721	0.2746
	Drug tolerance	0.3002	0.3391
	Drug effect increased	0.05415	0.7064
	Therapeutic response increased	0.1118	0.5823
	Therapeutic response decreased	0.138	0.5381
Pain	Breakthrough pain	0.2227	0.4223
	Complex regional pain syndrome	0.2828	0.3563
	Hyperaesthesia	0.4402	0.2221
	Inadequate analgesia	0.5193	0.1697
	Pain	0.4749	0.198
Itching	Pruritus	0.004956	0.9104
	Pruritus generalised	0.02072	0.8173
Others	Paralysis	0.2465	0.3948
	Therapy cessation	0.07291	0.6604
	Significant correlations, and correlations that explain more than 60% of the variance are highlighted. SD gamma scores for loperamide were only included in correlations for gastrointestinal reports. * Correlation driven by TRAM, which is also active at NE AND 5-HT transporters. When TRAM was removed correlation was not maintained.
