# Supplementary material for: Exploring use of unsupervised clustering to associate signaling profiles of GPCR ligands to clinical response
Source: Nat Commun. 2019 Sep 9;10:4075. doi: 10.1038/s41467-019-11875-6 (PMC6733853; doi:10.1038/s41467-019-11875-6)
Supplement: Supplementary file 5 — Supplementary Data 3 [file 41467_2019_11875_MOESM5_ESM.xlsx]

## Sheet: Supplementary Data 3
	Supplementary Data 3. Ligand x ligand matrix corresponding to Tanimoto similarity values for opioid ligands derived using Extended-Connectivity Fingerprints (ECFP-6). See footnote below
Name	Buprenorphine	DAMGO	Endomorphin1	Fentanyl	Loperamide	Meptazinol	Met-Enkephalin	Morphine	Oxycodone	Tramadol	Cmpd 1	Cmpd 3	Cmpd 4	Cmpd 5	Cmpd 6	Cmpd 7	Cmpd 8	Cmpd 9	Cmpd 10	Cmpd 11	Cmpd 12	Cmpd 13	Cmpd 14	Cmpd 15	Cmpd 16
Buprenorphine	1	0.04375	0.061111	0.075188	0.085714	0.096	0.042945	0.19048	0.20769	0.10078	0.076923	0.22131	0.32168	0.061224	0.054795	0.076433	0.052632	0.17188	0.07483	0.071895	0.087591	0.080537	0.06338	0.058442	0.070968
DAMGO	0.04375	1	0.2381	0.1453	0.11719	0.07563	0.34167	0.036765	0.042254	0.072581	0.11538	0.068702	0.071429	0.36111	0.21849	0.066667	0.06338	0.076336	0.064286	0.068966	0.12	0.062937	0.12698	0.14925	0.060811
Endomorphin1	0.061111	0.2381	1	0.13669	0.098684	0.085714	0.29371	0.044304	0.055215	0.068027	0.10458	0.086093	0.073684	0.29545	0.16552	0.088757	0.086957	0.092715	0.08805	0.078313	0.11565	0.08642	0.12925	0.14103	0.052326
Fentanyl	0.075188	0.1453	0.13669	1	0.19	0.10638	0.12295	0.044643	0.078261	0.10101	0.14151	0.09434	0.098592	0.13889	0.14151	0.12397	0.11404	0.11429	0.12613	0.091667	0.18367	0.14286	0.14563	0.14035	0.064
Loperamide	0.085714	0.11719	0.098684	0.19	1	0.13	0.097744	0.058824	0.099174	0.13462	0.092437	0.096491	0.11486	0.11864	0.11111	0.12403	0.088	0.10526	0.12605	0.076923	0.14679	0.12295	0.11404	0.12097	0.075758
Meptazinol	0.096	0.07563	0.085714	0.10638	0.13	1	0.07377	0.07767	0.1028	0.18391	0.074766	0.15789	0.086957	0.083333	0.095238	0.13043	0.070796	0.18085	0.14423	0.15741	0.35802	0.099099	0.16667	0.14815	0.10435
Met-Enkephalin	0.042945	0.34167	0.29371	0.12295	0.097744	0.07377	1	0.035971	0.041379	0.054264	0.11278	0.067164	0.057803	0.41509	0.22314	0.065359	0.062069	0.074627	0.062937	0.067568	0.11719	0.061644	0.12403	0.14599	0.052632
Morphine	0.19048	0.036765	0.044304	0.044643	0.058824	0.07767	0.035971	1	0.13913	0.074074	0.057851	0.10811	0.18978	0.04	0.04065	0.051471	0.03876	0.078261	0.064516	0.053435	0.069565	0.062992	0.05042	0.045802	0.052632
Oxycodone	0.20769	0.042254	0.055215	0.078261	0.099174	0.1028	0.041379	0.13913	1	0.11818	0.062992	0.14035	0.20567	0.045802	0.054688	0.086957	0.068182	0.11017	0.094488	0.058394	0.083333	0.083969	0.056	0.058824	0.097015
Tramadol	0.10078	0.072581	0.068027	0.10101	0.13462	0.18391	0.054264	0.074074	0.11818	1	0.090909	0.13861	0.099291	0.06087	0.081081	0.125	0.067797	0.11538	0.13761	0.092437	0.13861	0.094828	0.083333	0.075	0.11864
Cmpd 1	0.076923	0.11538	0.10458	0.14151	0.092437	0.074766	0.11278	0.057851	0.062992	0.090909	1	0.08547	0.063694	0.11667	0.11864	0.097015	0.078125	0.07563	0.096774	0.083969	0.076271	0.112	0.20561	0.11905	0.13386
Cmpd 3	0.22131	0.068702	0.086093	0.09434	0.096491	0.15789	0.067164	0.10811	0.14035	0.13861	0.08547	1	0.18248	0.075	0.08547	0.092308	0.072581	0.30851	0.10084	0.11382	0.15094	0.089431	0.10714	0.096774	0.077519
Cmpd 4	0.32168	0.071429	0.073684	0.098592	0.11486	0.086957	0.057803	0.18978	0.20567	0.099291	0.063694	0.18248	1	0.062893	0.063694	0.076923	0.054878	0.16429	0.075472	0.066265	0.08	0.080745	0.058065	0.073171	0.052941
Cmpd 5	0.061224	0.36111	0.29545	0.13889	0.11864	0.083333	0.41509	0.04	0.045802	0.06087	0.11667	0.075	0.062893	1	0.24074	0.071942	0.068702	0.083333	0.069767	0.074627	0.13158	0.068182	0.13913	0.1626	0.057971
Cmpd 6	0.054795	0.21849	0.16552	0.14151	0.11111	0.095238	0.22314	0.04065	0.054688	0.081081	0.11864	0.08547	0.063694	0.24074	1	0.072993	0.078125	0.084746	0.088	0.083969	0.094828	0.069231	0.15179	0.175	0.066667
Cmpd 7	0.076433	0.066667	0.088757	0.12397	0.12403	0.13043	0.065359	0.051471	0.086957	0.125	0.097015	0.092308	0.076923	0.071942	0.072993	1	0.16794	0.10853	0.41121	0.082759	0.10078	0.20313	0.090909	0.083333	0.089041
Cmpd 8	0.052632	0.06338	0.086957	0.11404	0.088	0.070796	0.062069	0.03876	0.068182	0.067797	0.078125	0.072581	0.054878	0.068702	0.078125	0.16794	1	0.089431	0.16393	0.064748	0.064	0.16	0.08871	0.088889	0.071429
Cmpd 9	0.17188	0.076336	0.092715	0.11429	0.10526	0.18085	0.074627	0.078261	0.11017	0.11538	0.07563	0.30851	0.16429	0.083333	0.084746	0.10853	0.089431	1	0.11864	0.13115	0.16038	0.10656	0.10619	0.10484	0.060606
Cmpd 10	0.07483	0.064286	0.08805	0.12613	0.12605	0.14423	0.062937	0.064516	0.094488	0.13761	0.096774	0.10084	0.075472	0.069767	0.088	0.41121	0.16393	0.11864	1	0.065693	0.11017	0.31193	0.090164	0.090226	0.080292
Cmpd 11	0.071895	0.068966	0.078313	0.091667	0.076923	0.15741	0.067568	0.053435	0.058394	0.092437	0.083969	0.11382	0.066265	0.074627	0.083969	0.082759	0.064748	0.13115	0.065693	1	0.16102	0.056738	0.14876	0.13534	0.054795
Cmpd 12	0.087591	0.12	0.11565	0.18367	0.14679	0.35802	0.11719	0.069565	0.083333	0.13861	0.076271	0.15094	0.08	0.13158	0.094828	0.10078	0.064	0.16038	0.11017	0.16102	1	0.098361	0.16981	0.14286	0.085938
Cmpd 13	0.080537	0.062937	0.08642	0.14286	0.12295	0.099099	0.061644	0.062992	0.083969	0.094828	0.112	0.089431	0.080745	0.068182	0.069231	0.20313	0.16	0.10656	0.31193	0.056738	0.098361	1	0.096774	0.088235	0.070922
Cmpd 14	0.06338	0.12698	0.12925	0.14563	0.11404	0.16667	0.12403	0.05042	0.056	0.083333	0.20561	0.10714	0.058065	0.13913	0.15179	0.090909	0.08871	0.10619	0.090164	0.14876	0.16981	0.096774	1	0.40816	0.052239
Cmpd 15	0.058442	0.14925	0.14103	0.14035	0.12097	0.14815	0.14599	0.045802	0.058824	0.075	0.11905	0.096774	0.073171	0.1626	0.175	0.083333	0.088889	0.10484	0.090226	0.13534	0.14286	0.088235	0.40816	1	0.077465
Cmpd 16	0.070968	0.060811	0.052326	0.064	0.075758	0.10435	0.052632	0.052632	0.097015	0.11864	0.13386	0.077519	0.052941	0.057971	0.066667	0.089041	0.071429	0.060606	0.080292	0.054795	0.085938	0.070922	0.052239	0.077465	1
	Footnote: Each value in the matrix is Si,j { Si,j similarity value between compound i and compound j 1= identity 0= no similarity.
