# Supplementary material for: Exploring use of unsupervised clustering to associate signaling profiles of GPCR ligands to clinical response
Source: Nat Commun. 2019 Sep 9;10:4075. doi: 10.1038/s41467-019-11875-6 (PMC6733853; doi:10.1038/s41467-019-11875-6)
Supplement: Supplementary file 6 — Supplementary Data 4 [file 41467_2019_11875_MOESM6_ESM.xlsx]

## Sheet: Supplementary Data 4
	Supplementary Data 4. Ligand x ligand matrix corresponding to Tanimoto similarity values for opioid ligands derived using Functional-Class Fingerprints (FCFP-6). See footnote below
Name	Buprenorphine	DAMGO	DPDPE	Deltorphin	Endomorphin1	Fentanyl	Loperamide	Meptazinol	Met-Enkephalin	Morphine	Oxycodone	Tramadol	TIPP	SNC-80	ARM100390	Cmpd 1	Cmpd 3	Cmpd 4	Cmpd 5	Cmpd 6	Cmpd 7	Cmpd 8	Cmpd 9	Cmpd 10	Cmpd 11	Cmpd 12	Cmpd 13	Cmpd 14	Cmpd 15	Cmpd 16
Buprenorphine	1	0.13008	0.12	0.12403	0.1049	0.14151	0.125	0.16	0.13008	0.26667	0.25	0.17647	0.11719	0.12605	0.082569	0.10169	0.3617	0.37815	0.13393	0.11207	0.10078	0.0625	0.27273	0.11667	0.1405	0.17143	0.12097	0.11304	0.11905	0.10317
DAMGO	0.13008	1	0.41111	0.43478	0.30631	0.17391	0.15306	0.13187	0.4	0.17647	0.10909	0.10309	0.38298	0.1	0.16667	0.125	0.16162	0.14394	0.46154	0.28889	0.09322	0.078947	0.14141	0.11009	0.10619	0.1828	0.10526	0.16162	0.19626	0.076923
DPDPE	0.12	0.41111	1	0.51136	0.30357	0.14737	0.11765	0.13043	0.60759	0.16346	0.088496	0.090909	0.39362	0.079646	0.15217	0.13462	0.13725	0.10145	0.51316	0.28571	0.083333	0.068966	0.14	0.099099	0.10526	0.18085	0.094828	0.16	0.18349	0.076271
Deltorphin	0.12403	0.43478	0.51136	1	0.31304	0.15152	0.12264	0.13542	0.5	0.17757	0.094017	0.10784	0.36	0.076271	0.15625	0.13889	0.15238	0.11348	0.48148	0.27083	0.08871	0.075	0.15534	0.10435	0.11017	0.18367	0.1	0.15238	0.17544	0.073171
Endomorphin1	0.1049	0.30631	0.30357	0.31304	1	0.14414	0.12821	0.10909	0.33028	0.14876	0.093023	0.086207	0.40566	0.076923	0.13761	0.10569	0.12605	0.12583	0.33	0.22727	0.088235	0.083969	0.11864	0.10236	0.099237	0.15179	0.10687	0.13559	0.176	0.066176
Fentanyl	0.14151	0.17391	0.14737	0.15152	0.14414	1	0.21795	0.16438	0.14894	0.1087	0.18182	0.17105	0.15464	0.1573	0.16	0.125	0.16867	0.13675	0.17073	0.15294	0.26136	0.15385	0.15854	0.2716	0.12632	0.27778	0.3012	0.16867	0.17021	0.069307
Loperamide	0.125	0.15306	0.11765	0.12264	0.12821	0.21795	1	0.13924	0.14141	0.091837	0.15957	0.20513	0.13592	0.13684	0.16456	0.2093	0.13333	0.1405	0.13483	0.13187	0.14851	0.089109	0.13636	0.17391	0.10891	0.14118	0.17708	0.21429	0.15	0.07619
Meptazinol	0.16	0.13187	0.13043	0.13542	0.10909	0.16438	0.13924	1	0.13187	0.12791	0.13793	0.16667	0.11458	0.11364	0.10811	0.093023	0.24324	0.13274	0.1519	0.13415	0.12766	0.052632	0.26761	0.13953	0.2439	0.47458	0.11957	0.22667	0.19318	0.072917
Met-Enkephalin	0.13008	0.4	0.60759	0.5	0.33028	0.14894	0.14141	0.13187	1	0.17647	0.10909	0.11458	0.39785	0.09009	0.16667	0.15842	0.16162	0.11852	0.5	0.31818	0.09322	0.088496	0.14141	0.11009	0.10619	0.1828	0.125	0.16162	0.19626	0.11504
Morphine	0.26667	0.17647	0.16346	0.17757	0.14876	0.1087	0.091837	0.12791	0.17647	1	0.17172	0.13483	0.16981	0.084906	0.125	0.12121	0.18478	0.25	0.18681	0.17021	0.078947	0.073394	0.1383	0.095238	0.091743	0.13043	0.090909	0.10101	0.11927	0.1215
Oxycodone	0.25	0.10909	0.088496	0.094017	0.093023	0.18182	0.15957	0.13793	0.10909	0.17172	1	0.21176	0.10526	0.15842	0.097826	0.07619	0.20652	0.3125	0.11111	0.098039	0.13636	0.091743	0.15957	0.15842	0.1	0.13978	0.15094	0.088235	0.10714	0.099099
Tramadol	0.17647	0.10309	0.090909	0.10784	0.086207	0.17105	0.20513	0.16667	0.11458	0.13483	0.21176	1	0.088235	0.2439	0.11688	0.11364	0.17073	0.15789	0.10465	0.10227	0.14583	0.094737	0.16049	0.17241	0.10417	0.12346	0.15054	0.10345	0.11224	0.12632
TIPP	0.11719	0.38298	0.39362	0.36	0.40566	0.15464	0.13592	0.11458	0.39785	0.16981	0.10526	0.088235	1	0.077586	0.13542	0.1	0.14423	0.13139	0.38824	0.25	0.099174	0.076271	0.125	0.10619	0.09322	0.16327	0.10169	0.15534	0.18919	0.056911
SNC-80	0.12605	0.1	0.079646	0.076271	0.076923	0.1573	0.13684	0.11364	0.09009	0.084906	0.15842	0.2439	0.077586	1	0.25	0.087379	0.13402	0.13178	0.09	0.088235	0.11712	0.082569	0.13684	0.12621	0.2766	0.10526	0.13084	0.089109	0.11818	0.09009
ARM100390	0.082569	0.16667	0.15217	0.15625	0.13761	0.16	0.16456	0.10811	0.16667	0.125	0.097826	0.11688	0.13542	0.25	1	0.2	0.093023	0.083333	0.17722	0.17284	0.1134	0.1087	0.10843	0.13636	0.083333	0.098765	0.1413	0.093023	0.15054	0.11702
Cmpd 1	0.10169	0.125	0.13462	0.13889	0.10569	0.125	0.2093	0.093023	0.15842	0.12121	0.07619	0.11364	0.1	0.087379	0.2	1	0.10417	0.067669	0.1413	0.15054	0.090909	0.085714	0.094737	0.10891	0.074074	0.086022	0.125	0.16484	0.13333	0.17
Cmpd 3	0.3617	0.16162	0.13725	0.15238	0.12605	0.16867	0.13333	0.24324	0.16162	0.18478	0.20652	0.17073	0.14423	0.13402	0.093023	0.10417	1	0.2963	0.1573	0.1413	0.11321	0.056604	0.47826	0.12245	0.2	0.26923	0.12745	0.16854	0.15842	0.074766
Cmpd 4	0.37815	0.14394	0.10145	0.11348	0.12583	0.13675	0.1405	0.13274	0.11852	0.25	0.3125	0.15789	0.13139	0.13178	0.083333	0.067669	0.2963	1	0.12097	0.10156	0.10791	0.096296	0.24324	0.1145	0.12782	0.14407	0.11029	0.10236	0.19531	0.10219
Cmpd 5	0.13393	0.46154	0.51316	0.48148	0.33	0.17073	0.13483	0.1519	0.5	0.18681	0.11111	0.10465	0.38824	0.09	0.17722	0.1413	0.1573	0.12097	1	0.33333	0.093458	0.07767	0.16092	0.11224	0.11881	0.20988	0.1068	0.18391	0.20833	0.075472
Cmpd 6	0.11207	0.28889	0.28571	0.27083	0.22727	0.15294	0.13187	0.13415	0.31818	0.17021	0.098039	0.10227	0.25	0.088235	0.17284	0.15054	0.1413	0.10156	0.33333	1	0.091743	0.086538	0.13187	0.12121	0.10577	0.14943	0.12621	0.17978	0.21649	0.09434
Cmpd 7	0.10078	0.09322	0.083333	0.08871	0.088235	0.26136	0.14851	0.12766	0.09322	0.078947	0.13636	0.14583	0.099174	0.11712	0.1134	0.090909	0.11321	0.10791	0.093458	0.091743	1	0.14545	0.11538	0.40909	0.12281	0.10784	0.21698	0.1028	0.11966	0.075
Cmpd 8	0.0625	0.078947	0.068966	0.075	0.083969	0.15385	0.089109	0.052632	0.088496	0.073394	0.091743	0.094737	0.076271	0.082569	0.1087	0.085714	0.056604	0.096296	0.07767	0.086538	0.14545	1	0.057692	0.14563	0.051724	0.04902	0.16038	0.046729	0.11607	0.12844
Cmpd 9	0.27273	0.14141	0.14	0.15534	0.11864	0.15854	0.13636	0.26761	0.14141	0.1383	0.15957	0.16049	0.125	0.13684	0.10843	0.094737	0.47826	0.24324	0.16092	0.13187	0.11538	0.057692	1	0.125	0.2043	0.25974	0.11881	0.15909	0.16162	0.056075
Cmpd 10	0.11667	0.11009	0.099099	0.10435	0.10236	0.2716	0.17391	0.13953	0.11009	0.095238	0.15842	0.17241	0.10619	0.12621	0.13636	0.10891	0.12245	0.1145	0.11224	0.12121	0.40909	0.14563	0.125	1	0.10092	0.11702	0.42353	0.11111	0.13889	0.080357
Cmpd 11	0.1405	0.10619	0.10526	0.11017	0.099237	0.12632	0.10891	0.2439	0.10619	0.091743	0.1	0.10417	0.09322	0.2766	0.083333	0.074074	0.2	0.12782	0.11881	0.10577	0.12281	0.051724	0.2043	0.10092	1	0.22472	0.096491	0.17526	0.16514	0.05042
Cmpd 12	0.17143	0.1828	0.18085	0.18367	0.15179	0.27778	0.14118	0.47458	0.1828	0.13043	0.13978	0.12346	0.16327	0.10526	0.098765	0.086022	0.26923	0.14407	0.20988	0.14943	0.10784	0.04902	0.25974	0.11702	0.22472	1	0.12245	0.2375	0.2043	0.057692
Cmpd 13	0.12097	0.10526	0.094828	0.1	0.10687	0.3012	0.17708	0.11957	0.125	0.090909	0.15094	0.15054	0.10169	0.13084	0.1413	0.125	0.12745	0.11029	0.1068	0.12621	0.21698	0.16038	0.11881	0.42353	0.096491	0.12245	1	0.10577	0.14286	0.086207
Cmpd 14	0.11304	0.16162	0.16	0.15238	0.13559	0.16867	0.21429	0.22667	0.16162	0.10101	0.088235	0.10345	0.15534	0.089109	0.093023	0.16484	0.16854	0.10236	0.18391	0.17978	0.1028	0.046729	0.15909	0.11111	0.17526	0.2375	0.10577	1	0.37647	0.036036
Cmpd 15	0.11905	0.19626	0.18349	0.17544	0.176	0.17021	0.15	0.19318	0.19626	0.11927	0.10714	0.11224	0.18919	0.11818	0.15054	0.13333	0.15842	0.19531	0.20833	0.21649	0.11966	0.11607	0.16162	0.13889	0.16514	0.2043	0.14286	0.37647	1	0.11304
Cmpd 16	0.10317	0.076923	0.076271	0.073171	0.066176	0.069307	0.07619	0.072917	0.11504	0.1215	0.099099	0.12632	0.056911	0.09009	0.11702	0.17	0.074766	0.10219	0.075472	0.09434	0.075	0.12844	0.056075	0.080357	0.05042	0.057692	0.086207	0.036036	0.11304	1
	Footnote: Similar considerations as for Supplementary Data 3
