# Supplementary material for: Exploring use of unsupervised clustering to associate signaling profiles of GPCR ligands to clinical response
Source: Nat Commun. 2019 Sep 9;10:4075. doi: 10.1038/s41467-019-11875-6 (PMC6733853; doi:10.1038/s41467-019-11875-6)
Supplement: Supplementary file 7 — Supplementary Data 5 [file 41467_2019_11875_MOESM7_ESM.xlsx]

## Sheet: Supplementary Data 5
	Supplementary Data 5. Ligand x ligand matrix corresponding to Tanimoto similarity values for opioid ligands derived using MDL MACCS keys (MDL keys). See footnote below
Name	Buprenorphine	DAMGO	Endomorphin1	Fentanyl	Loperamide	Meptazinol	Met-Enkephalin	Morphine	Oxycodone	Tramadol	Cmpd 1	Cmpd 3	Cmpd 4	Cmpd 5	Cmpd 6	Cmpd 7	Cmpd 8	Cmpd 9	Cmpd 10	Cmpd 11	Cmpd 12	Cmpd 13	Cmpd 14	Cmpd 15	Cmpd 16
Buprenorphine	1	0.49333	0.56757	0.42254	0.56757	0.57813	0.44156	0.625	0.85938	0.60938	0.47143	0.74194	0.78873	0.44	0.5	0.50617	0.44304	0.69841	0.51316	0.54545	0.625	0.56962	0.51471	0.54054	0.625
DAMGO	0.49333	1	0.6875	0.45313	0.56522	0.45313	0.80702	0.41176	0.52055	0.50794	0.43939	0.49254	0.58667	0.78571	0.77586	0.37349	0.37662	0.5	0.38961	0.46053	0.45455	0.46835	0.46154	0.55882	0.45333
Endomorphin1	0.56757	0.6875	1	0.49231	0.53425	0.42647	0.64615	0.53846	0.57534	0.43478	0.33784	0.48571	0.66216	0.625	0.62121	0.51282	0.5942	0.51471	0.56338	0.55405	0.5625	0.62162	0.57143	0.69231	0.52703
Fentanyl	0.42254	0.45313	0.49231	1	0.61667	0.49091	0.4375	0.30769	0.42857	0.37705	0.42373	0.45902	0.54286	0.36923	0.41538	0.58462	0.61017	0.51724	0.62712	0.49254	0.51786	0.56716	0.58491	0.55738	0.4
Loperamide	0.56757	0.56522	0.53425	0.61667	1	0.59016	0.50704	0.38889	0.57534	0.62295	0.57143	0.57576	0.64	0.52941	0.48611	0.51282	0.48649	0.58462	0.52055	0.49351	0.5873	0.53846	0.62295	0.57143	0.52703
Meptazinol	0.57813	0.45313	0.42647	0.49091	0.59016	1	0.41538	0.39344	0.5873	0.64706	0.52727	0.71154	0.5	0.4127	0.37313	0.47143	0.37681	0.69231	0.45455	0.5625	0.77083	0.4	0.55556	0.46154	0.46269
Met-Enkephalin	0.44156	0.80702	0.64615	0.4375	0.50704	0.41538	1	0.43939	0.48649	0.46875	0.44615	0.45588	0.55263	0.76786	0.78947	0.36145	0.36364	0.44118	0.37662	0.42857	0.43939	0.4557	0.44615	0.56716	0.47945
Morphine	0.625	0.41176	0.53846	0.30769	0.38889	0.39344	0.43939	1	0.63492	0.38095	0.42623	0.5082	0.6087	0.46032	0.46154	0.37662	0.4	0.51667	0.45588	0.43056	0.51724	0.5	0.45	0.50769	0.60317
Oxycodone	0.85938	0.52055	0.57534	0.42857	0.57534	0.5873	0.48649	0.63492	1	0.59375	0.47826	0.72581	0.8	0.46575	0.50685	0.49383	0.44872	0.68254	0.52	0.51282	0.60938	0.57692	0.5	0.52703	0.61111
Tramadol	0.60938	0.50794	0.43478	0.37705	0.62295	0.64706	0.46875	0.38095	0.59375	1	0.50877	0.625	0.48649	0.4918	0.46875	0.36364	0.32877	0.55172	0.38028	0.43662	0.61111	0.40789	0.45763	0.42647	0.53846
Cmpd 1	0.47143	0.43939	0.33784	0.42373	0.57143	0.52727	0.44615	0.42623	0.47826	0.50877	1	0.4918	0.42857	0.46774	0.44615	0.34615	0.31081	0.47541	0.36111	0.41667	0.5	0.38961	0.50877	0.38571	0.53846
Cmpd 3	0.74194	0.49254	0.48571	0.45902	0.57576	0.71154	0.45588	0.5082	0.72581	0.625	0.4918	1	0.61972	0.45455	0.47761	0.48649	0.41667	0.9	0.47143	0.55072	0.64286	0.47368	0.54237	0.47826	0.54412
Cmpd 4	0.78873	0.58667	0.66216	0.54286	0.64	0.5	0.55263	0.6087	0.8	0.48649	0.42857	0.61972	1	0.51316	0.55263	0.57317	0.5125	0.62857	0.58442	0.51807	0.58571	0.65823	0.52778	0.61333	0.58974
Cmpd 5	0.44	0.78571	0.625	0.36923	0.52941	0.4127	0.76786	0.46032	0.46575	0.4918	0.46774	0.45455	0.51316	1	0.73684	0.3253	0.32468	0.46154	0.37333	0.40789	0.46032	0.4	0.4	0.5	0.43836
Cmpd 6	0.5	0.77586	0.62121	0.41538	0.48611	0.37313	0.78947	0.46154	0.50685	0.46875	0.44615	0.47761	0.55263	0.73684	1	0.36145	0.38158	0.48485	0.39474	0.42857	0.39706	0.49351	0.42424	0.52174	0.5
Cmpd 7	0.50617	0.37349	0.51282	0.58462	0.51282	0.47143	0.36145	0.37662	0.49383	0.36364	0.34615	0.48649	0.57317	0.3253	0.36145	1	0.78462	0.49315	0.82813	0.65753	0.49296	0.68	0.47887	0.56757	0.50633
Cmpd 8	0.44304	0.37662	0.5942	0.61017	0.48649	0.37681	0.36364	0.4	0.44872	0.32877	0.31081	0.41667	0.5125	0.32468	0.38158	0.78462	1	0.44286	0.84746	0.59155	0.46269	0.76119	0.51563	0.63636	0.5
Cmpd 9	0.69841	0.5	0.51471	0.51724	0.58462	0.69231	0.44118	0.51667	0.68254	0.55172	0.47541	0.9	0.62857	0.46154	0.48485	0.49315	0.44286	1	0.5	0.55882	0.65455	0.5	0.55172	0.50746	0.50725
Cmpd 10	0.51316	0.38961	0.56338	0.62712	0.52055	0.45455	0.37662	0.45588	0.52	0.38028	0.36111	0.47143	0.58442	0.37333	0.39474	0.82813	0.84746	0.5	1	0.56164	0.52308	0.77612	0.53125	0.65152	0.53425
Cmpd 11	0.54545	0.46053	0.55405	0.49254	0.49351	0.5625	0.42857	0.43056	0.51282	0.43662	0.41667	0.55072	0.51807	0.40789	0.42857	0.65753	0.59155	0.55882	0.56164	1	0.63492	0.5375	0.56923	0.59155	0.50649
Cmpd 12	0.625	0.45455	0.5625	0.51786	0.5873	0.77083	0.43939	0.51724	0.60938	0.61111	0.5	0.64286	0.58571	0.46032	0.39706	0.49296	0.46269	0.65455	0.52308	0.63492	1	0.5	0.58182	0.58065	0.55385
Cmpd 13	0.56962	0.46835	0.62162	0.56716	0.53846	0.4	0.4557	0.5	0.57692	0.40789	0.38961	0.47368	0.65823	0.4	0.49351	0.68	0.76119	0.5	0.77612	0.5375	0.5	1	0.52857	0.66197	0.59211
Cmpd 14	0.51471	0.46154	0.57143	0.58491	0.62295	0.55556	0.44615	0.45	0.5	0.45763	0.50877	0.54237	0.52778	0.4	0.42424	0.47887	0.51563	0.55172	0.53125	0.56923	0.58182	0.52857	1	0.67241	0.47059
Cmpd 15	0.54054	0.55882	0.69231	0.55738	0.57143	0.46154	0.56716	0.50769	0.52703	0.42647	0.38571	0.47826	0.61333	0.5	0.52174	0.56757	0.63636	0.50746	0.65152	0.59155	0.58065	0.66197	0.67241	1	0.54167
Cmpd 16	0.625	0.45333	0.52703	0.4	0.52703	0.46269	0.47945	0.60317	0.61111	0.53846	0.53846	0.54412	0.58974	0.43836	0.5	0.50633	0.5	0.50725	0.53425	0.50649	0.55385	0.59211	0.47059	0.54167	1
	Footnote: Similar considerations as for Supplementary Data 3
