# Supplementary material for: Exploring use of unsupervised clustering to associate signaling profiles of GPCR ligands to clinical response
Source: Nat Commun. 2019 Sep 9;10:4075. doi: 10.1038/s41467-019-11875-6 (PMC6733853; doi:10.1038/s41467-019-11875-6)
Supplement: Supplementary file 8 — Supplementary Data 6 [file 41467_2019_11875_MOESM8_ESM.xlsx]

## Sheet: Supplementary Data 6
	Supplementary Data 6. r2 and p values describing the correlation between frequency of report of undesired events for prescription opioids (standardized gamma scores) and Euclidian distances separating these ligands in the structural similarity matrix. Significant correlations, and correlations that explain more than 60% of the variance are highlighted.
	R2 ≥ 0.60 and p < 0.05
	R2 ≥ 0.60
Type of side effect	Preferred term	r²	p value
gastrointestinal / nutrition	Abdominal pain	0.006104	0.8831
	Constipation	0.00309	0.9167
	Decreased appetite	0.003384	0.9128
	Faecaloma	0.08477	0.5756
	Gastric disorder	0.4795	0.1273
	Gastrointestinal hypomotility	0.0579	0.646
	Gastrointestinal motility disorder	0.002241	0.929
	Gastrointestinal sounds abnormal	0.03338	0.729
	Ileus	0.0336	0.7281
	Ileus paralytic	0.0009098	0.9548
	Megacolon	0.08233	0.5814
	Nausea	0.1727	0.4125
	Subileus	0.466	0.1351
	Vomiting	0.001401	0.9439
	Cachexia	0.3207	0.2413
Respiratory	Acidosis	0.1867	0.4675
	Apnoea	0.07033	0.6663
	Asphyxia	0.5	0.1817
	Bradypnoea	0.1355	0.5421
	Cyanosis	0.07394	0.6581
	Emphysema	0.02826	0.787
	Hypercapnia	0.02631	0.7944
	Hyperventilation	0.4322	0.2279
	Hypopnoea	0.653	0.098
	Hypoventilation	0.2239	0.4209
	Hypoxia	0.005872	0.9025
	Obstructive airways disorder	0.04688	0.7265
	Oxygen saturation decreased	0.001229	0.9554
	PO2 decreased	0.2201	0.4254
	Pneumonia aspiration	0.00838	0.8836
	Pulmonary congestion	0.177	0.4806
	Pulmonary oedema	0.2776	0.3617
	Respiration abnormal	0.0415	0.7424
	Respiratory acidosis	0.00674	0.8956
	Respiratory arrest	0.06536	0.6781
	Respiratory depression	0.0511	0.7147
	Respiratory disorder	0.03926	0.7494
	Respiratory distress	0.004537	0.9143
	Respiratory failure	0.000211	0.9815
	Respiratory rate decreased	0.0005252	0.9708
	Respiratory rate increased	0.1331	0.5461
	Snoring	0.08558	0.6329
	Yawning	0.789	0.0441
CV	Bradycardia	0.2802	0.3589
	Cardiac arrest	0.1322	0.5474
	Cardio respiratory arrest	0.06205	0.6861
	Heart rate decreased	0.07131	0.6641
Neuropsychiatric	Altered state of consciousness	0.3246	0.316
	Convulsion	0.1425	0.531
	Coma	0.1568	0.5093
	Sedation	0.02389	0.804
	Completed suicide	0.2303	0.4134
	Suicidal ideation	0.2689	0.3706
	Euphoric mood	0.03562	0.7611
	Dependence	0.4151	0.2406
	Drug dependence	0.08755	0.6288
	Drug withdrawal syndrome	0.01985	0.8212
	Substance abuse	0.3453	0.2974
	Withdrawal syndrome	0.743	0.0603
Sleep disorder	Hypersomnia	0.573	0.1385
	Insomnia	0.1565	0.5097
	Sleep apnoea syndrome	0.1582	0.5072
	Sleep disorder	0.005901	0.9023
	Somnolence	0.08558	0.6329
Change in drug response	Analgesic drug level increased	0.7008	0.0769
	Drug effect decreased	0.6446	0.1019
	Drug ineffective	0.541	0.1566
	Drug tolerance	0.04139	0.7428
	Drug effect increased	0.8996	0.0139
	Therapeutic response increased	0.8871	0.0167
	Therapeutic response decreased	0.7424	0.0605
Pain	Breakthrough pain	0.6926	0.0804
	Complex regional pain syndrome	0.637	0.1055
	Hyperaesthesia	0.02403	0.8034
	Inadequate analgesia	0.149	0.521
	Pain	0.1324	0.5471
Itching	Pruritus	0.002934	0.9311
	Pruritus generalised	0.8591	0.0235
Others	Paralysis	0.1304	0.5504
	Therapy cessation	0.763	0.053
