# Supplementary material for: Exploring use of unsupervised clustering to associate signaling profiles of GPCR ligands to clinical response
Source: Nat Commun. 2019 Sep 9;10:4075. doi: 10.1038/s41467-019-11875-6 (PMC6733853; doi:10.1038/s41467-019-11875-6)
Supplement: Supplementary file 9 — Supplementary Data 7 [file 41467_2019_11875_MOESM9_ESM.xlsx]

## Sheet: Supplementary Data 7
		Supplementary Data 7. Operational and logistic parameters obtained monitoring rMOR responses with BRET-based biosensors. Considerations for curve fitting as in Supplementary Data 1
	βarrestine 1												βarrestine 2												βarrestine 2-GRK2												βarrestine 2-GRK5												βarrestine 2-GRK6
	pEC50 ±SEM		Emax ± SEM		Operationel model						n		pEC50 ±SEM		Emax ± SEM		Operationel model						n		pEC50 ±SEM		Emax ± SEM		Operationel model						n		pEC50 ±SEM		Emax ± SEM		Operationel model						n		pEC50 ±SEM
	pEC50	SEM	Emax	SEM	Logτ	SEM	pLog KA	SEM	Log(τ/KA)	SEM			pEC50	SEM	Emax	SEM	Logτ	SEM	pLog KA	SEM	Log(τ/KA)	SEM			pEC50	SEM	Emax	SEM	Logτ	SEM	pLog KA	SEM	Log(τ/KA)	SEM			pEC50	SEM	Emax	SEM	Logτ	SEM	pLog KA	SEM	Log(τ/KA)	SEM			pEC50
Buprenorphine	NR	NR	NR	NR	NR	NR	NR	NR	NR	NR	4		NR	NR	NR	NR	-1.195	0.137	6.232	0.5216	5.037	0.4293	3		7.26	0.4856	2.929	0.4856	-1.445	0.05646	7.239	0.3024	5.794	0.2744	3		NR	NR	NR	NR	-1.283	0.057	6.644	0.2569	5.361	0.2234	3		NR
DAMGO	5.684	0.07381	94.6	3.508	FA	FA	FA	FA	5.591	0.04734	4		5.607	0.08012	79.76	3.254	0.6036	0.08333	4.903	0.1274	5.507	0.06234	3		6.26	0.04206	98.11	1.955	FA	FA	FA	FA	6.21	0.02861	3		6.329	0.03075	95.52	1.392	FA	FA	FA	FA	6.264	0.02337	3		5.969
Endomorphine1	6.182	0.1225	17.6	1.768	-0.5548	0.03653	6.138	0.16	5.583	0.1413	4		5.74	0.1815	20.12	1.822	-0.5321	0.04023	5.698	0.1604	5.166	0.1371	3		6.239	0.04454	65.81	1.387	0.2687	0.01979	5.811	0.04611	6.08	0.03415	3		6.297	0.03823	62.26	1.124	0.2121	0.01593	5.891	0.04001	6.103	0.03064	3		5.997
Fentanyl	6.611	0.08623	19.29	1.534	-0.4966	0.02733	6.646	0.1295	6.149	0.117	4		5.777	0.149	19.81	1.463	-0.5376	0.03214	5.758	0.1307	5.22	0.1124	3		6.471	0.04725	63.92	1.424	0.2351	0.01849	6.065	0.04643	6.3	0.0359	3		6.548	0.06263	64.11	1.897	0.2497	0.02486	6.124	0.06243	6.374	0.04835	3		6.279
Loperamide	6.132	0.08087	82.35	3.166	0.5941	0.06478	5.487	0.1065	6.081	0.06131	4		5.756	0.06169	83.98	2.592	0.7434	0.08164	4.94	0.1135	5.683	0.04781	6		6.44	0.04652	89.33	3.082	1.066	0.1279	5.304	0.1538	6.37	0.04771	3		6.481	0.03728	92.33	2.552	FA	FA	FA	FA	6.393	0.03402	6		6.174
Meptazinol	NR	NR	NR	NR	NR	NR	NR	NR	NR	NR	4		NR	NR	NR	NR	NF	NF	NF	NF	NR	NR	3		NR	NR	NR	NR	NR	NR	NR	NR	NR	NR	3		NR	NR	NR	NR	NR	NR	NR	NR	NR	NR	15		NR
Met-Enk	5.651	0.02601	98.01	1.856	FA	FA	FA	FA	5.629	0.02216	18		5.621	0.02089	98.49	1.627	FA	FA	FA	FA	5.648	0.01728	15		6.235	0.01822	100.8	0.8927	FA	FA	FA	FA	6.243	0.0129	15		6.33	0.01349	100.6	0.6504	FA	FA	FA	FA	6.348	0.01027	3		6.02
Morphine	NR	NR	NR	NR	NR	NR	NR	NR	NR	NR	4		6.722	0.1508	6.398	0.4604	-1.066	0.02436	6.752	0.1266	5.686	0.1144	3		6.682	0.07633	37.61	1.373	-0.2142	0.01949	6.5	0.06998	6.285	0.05936	3		6.737	0.04362	41.69	0.8671	-0.1389	0.01287	6.504	0.04443	6.365	0.03738	3		6.474
Oxycodone	NR	NR	NR	NR	-1.136	0.08582	6.638	0.4787	5.502	0.44	4		NR	NR	NR	NR	NR	NR	NR	NR	NR	NR	6		5.225	0.041	35.82 ∆		-0.2319	0.01498	5.045	0.0416	4.814	0.03097	6		5.415	0.0377	41.49	0.8405	-0.132	0.01444	5.19	0.04037	5.058	0.03056	3		5.425
Tramadol	NR	NR	NR	NR	NR	NR	NR	NR	NR	NR	4		NR	NR	NR	NR	NR	NR	NR	NR	NR	NR	3		NR	NR	NR	NR	MV	MV	MV	MV	NR	NR	3		NR	NR	NR	NR	MV	MV	MV	MV	NR	NR	3		NR
Cmp 1	NR	NR	NR	NR	NF	NF	NF	NF	NR	NR	3		NR	NR	NR	NR	NR	NR	NR	NR	NR	NR	3		NR	NR	NR	NR	-1.621	0.07611	6.441	0.3739	4.82	0.3328	3		NR	NR	NR	NR	-1.068	0.237	4.715	0.4703	3.646	0.2516	3		NR
Cmp 3	NR	NR	NR	NR	NF	NF	NF	NF	NR	NR	3		NR	NR	NR	NR	NR	NR	NR	NR	NR	NR	3		NR	NR	NR	NR	NR	NR	NR	NR	NR	NR	3		NR	NR	NR	NR	NR	NR	NR	NR	NR	NR	3		NR
Cmp 4	NR	NR	NR	NR	NF	NF	NF	NF	NR	NR	3		NR	NR	NR	NR	NR	NR	NR	NR	NR	NR	3		NR	NR	NR	NR	NR	NR	NR	NR	NR	NR	3		NR	NR	NR	NR	-1.436	0.09452	5.647	0.3473	4.212	0.2812	3		NR
Cmp 5	6.699	0.05476	114.3	3.013	FA	FA	FA	FA	6.83	0.0494	4		6.685	1.457	89.8	2.066	0.9892	0.09147	5.655	0.1128	6.645	0.03694	3		7.363	0.06272	100.6	0.7475	FA	FA	FA	FA	7.354	0.04224	3		7.421	0.03532	101.7	1.762	FA	FA	FA	FA	7.435	0.02642	3		7.032
Cmp 6	NR	NR	NR	NR	NF	NF	NF	NF	NR	NR	3		NR	NR	NR	NR	NR	NR	NR	NR	NR	NR	3		6.587	0.2032	5.451	0.5317	-1.136	0.03116	6.769	0.1621	5.633	0.1466	3		7.327	0.1516	8.379	0.6166	-1.035	0.029	7.131	0.1645	6.096	0.1512	3		NR
Cmp 7	5.115	0.06205	91.7 ∆		FA	FA	FA	FA	5.063	0.0544	4		5.062	0.05896	96.15 ∆		FA	FA	FA	FA	5.172	0.05398	6		6.085	0.05538	107.6	4.046	FA	FA	FA	FA	6.208	0.03211	6		6.185	0.04319	105.8	3.1	FA	FA	FA	FA	6.293	0.02808	6		5.598
Cmp 8	4.45	0.229	26.4 ∆		MV	MV	MV	MV	3.404	0.1231	3		4.587	0.1242	16.43	2.284	-0.3425	0.1606	4.204	0.3029	3.861	0.1567	3		4.818	0.06419	68.65	3.069	0.3145	0.05467	4.379	0.09004	4.694	0.04335	3		4.934	0.0524	63.45	2.168	0.2406	0.03887	4.531	0.06998	4.772	0.03795	3		4.826
Cmp 9	NR	NR	NR	NR	NF	NF	NF	NF	NR	NR	2		NR	NR	NR	NR	NR	NR	NR	NR	NR	NR	3		NR	NR	NR	NR	-1.131	0.029	6.862	0.1732	5.73	0.1607	3		NR	NR	NR	NR	-0.9167	0.03328	6.879	0.1956	5.962	0.1812	3		NR
Cmp 10	NR	NR	NR	NR	NR	NR	NR	NR	NR	NR	3		4.356	0.4992	15.21	7.373	-0.9309	0.07412	5.93	0.3508	5	0.3107	3		4.949	0.1379	44.65	4.368	-0.2295	0.02036	5.091	0.0574	4.861	0.04317	3		5.62	0.09075	35.44	1.752	-0.2221	0.02875	5.492	0.08569	5.27	0.06648	3		5.203
Cmp 11	NR	NR	NR	NR	-1.006	0.08637	5.56	0.3582	4.554	0.3062	5		NR	NR	NR	NR	NR	NR	NR	NR	NR	NR	3		NR	NR	NR	NR	-1.238	0.03906	5.573	0.1692	4.335	0.1457	3		5.427	0.06159	12.02	0.6271	-0.7989	0.03045	5.241	0.111	4.442	0.09063	3		NR
Cmp 12	4.556	0.2505	14.44 ∆		-0.5375	0.1786	4.43	0.3956	3.893	0.2414	5		4.646	0.274	13.88	2.959	-0.7869	0.07096	4.985	0.2293	4.198	0.1775	6		6.291	0.04848	42.92	0.9825	-0.1023	0.01277	6.111	0.04389	6.008	0.03709	6		6.439	0.06409	53.63	2.27	0.03123	0.0156	6.225	0.04949	6.257	0.04123	6		5.944
Cmp 13	4.951	0.05809	52.85	3.48	0.1344	0.06665	4.52	0.1249	4.655	0.06996	5		5.314	0.1361	36.82	2.907	-0.1999	0.0506	5.128	0.1371	4.928	0.1009	3		5.685	0.0664	75.44	3.999	0.5834	0.08514	4.957	0.1329	5.54	0.06745	3		5.83	0.03384	85.67	2.338	2.422	1.594	3.814	1.604	6.236	0.02238	3		5.451
Cmp 14	5.611	0.2256	19.1	2.227	-0.6681	0.07027	5.49	0.2599	4.822	0.2165	5		NR	NR	NR	NR	NR	NR	NR	NR	NR	NR	3		NR	NR	NR	NR	-1.7	0.08995	6.093	0.4689	4.393	0.4226	3		NR	NR	NR	NR	NR	NR	NR	NR	NR	NR	3		NR
Cmp 15	NR	NR	NR	NR	NR	NR	NR	NR	NR	NR	5		NR	NR	NR	NR	NR	NR	NR	NR	NR	NR	3		5.257	0.2102	6.437 ∆		-1.219	0.05848	5.33	0.2304	4.111	0.1923	3		5.136	0.1357	10.02	0.8057	-0.8916	0.04618	4.974	0.1509	4.083	0.117	3		NR
Cmp 16	NR	NR	NR	NR	-1.003	0.07026	6.862	0.3621	5.859	0.3279	5		NR	NR	NR	NR	-0.9472	0.06882	6.009	0.2819	5.062	0.2395	3		6.337	0.1016	45.49	3.215	-0.1584	0.01821	6.361	0.06095	6.202	0.05064	6		6.73	0.08393	45.74	1.828	-0.04502	0.02411	6.51	0.07754	6.465	0.0642	3		6.411
[truncated: 65 more columns]
