# Supplementary material for: Exploring use of unsupervised clustering to associate signaling profiles of GPCR ligands to clinical response
Source: Nat Commun. 2019 Sep 9;10:4075. doi: 10.1038/s41467-019-11875-6 (PMC6733853; doi:10.1038/s41467-019-11875-6)
Supplement: Supplementary file 10 — Supplementary Data 8 [file 41467_2019_11875_MOESM10_ESM.xlsx]

## Sheet: Supplementary Data 8
		Supplementary Data 8. Operational and logistic parameters obtained monitoring hDOR responses with BRET-based biosensors. Considerations for curve fitting as in Supplementary Data 1.
	βarrestine 1												βarrestine 2												βarrestine 2-GRK2												βarrestine 2-GRK5												βarrestine 2-GRK6
	pEC50 ±SEM		Emax ± SEM		Operationel model						n		pEC50 ±SEM		Emax ± SEM		Operationel model						n		pEC50 ±SEM		Span ± SEM		Operationel model						n		pEC50 ±SEM		Emax ± SEM		Operationel model						n		pEC50 ±SEM
	pEC50	SEM	Emax	SEM	Logτ	SEM	pLog KA	SEM	Log(τ/KA)	SEM			pEC50	SEM	Emax	SEM	Logτ	SEM	pLog KA	SEM	Log(τ/KA)	SEM			pEC50	SEM	Emax	SEM	Logτ	SEM	pLog KA	SEM	Log(τ/KA)	SEM			pEC50	SEM	Emax	SEM	Logτ	SEM	pLog KA	SEM	Log(τ/KA)	SEM			pEC50
Buprenorphine	NF	NF	NF	NF	NF	NF	NF	NF	NF	NF	3		NF	NF	NF	NF	NF	NF	NF	NF	NF	NF	3		NF	NF	NF	NF	NF	NF	NF	NF	NF	NF	3		NF	NF	NF	NF	NF	NF	NF	NF	NF	NF	4		NF
Fentanyl	NR	NR	NR	NR	NF	NF	NF	NF	NF	NF	4		4.766	0.2798	14.44	2.903	-0.7752	0.08881	4.799	0.2477	4.024	0.1792	3		5.035	0.3293	16.31	3.33	-0.7571	0.1038	4.988	0.2986	4.231	0.2243	3		5.299	0.1321	30.44	2.238	-0.3838	0.05517	5.105	0.1416	4.729	0.1041	5		4.742
Loperamide	4.565	0.04471	39.72 ∆		0.2442	0.1557	3.803	0.2113	4.047	0.06353	3		4.797	0.2189	35.56	5.487	-0.259	0.09971	4.627	0.2253	4.367	0.1451	3		5.118	0.1832	35.13	4.063	-0.277	0.08238	4.902	0.1903	4.625	0.1282	3		5.057	0.09611	55.19	3.362	0.217	0.088	4.485	0.1459	4.712	0.07395	4		4.911
Met-Enk	6.218	0.02003	99.48	0.9327	FA	FA	FA	FA	6.24	0.0175	16		6.283	0.01734	100.3	0.7972	FA	FA	FA	FA	6.28	0.01406	18		6.55	0.01433	100	0.6256	FA	FA	FA	FA	6.572	0.0144	18		7.049	0.02462	102.5	1.347	FA	FA	FA	FA	7.116	0.02076	15		6.859
Morphine	NF	NF	NF	NF	NR	NR	NR	NR	NR	NR	3		NF	NF	NF	NF	NR	NR	NR	NR	NR	NR	3		NR	NR	NR	NR	NF	NF	NF	NF	NF	NF	3		4.84	0.2256	27.55	4.401	-0.5616	0.1354	4.59	0.2912	4.035	0.1841	4		4.827
Oxycodone	NR	NR	NR	NR	NR	NR	NR	NR	NR	NR	3		NR	NR	NR	NR	NF	NF	NF	NF	NF	NF	3		4.584	0.2166	11.86 ∆		-0.9963	0.1501	4.82	0.4126	3.824	0.2986	3		4.503	0.1139	25.62 ∆		MV	MV	MV	MV	3.15	0.1285	4		4.254
Cmp 1	NR	NR	NR	NR	NR	NR	NR	NR	NR	NR	3		4.569	0.04729	49.28 ∆		MV	MV	MV	MV	4.189	0.04761	3		4.621	0.09237	45.1 ∆		0.4326	0.3804	3.656	0.4735	4.088	0.1083	3		5.109	0.04889	43.78	2.35	0.123	0.08642	4.394	0.144	4.526	0.07159	4		4.897
Cmp 3	NR	NR	NR	NR	NF	NF	NF	NF	NF	NF	3		NR	NR	NR	NR	-1.624	0.06387	8.277	0.4685	6.653	0.4465	3		NR	NR	NR	NR	NR	NR	NR	NR	NR	NR	3		7.184	0.1581	15.71	1.155	-1.031	0.06847	6.812	0.3212	5.787	0.2918	3		NR
Cmp 4	NR	NR	NR	NR	NF	NF	NF	NF	NF	NF	3		NR	NR	NR	NR	-1.606	0.08121	7.051	0.4929	5.446	0.4596	3		NR	NR	NR	NR	NR	NR	NR	NR	NR	NR	3		NR	NR	NR	NR	NR	NR	NR	NR	NR	NR	3		NR
Cmp 5	5.508	0.05172	61.18	1.813	0.3404	0.04688	4.895	0.08473	5.235	0.04996	3		5.534	0.04122	69.51	1.583	0.4106	0.03732	4.968	0.06586	5.378	0.03835	3		5.764	0.04107	82.92	1.685	0.8005	0.05828	4.863	0.07946	3.628	0.5454	3		6.219	0.03673	98.63	2.249	FA	FA	FA	FA	6.231	0.02354	3		6.047
Cmp 6	NR	NR	NR	NR	NF	NF	NF	NF	NF	NF	3		NF	NF	NF	NF	NF	NF	NF	NF	NF	NF	3		NR	NR	NR	NR	-1.781	0.08381	8.465	0.5444	6.684	0.5144	3		6.19	0.09484	11.94	0.5711	-1.002	0.03745	6.236	0.1372	5.24	0.1164	3		NR
Cmp 7	4.25	0.05699	23.98 ∆		MV	MV	MV	MV	3.462	0.04594	3		4.385	0.1219	27.07 ∆		MV	MV	MV	MV	3.481	0.05018	3		4.14	0.1348	55.56	9.089	0.1009	0.1803	3.755	0.2367	3.856	0.06491	3		4.501	0.05299	67.61	3.267	1.488	2	2.618	2.048	4.117	0.03134	3		4.422
Cmp 8	6.594	0.06161	89.97	2.687	FA	FA	FA	FA	6.638	0.05368	3		6.577	0.0779	109.3	5.042	FA	FA	FA	FA	6.652	0.04803	3		6.8	0.08572	104.6	5.188	FA	FA	FA	FA	6.814	0.05005	3		7.183	0.06379	90.22	3.32	0.8236	0.04917	6.196	0.07395	7.019	0.04229	3		6.932
Cmp 9	NR	NR	NR	NR	-1.226	0.09821	5.951	0.444	4.725	0.392	3		NR	NR	NR	NR	NR	NR	NR	NR	NR	NR	3		6.103	0.1422	9.309	0.6295	-1.079	0.03359	6.373	0.1589	5.294	0.1429	3		6.541	0.1023	28.74	1.332	-0.4472	0.02628	6.347	0.0955	5.907	0.08284	3		6.316
Cmp 10	4.859	0.05793	20.43 ∆		-0.5546	0.1348	4.735	0.3472	4.18	0.2424	3		4.552	0.1454	20.7 ∆		-0.2993	0.2338	4.012	0.3855	3.713	0.1667	3		5.079	0.2502	21.14	3.473	-0.6212	0.09631	4.945	0.2499	4.323	0.1775	6		4.635	0.1108	45.8 ∆		0.8782	1.533	3.059	1.644	3.946	0.1279	5		4.264
Cmp 11	6.088	0.04709	89.44	2.76	1.277	0.2116	4.719	0.238	5.996	0.0512	3		6.118	0.03141	98.3	1.444	FA	FA	FA	FA	6.104	0.02282	3		6.383	0.02314	94.42	1.03	FA	FA	FA	FA	6.303	0.02972	3		6.805	0.04082	100.3	1.863	FA	FA	FA	FA	6.859	0.03644	3		6.661
Cmp 12	NF	NF	NF	NF	NF	NF	NF	NF	NF	NF	3		NF	NF	NF	NF	NF	NF	NF	NF	NF	NF	3		NR	NR	NR	NR	NF	NF	NF	NF	NF	NF	3		NR	NR	NR	NR	NF	NF	NF	NF	NF	NF	3		NR
Cmp 13	NF	NF	NF	NF	NF	NF	NF	NF	NF	NF	3		NF	NF	NF	NF	NR	NR	NR	NR	NR	NR	3		NF	NF	NF	NF	NF	NF	NF	NF	NF	NF	3		NF	NF	NF	NF	NR	NR	NR	NR	NR	NR	3		NF
Cmp 14	NF	NF	NF	NF	NF	NF	NF	NF	NF	NF	3		NF	NF	NF	NF	NF	NF	NF	NF	NF	NF	3		NF	NF	NF	NF	NF	NF	NF	NF	NF	NF	3		NR	NR	NR	NR	NF	NF	NF	NF	NF	NF	3		NF
Cmp 15	NF	NF	NF	NF	NF	NF	NF	NF	NF	NF	3		NR	NR	NR	NR	NF	NF	NF	NF	NF	NF	3		NR	NR	NR	NR	NF	NF	NF	NF	NF	NF	3		NR	NR	NR	NR	NF	NF	NF	NF	NF	NF	3		NR
Cmp 16	NF	NF	NF	NF	NF	NF	NF	NF	NF	NF	3		NF	NF	NF	NF	NF	NF	NF	NF	NF	NF	3		NF	NF	NF	NF	NR	NR	NR	NR	NR	NR	3		NF	NF	NF	NF	NF	NF	NF	NF	NF	NF	3		NF
[truncated: 65 more columns]
