# Supplementary material for: Exploring use of unsupervised clustering to associate signaling profiles of GPCR ligands to clinical response
Source: Nat Commun. 2019 Sep 9;10:4075. doi: 10.1038/s41467-019-11875-6 (PMC6733853; doi:10.1038/s41467-019-11875-6)
Supplement: Supplementary file 11 — Supplementary Data 9 [file 41467_2019_11875_MOESM11_ESM.xlsx]

## Sheet: Supplementary Data 9
	Supplementary Data 9. Operational and logistic parameters obtained monitoring rDOR responses with BRET-based biosensors Considerations for curve fitting as in Supplementary Data 1
	βarrestine 1												βarrestine 2												βarrestine 2-GRK2												βarrestine 2-GRK5												βarrestine 2-GRK6
	pEC50 ±SEM		Emax ± SEM		Operationel model						n		pEC50 ±SEM		Emax ± SEM		Operationel model						n		pEC50 ±SEM		Emax ± SEM		Operationel model						n		pEC50 ±SEM		Emax ± SEM		Operationel model						n		pEC50 ±SEM
	pEC50	SEM	Emax	SEM	Logτ	SEM	pLog KA	SEM	Log(τ/KA)	SEM			pEC50	SEM	Emax	SEM	Logτ	SEM	pLog KA	SEM	Log(τ/KA)	SEM			pEC50	SEM	Emax	SEM	Logτ	SEM	pLog KA	SEM	Log(τ/KA)	SEM			pEC50	SEM	Emax	SEM	Logτ	SEM	pLog KA	SEM	Log(τ/KA)	SEM			pEC50
Buprenorphine	NR	NR	NR	NR	NR	NR	NR	NR	NR	NR	3		NF	NF	NF	NF	NR	NR	NR	NR	NR	NR	3		NR	NR	NR	NR	NF	NF	NF	NF	NF	NF	3		NR	NR	NR	NR	NF	NF	NF	NF	NF	NF	3		NF
Fentanyl	NR	NR	NR	NR	-1.364	0.09739	7.026	0.4847	5.663	0.4444	3		NR	NR	NR	NR	-1.489	0.1258	4.66	0.3242	3.17	0.2232	3		4.999	0.1207	9.069	0.6918	-1.152	0.04248	4.846	0.1168	3.693	0.08492	3		4.798	0.1036	17.95	1.408	-0.8473	0.04656	4.779	0.116	3.932	0.08056	3		4.904
Loperamide	4.546	0.2292	46.63	9.604	0.689	1.003	3.271	1.116	3.96	0.1308	3		4.475	0.01269	58.62 ∆		MV	MV	MV	MV	4.104	0.01957	3		4.363	0.04114	95.37	3.786	MV	MV	MV	MV	4.295	0.01601	3		4.829	0.02697	83.51	2.2	MV	MV	MV	MV	4.614	0.01751	3		4.542
Met-Enk	6.387	0.03225	103.5	1.972	FA	FA	FA	FA	6.289	0.02399	18		6.567	0.0323	98.44	1.411	FA	FA	FA	FA	6.575	0.02899	15		6.657	0.02404	98.58	1.357	FA	FA	FA	FA	6.67	0.02523	14		6.857	0.02604	99.52	1.054	FA	FA	FA	FA	7.025	0.02603	15		6.741
Morphine	NR	NR	NR	NR	NR	NR	NR	NR	NR	NR	3		NR	NR	NR	NR	-1.571	0.06978	5.73	0.2868	4.159	0.2475	7		5.582	0.1419	7.51	0.5484	-1.252	0.03553	5.495	0.129	4.244	0.1075	6		5.413	0.06942	17.23	0.6551	-0.841	0.02491	5.369	0.07863	4.528	0.06304	6		5.183
Oxycodone	NR	NR	NR	NR	NR	NR	NR	NR	NR	NR	3		NR	NR	NR	NR	-1.521	0.1405	4.638	0.3578	3.118	0.2442	3		NR	NR	NR	NR	-1.188	0.1144	4.344	0.235	3.156	0.1349	3		4.48	0.1206	17.51	1.997	-0.6877	0.09025	4.184	0.1593	3.497	0.07816	3		4.158
Cmp 1	NR	NR	NR	NR	-1.407	0.09176	8.064	0.5748	6.657	0.5418	3		NF	NF	NF	NF	NR	NR	NR	NR	NR	NR	3		NF	NF	NF	NF	MV	MV	MV	MV	2.108	0.1439	3		NR	NR	NR	NR	-2.155	0.06771	11.12	0.8678	8.969	0.8579	3		NR
Cmp 3	NR	NR	NR	NR	NR	NR	NR	NR	NR	NR	3		NR	NR	NR	NR	-1.936	0.0987	6.766	0.4726	4.831	0.4243	3		NR	NR	NR	NR	-1.497	0.06882	6.692	0.309	5.195	0.2747	3		7.24	0.1206	10.05	0.5839	-1.115	0.02134	7.205	0.09829	6.09	0.08878	3		NR
Cmp 4	NR	NR	NR	NR	NR	NR	NR	NR	NR	NR	3		NR	NR	NR	NR	-1.426	0.1335	4.588	0.3285	3.162	0.2189	3		NR	NR	NR	NR	-1.543	0.1143	4.96	0.341	3.418	0.2583	3		6.026	0.1734	5.724	0.4768	-1.433	0.03507	6.089	0.1479	4.655	0.1301	3		NR
Cmp 5	5.47	0.1073	49.29	2.799	-0.01301	0.05839	5.008	0.1262	4.995	0.08514	3		5.772	0.03431	55	1.069	0.1439	0.02344	5.297	0.04476	5.44	0.02694	3		5.743	0.03657	65.54	1.372	0.3568	0.03414	5.1	0.05526	5.456	0.02782	3		6.024	0.0216	81.19	0.9219	0.9026	0.06885	4.915	0.08621	5.818	0.02714	3		5.729
Cmp 6	NR	NR	NR	NR	NR	NR	NR	NR	NR	NR	3		NR	NR	NR	NR	NR	NR	NR	NR	NR	NR	3		NR	NR	NR	NR	NR	NR	NR	NR	NR	NR	3		NR	NR	NR	NR	-1.631	0.07483	6.24	0.2895	4.61	0.2474	3		NR
Cmp 7	4.478	0.159	18.74 ∆		-0.4035	0.361	3.899	0.5369	3.495	0.1963	3		4.836	0.0507	26.79	1.737	-0.206	0.07382	4.183	0.1257	5.322	0.1995	3		4.345	0.06551	54.2	3.476	0.2143	0.1169	3.699	0.1504	3.914	0.03839	3		4.608	0.02616	58.31 ∆		1.408	0.9695	2.808	1.001	4.217	0.03862	3		4.271
Cmp 8	6.653	0.07657	75.36	2.922	0.6133	0.08208	5.838	0.1227	6.452	0.05981	3		6.789	0.03529	88.38	1.542	FA	FA	FA	FA	6.674	0.03189	3		6.844	0.03037	95.13	1.417	FA	FA	FA	FA	6.773	0.02241	3		7.424	0.03001	93.48	1.962	1.231	0.05657	6.132	0.06635	7.362	0.02004	3		7.203
Cmp 9	NR	NR	NR	NR	-1.089	0.06236	7.587	0.3289	6.499	0.3051	3		NR	NR	NR	NR	NR	NR	NR	NR	NR	NR	4		6.594	0.1322	8.84	0.5617	-1.171	0.02873	6.468	0.118	5.297	0.1028	3		6.679	0.1632	14.35	1.119	-0.9177	0.03633	6.583	0.1414	5.666	0.1227	3		6.609
Cmp 10	NR	NR	NR	NR	-1.184	0.09809	7.352	0.5236	6.168	0.4849	3		NR	NR	NR	NR	NR	NR	NR	NR	NR	NR	4		NF	NF	NF	NF	NR	NR	NR	NR	NR	NR	3		NR	NR	NR	NR	-1.378	0.09473	5.224	0.3044	3.846	0.2422	3		NR
Cmp 11	6.325	0.06709	95.74	3.079	FA	FA	FA	FA	6.267	0.04956	3		6.299	0.03037	88.02	1.265	FA	FA	FA	FA	6.156	0.02868	3		6.407	0.03548	101.7	2.413	FA	FA	FA	FA	6.362	0.02313	3		6.802	0.03795	105.8	2.604	FA	FA	FA	FA	6.862	0.02627	3		6.65
Cmp 12	NR	NR	NR	NR	NR	NR	NR	NR	NR	NR	3		NR	NR	NR	NR	MV	MV	MV	MV	2.559	0.2317	3		NF	NF	NF	NF	NF	NF	NF	NF	NF	NF	3		NR	NR	NR	NR	NF	NF	NF	NF	NF	NF	3		NF
Cmp 13	NR	NR	NR	NR	NR	NR	NR	NR	NR	NR	3		NR	NR	NR	NR	-0.8421	0.259	3.849	0.3854	3.007	0.1373	7		NR	NR	NR	NR	-1.024	0.1223	4.224	0.2304	3.2	0.1204	6		4.886	0.151	12.99	1.356	-0.8384	0.08513	4.471	0.1802	3.633	0.109	6		4.372
Cmp 14	NR	NR	NR	NR	-1.17	0.08488	7.385	0.4322	6.215	0.3968	3		NR	NR	NR	NR	NR	NR	NR	NR	NR	NR	3		NF	NF	NF	NF	NF	NF	NF	NF	NF	NF	3		NF	NF	NF	NF	NF	NF	NF	NF	NF	NF	3		NF
Cmp 15	NR	NR	NR	NR	NR	NR	NR	NR	NR	NR	3		NF	NF	NF	NF	NF	NF	NF	NF	NF	NF	3		NF	NF	NF	NF	NF	NF	NF	NF	NF	NF	3		NR	NR	NR	NR	NF	NF	NF	NF	NF	NF	3		NR
Cmp 16	NR	NR	NR	NR	NR	NR	NR	NR	NR	NR	3		NF	NF	NF	NF	NR	NR	NR	NR	NR	NR	3		NF	NF	NF	NF	NF	NF	NF	NF	NF	NF	3		NR	NR	NR	NR	NF	NF	NF	NF	NF	NF	3		NF
[truncated: 65 more columns]
