# Supplementary material for: Exploring use of unsupervised clustering to associate signaling profiles of GPCR ligands to clinical response
Source: Nat Commun. 2019 Sep 9;10:4075. doi: 10.1038/s41467-019-11875-6 (PMC6733853; doi:10.1038/s41467-019-11875-6)
Supplement: Supplementary file 12 — Supplementary Data 10 [file 41467_2019_11875_MOESM12_ESM.xlsx]

## Sheet: Supplementary Data 10
		Supplementary Data 10. Operational and logistic parameters obtained monitoring BRET and cellular responses elicited by β2ADRs. Considerations for curve fitting as in Supplementary Data 1
	cAMP *												pERK1/2 *												Ca2+ *												Endocytosis *												Gas
	pEC50 ±SEM		Emax ± SEM		Operationel model						n		pEC50 ±SEM		Emax ± SEM		Operationel model						n		pEC50 ±SEM		Emax ± SEM		Operationel model						n		pEC50 ±SEM		Emax ± SEM		Operationel model						n		pEC50 ±SEM
	pEC50	SEM	Emax	SEM	Logτ	SEM	pLog KA	SEM	Log(τ/KA)	SEM			pEC50	SEM	Emax	SEM	Logτ	SEM	pLog KA	SEM	Log(τ/KA)	SEM			pEC50	SEM	Emax	SEM	Logτ	SEM	pLog KA	SEM	Log(τ/KA)	SEM			pEC50	SEM	Emax	SEM	Logτ	SEM	pLog KA	SEM	Log(τ/KA)	SEM			pEC50
Isoproterenol	8.101	0.1581	100.1	6.922	FA	FA	FA	FA	8.192	0.1527	4		7.613	0.1986	100	9.535	1.629	0.5223	6.061	0.5614	7.653	0.1074	10		7	0.2105	97.1	9.683	FA	FA	FA	FA	7.947	0.298	4		7.94	0.2927	100	11.45	FA	FA	FA	FA	7.798	0.2965	3		9.098
Norepinephrine	6.969	0.2833	90.01	10.76	1.897	1.55	5.108	7.802e-06	6.968	0.2298	7		6.467	0.1301	162	10.34	FA	FA	FA	FA	6.965	0.2226	10		6.034	0.5044	58.57	17.2	0.3386	0.8103	4.78	1.112	4.848	0.4566	3		6.001	0.4347	79.35	16.08	1.13	0.9586	4.835	1.163	5.889	0.3382	3		6.755
Salbutamol	9.077	0.2515	86.66	9.919	1.341	0.3907	7.601	2.507e-08	8.838	0.2065	5		10.01	0.4894	92.31 °		0.8346	0.2012	9.222	0.3431	9.713	0.2082	8		7.606	0.349	64.1	8.822	0.8152	0.3427	6.423	0.5529	7.131	0.3414	3		6.414	0.5183	35.27	8.869	-0.3754	0.3021	5.821	0.7482	4.646	0.2214	3		6.519
Salmeterol	8.729	0.2088	118.1	10.75	FA	FA	FA	FA	8.718	0.2466	4		9.872	0.2939	73.85	10.6	1.07	0.299	8.896	0.4046	9.832	0.1868	8		5.286	0.4848	44.54	11.16	0.256	0.6205	4.239	0.9039	4.24	0.2533	5		NR	NR	NR	NR	NF	NF	NF	NF	NF	NF	3		9
Propranolol	NR	NR	NR	NR	NF	NF	NF	NF	NF	NF	5		8.196	0.293	86.96	13.57	1.699	2.675	6.406	2.796	8.086	0.179	8		NR	NR	NR	NR	NF	NF	NF	NF	NF	NF	3		NR	NR	NR	NR	NF	NF	NF	NF	NF	NF	3		8.398
Carvedilol	NR	NR	NR	NR	NF	NF	NF	NF	NF	NF	5		7.839	0.1554	105.8	9.867	MV	MV	MV	MV	7.885	0.12	6		NR	NR	NR	NR	NF	NF	NF	NF	NF	NF	3		NR	NR	NR	NR	-0.9106	0.2088	10.59	1.467	3.688	0.2833	3		8.76
ICI 118,551	7.952	0.4543	-36	7.218	NF	NF	NF	NF	NF	NF	5		NR	NR	NR	NR	NF	NF	NF	NF	NF	NF	6		NR	NR	NR	NR	NF	NF	NF	NF	NF	NF	4		NR	NR	NR	NR	NF	NF	NF	NF	NF	NF	3		6.285
Metoprolol	7.216	0.6293	-34.82	10.56	NF	NF	NF	NF	NF	NF	6		NR	NR	NR	NR	NF	NF	NF	NF	NF	NF	5		NR	NR	NR	NR	NF	NF	NF	NF	NF	NF	3		NR	NR	NR	NR	NF	NF	NF	NF	NF	NF	3		5.302
*Analysis based on Mol Pharmacol 85, 492-509 (2014)
[truncated: 21 more columns]
