# Supplementary material for: Exploring use of unsupervised clustering to associate signaling profiles of GPCR ligands to clinical response
Source: Nat Commun. 2019 Sep 9;10:4075. doi: 10.1038/s41467-019-11875-6 (PMC6733853; doi:10.1038/s41467-019-11875-6)
Supplement: Supplementary file 13 — Supplementary Data 11 [file 41467_2019_11875_MOESM13_ESM.xlsx]

## Sheet: Supplementary Data 11
	Supplementary Data 11. r2 and p values describing the correlation between frequency of report of undesired cardiovascular and respiratory events for prescription β2ADR ligands (standardized gamma scores) and Euclidian distances separating these ligands in the functional matrix. Significant correlations are highlighted.
	R2 ≥ 0.60 and p < 0.05
	p < 0.05
Type of side effect	Preferred term	r²	p value
CV	Bradycardia	0.3972	0.1292
	Palpitations	0.09487	0.5016
	Blood.pressure.increased	0.261	0.2413
	Hypotension	0.5982	0.0414
	Sinus.bradycardia	0.5798	0.0467
	Blood.pressure.decreased	0.6441	0.0298
	Dizziness	0.3185	0.1869
	Ventricular.tachycardia	0.01064	0.8258
	Syncope	0.3546	0.1584
	Ventricular.extrasystoles	0.4689	0.0896
	Atrial.fibrillation	0.1758	0.3491
	Chest.discomfort	0.09843	0.4932
	Chest.pain	0.016	0.787
	Heart.rate.irregular	0.3954	0.1304
	Circulatory.collapse	0.02172	0.7525
	Atrioventricular.block	0.6223	0.035
	Blood.pressure.inadequately.controlled	0.38	0.1404
	Cardiac.failure	0.2949	0.2078
	Extrasystoles	0.3939	0.1313
	Sinus.tachycardia	0.1451	0.3992
	Blood.pressure.fluctuation	0.41	0.1214
	Supraventricular.tachycardia	0.001736	0.9293
	Cardiogenic.shock	0.1755	0.3495
	Electrocardiogram.ST.segment.elevation	0.02492	0.7353
	Blood.pressure.systolic.decreased	0.2259	0.2811
	Sinus.arrest	0.6827	0.022
	Cardiac.arrest	0.1966	0.3191
	Stress.cardiomyopathy	0.001439	0.9357
	Arteriospasm.coronary	0.4492	0.0995
	Ejection.fraction.decreased	0.5419	0.0592
	Arrhythmia	0.1438	0.4015
	Atrioventricular.block.second.degree	0.3306	0.1769
	Congestive.cardiomyopathy	0.4614	0.0933
	Heart.rate.increased	0.03093	0.7389
	Tachycardia	0.2073	0.3642
	Heart.rate.decreased	0.4665	0.1348
	Peripheral.coldness	0.4397	0.1045
Respiratory	Asthma	0.3865	0.1361
	Dyspnoea	0.2361	0.2689
	Wheezing	0.1321	0.4229
	Bronchospasm	0.1669	0.3629
	Chronic.obstructive.pulmonary.disease	1.909e-06	0.9977
	Cough	0.2109	0.2999
	Bronchial.hyperreactivity	0.07797	0.5442
	Inhalation.therapy	0.6008	0.0406
	Cardio.respiratory.arrest	0.04336	0.6541
	Respiratory.arrest	0.07562	0.5506
	Dyspnoea.exertional	0.2359	0.2692
	Asthmatic.crisis	0.4886	0.0806
	Status.asthmaticus	0.511	0.071
	Cyanosis	0.02491	0.7354
	Throat.irritation	0.4013	0.1267
	Choking.sensation	0.02466	0.7367
	Choking	0.4849	0.0822
