# Supplementary material for: Exploring use of unsupervised clustering to associate signaling profiles of GPCR ligands to clinical response
Source: Nat Commun. 2019 Sep 9;10:4075. doi: 10.1038/s41467-019-11875-6 (PMC6733853; doi:10.1038/s41467-019-11875-6)
Supplement: Supplementary file 14 — Supplementary Data 12 [file 41467_2019_11875_MOESM14_ESM.xlsx]

## Sheet: Supplementary Data 12
	Supplementary Data 12. Fitted parameter values for the logistic equation and the operational model. (Compound number are X.Y.Z. X is the profile number. Y is a variation number that can be neglected. And Z is added to compose a unique number.)
	sensor1.pEC50	sensor1.pEC50SD	sensor1.Emax	sensor1.EmaxSD	sensor1.pKa	sensor1.pKASD	sensor1.logTau	sensor1.logTauSD	sensor1.logR	sensor1.logRSD	sensor2.pEC50	sensor2.pEC50SD	sensor2.Emax	sensor2.EmaxSD	sensor2.pKa	sensor2.pKASD	sensor2.logTau	sensor2.logTauSD	sensor2.logR	sensor2.logRSD	sensor3.pEC50	sensor3.pEC50SD	sensor3.Emax	sensor3.EmaxSD	sensor3.pKa	sensor3.pKASD	sensor3.logTau	sensor3.logTauSD	sensor3.logR	sensor3.logRSD	sensor4.pEC50	sensor4.pEC50SD	sensor4.Emax	sensor4.EmaxSD	sensor4.pKa	sensor4.pKASD	sensor4.logTau	sensor4.logTauSD	sensor4.logR	sensor4.logRSD	sensor5.pEC50	sensor5.pEC50SD	sensor5.Emax	sensor5.EmaxSD	sensor5.pKa	sensor5.pKASD	sensor5.logTau	sensor5.logTauSD	sensor5.logR
1.1.1	5.464582828	0.332223	0.061941366	0.019550401	5.301933111	0.307923345	-1.000576444	0.091685926	4.301356667	0.256168478	5.035261888	0.151926029	0.217714733	0.03275859	4.888197673	0.136574639	-0.455861947	0.04936016	4.432335726	0.100253292	5.136926253	0.094740437	0.13139636	0.01313567	4.848518832	0.188118363	-0.622482216	0.06866793	4.226036616	0.138896293	7.955889295	0.033122123	0.968312319	0.009724559	2.904783176	2.968421609	4.997920928	2.963323253	7.902704105	0.029031963	6.425563391	0.027295953	1.111009339	0.013236521	5.020270316	0.077875086	1.356793395	0.068108956	6.377063711
1.1.2	5.013561643	0.325942724	0.131823654	0.052876732	4.975987522	0.212572891	-0.705546396	0.070352086	4.270441125	0.162656664	5.46438291	0.119647683	0.274533474	0.022147463	5.368402403	0.093568084	-0.376076335	0.028483092	4.992326068	0.075843825	5.126017898	0.179012267	0.170124958	0.028387544	5.016276515	0.14730941	-0.581273987	0.049367595	4.435002527	0.112799563	8.012429574	0.027811269	0.955561587	0.008247949	5.922190503	0.135021908	2.027684106	0.129325178	7.949874609	0.023605251	7.443214354	0.025009307	1.099479664	0.009863196	5.916223546	0.071613427	1.453898326	0.063566999	7.370121872
1.10.1	4.811352419	0.230447415	0.128134422	0.03871436	4.696373944	0.258718156	-0.659218374	0.111394609	4.03715557	0.171990426	5.366880248	0.219860884	0.153169615	0.026958332	5.312981727	0.166596186	-0.658311118	0.045901994	4.654670609	0.135773627	5.335075502	0.122091998	0.218258626	0.019606209	5.190403496	0.115888725	-0.46407177	0.035641337	4.726331726	0.091905395	8.303258047	0.026869585	0.960723131	0.007614693	6.085279407	0.156571888	2.159387367	0.150748826	8.244666774	0.023813391	7.025254448	0.026953982	1.009318671	0.010626572	5.912169902	0.044177071	0.970600557	0.032337785	6.882770459
1.10.2	4.919078786	0.131336532	0.232836876	0.033061845	4.741373851	0.128148312	-0.394880297	0.050189498	4.346493555	0.088778334	5.160409536	0.223470433	0.1315516	0.025485013	5.160244609	0.207959672	-0.729458056	0.061659235	4.430786553	0.167892084	5.251617974	0.143224704	0.206421293	0.026973722	5.06191742	0.136249696	-0.464935349	0.045243271	4.596982071	0.105234667	8.057594055	0.028044594	0.965113208	0.008362786	5.394520721	1.313704085	2.611087184	1.310819441	8.005607905	0.025137806	6.450227725	0.028324865	1.020454911	0.012680032	5.34779477	0.049019928	0.9759503	0.037403806	6.32374507
1.2.1	5.282718522	0.330840018	0.096962338	0.061943141	5.364850067	0.272434675	-0.854034493	0.074568498	4.510815573	0.22723446	5.562768357	0.140273664	0.275443817	0.026690958	5.467137764	0.109541126	-0.373995393	0.030802259	5.093142372	0.089870826	5.063074734	0.296291155	0.209689574	0.058431156	5.038350101	0.149994321	-0.529146218	0.048525815	4.509203883	0.114980695	6.173596893	0.047761385	0.974613102	0.020756903	-0.125900227	2.442517756	6.258079844	2.437845433	6.132179617	0.0273883	8.173052031	0.025048341	1.089043291	0.008540141	6.748397242	0.056042892	1.343938266	0.046503849	8.092335508
1.2.2	5.331403874	0.280255739	0.10921669	0.025924423	5.390415338	0.233646241	-0.794544651	0.062535096	4.595870686	0.195571836	5.574391246	0.211403412	0.221324267	0.033895462	5.53341204	0.122392548	-0.499118476	0.033131169	5.034293565	0.102197715	5.259368764	0.127584494	0.154341613	0.017274578	5.163499684	0.159919775	-0.619131235	0.050490428	4.544368448	0.127841194	7.335996517	0.033499408	0.940573366	0.011077644	5.504268929	0.118701216	1.751532576	0.109933388	7.255801505	0.02558122	6.391536395	0.025030515	1.075600658	0.012361609	4.940536494	0.078565933	1.351869911	0.069688099	6.292406405
1.3.1	4.793492588	0.398345071	0.208420908	0.095578143	4.744074844	0.17047981	-0.510478739	0.064569785	4.233596105	0.120196139	5.14877784	0.149655839	0.122694516	0.019584519	5.031253372	0.212658484	-0.710713944	0.069610178	4.320539428	0.164292597	5.048116601	0.420417147	0.291904226	0.240446507	5.005718686	0.117152294	-0.39337909	0.039510935	4.612339596	0.088177714	6.813801463	0.039812775	0.975552122	0.014803604	0.946675675	2.364210406	5.825502006	2.360914869	6.772177681	0.026787771	6.854333225	0.02645184	1.085416626	0.011366522	5.424308059	0.073356446	1.345275547	0.06390347	6.769583606
1.3.2	5.069203633	0.141531917	0.114519058	0.015891545	4.941371161	0.218933171	-0.709480183	0.078079509	4.231890978	0.164419183	5.431283411	0.366167599	0.181863409	0.071770132	5.547059136	0.188887471	-0.646289054	0.045533275	4.900770082	0.159364534	4.906008875	0.130351463	0.24866531	0.034890624	4.652976383	0.136445355	-0.339223415	0.058389515	4.313752968	0.089933959	6.202750841	0.045168927	0.941980291	0.018725417	4.287490673	0.711445269	1.837653883	0.704885771	6.125144556	0.028102947	6.400679038	0.031879353	1.109788642	0.015752176	4.93491906	0.097447797	1.409974865	0.087223868	6.344893925
1.4.1	5.015827017	0.126814571	0.140432505	0.016893036	4.947653002	0.185540486	-0.633578974	0.06316025	4.314074027	0.141971745	5.466288818	0.373394133	0.214413542	0.065320591	5.574295556	0.150158625	-0.567758712	0.036972546	5.006536844	0.126596535	5.07741004	0.348216861	0.312184966	0.141664397	4.990868683	0.104362062	-0.326017252	0.036969133	4.664851431	0.077807431	8.617870231	0.027043384	0.969376449	0.007147032	6.159734294	0.933451065	2.414138627	0.931057175	8.573872921	0.024240885	7.640405593	0.021545882	1.090160258	0.007997802	6.141616419	0.058621617	1.413874305	0.050934868	7.555490724
1.4.2	4.899291381	0.098391674	0.209469836	0.023510451	4.67098007	0.134186782	-0.409212474	0.054591206	4.261767597	0.091680219	5.458138831	0.094129449	0.131535953	0.012045664	5.227534713	0.180092216	-0.661040274	0.053482762	4.56649444	0.144572045	5.263270342	0.112373432	0.116443734	0.013452637	5.119911066	0.218406776	-0.729246003	0.071298203	4.390665063	0.17295202	8.539642722	0.025918402	0.965961744	0.007245033	5.976506973	1.130466486	2.516438517	1.127927713	8.49294549	0.026201589	7.533814669	0.024368598	1.089628709	0.009442317	6.074373187	0.06478454	1.378398167	0.055820409	7.452771353
1.5.1	4.83154112	0.404283144	0.307440493	0.259943897	4.824871491	0.132928115	-0.376814348	0.049213104	4.448057142	0.09503454	4.779613021	0.342172173	0.275843838	0.434221605	4.643222487	0.146421914	-0.399987022	0.061288941	4.243235465	0.097478951	4.817334396	0.198065941	0.143142444	0.035316083	4.693735762	0.204539878	-0.630065825	0.07903267	4.063669937	0.141225308	6.323387806	0.041357943	0.947067211	0.016935243	4.365837941	0.363515681	1.884614512	0.355501127	6.250452454	0.02630866	8.678101422	0.023732803	0.991417062	0.006828242	7.603286035	0.033333977	0.913876717	0.021073851	8.517162752
1.5.2	5.193525801	0.19384948	0.282138831	0.044346084	5.138853252	0.106084773	-0.364112404	0.033349011	4.774740848	0.082249685	5.068370221	0.193665671	0.151054085	0.028513459	4.984632248	0.182613525	-0.641631118	0.061264313	4.34300113	0.138558823	5.27943243	0.131442098	0.094818567	0.012224016	5.183894968	0.245584563	-0.830223421	0.07774193	4.353671547	0.198877028	6.114660663	0.039168069	0.948965937	0.017416548	2.202505738	2.323000686	3.83069814	2.315387238	6.033203877	0.025001689	8.489243775	0.025672696	1.007474248	0.007885221	7.353398414	0.039153666	0.986899159	0.027218213	8.340297573
1.6.1	5.362711216	0.145534383	0.261300022	0.027051607	5.331390539	0.11691	-0.405706568	0.033922974	4.92568397	0.094874444	5.137585917	0.460694746	0.265505207	0.111747013	5.262341187	0.137842063	-0.483837168	0.040806611	4.778504019	0.110860324	4.762254289	0.430044022	0.434931134	0.321482853	4.905174639	0.106792589	-0.263068455	0.038693775	4.642106184	0.077077141	8.799531052	0.028507927	0.973069246	0.007529143	5.475300779	1.834666511	3.280961779	1.831157337	8.756262558	0.024971213	8.70472664	0.022145422	0.971447651	0.006530393	7.646571433	0.033395624	0.878531202	0.021197933	8.525102635
1.6.2	5.220851002	0.180437268	0.134678242	0.022222485	5.093660225	0.182588342	-0.658167461	0.056248797	4.435492764	0.143004817	5.175562222	0.185251749	0.209738188	0.032683897	5.081766369	0.146734597	-0.503062798	0.046924616	4.578703571	0.11356004	5.220354896	0.074045368	0.232593769	0.016626947	5.044452728	0.111073983	-0.402231206	0.038448314	4.642221522	0.084697655	8.356775015	0.028116432	0.980466765	0.007591573	2.249846135	3.16557908	6.074197276	3.162629292	8.324043412	0.024443954	8.784822799	0.022019181	1.006048568	0.006404771	7.65390888	0.031774533	0.982141775	0.021647107	8.636050656
1.7.1	5.30251612	0.21447465	0.225295507	0.039219371	5.311488067	0.143075969	-0.487746821	0.040606685	4.823741246	0.116725809	5.43616643	0.297585964	0.262883613	0.086283427	5.397309001	0.115203805	-0.423742593	0.033664811	4.973566408	0.094390742	5.213188985	0.139370739	0.187317515	0.023714075	5.089780194	0.140503221	-0.529100578	0.045569902	4.560679616	0.109390525	7.562340181	0.030952243	0.951549156	0.00960231	5.611649054	0.131294145	1.882483036	0.123416444	7.49413209	0.024034676	8.567440806	0.023507355	0.992648822	0.00716787	7.465108431	0.035601335	0.942133907	0.023677376	8.407242338
1.7.2	5.277347556	0.274205495	0.163475478	0.038813998	5.265509418	0.144658045	-0.624285243	0.040450488	4.641224175	0.117989265	5.104837622	0.317953941	0.313552004	0.120190399	5.136582271	0.117669697	-0.367258306	0.037174767	4.769323965	0.091490878	5.292662347	0.319386962	0.14276567	0.042905732	5.253863253	0.189747601	-0.690134894	0.054599549	4.563728359	0.153665867	6.049919191	0.050043019	1.003383266	0.02304402	-0.279536203	1.876043337	6.340605013	1.875562825	6.06106881	0.025157596	8.318189808	0.022336585	1.028400432	0.006908479	7.14946959	0.03604127	1.041322103	0.02536904	8.190791693
1.8.1	4.736790161	0.443779188	0.170606938	0.313615755	4.669863795	0.236177152	-0.646153491	0.092790052	4.023710304	0.162517953	5.424753296	0.19969659	0.222918375	0.032161545	5.327241525	0.129283749	-0.478880895	0.037659091	4.84836063	0.104340224	5.420271973	0.150801747	0.191876266	0.022013893	5.349988035	0.132158356	-0.545001502	0.037702479	4.804986533	0.108242423	7.989465851	0.03061117	0.972160665	0.009223227	4.819133533	1.745127476	3.128572348	1.741260235	7.947705881	0.026656545	8.249820205	0.023781503	0.986105643	0.007240715	7.177592302	0.034497517	0.906426313	0.022532603	8.084018615
1.8.2	5.432274676	0.39525329	0.130172949	0.067733725	5.425902527	0.20424945	-0.726053394	0.052021512	4.699849134	0.171361551	5.273167183	0.06462689	0.141342284	0.010031289	5.055001093	0.166486394	-0.624120035	0.055231991	4.430881057	0.129127173	5.213529842	0.102813608	0.286656386	0.025326041	5.047077013	0.100523716	-0.317116098	0.035178986	4.729960915	0.075214229	8.134514038	0.028649811	0.982177324	0.008131828	2.405554717	2.610153802	5.699434373	2.60730668	8.10498909	0.02349236	8.834103761	0.026700683	0.998374539	0.007429002	7.748670027	0.038450437	0.932075964	0.024617486	8.68074599
1.9.1	5.201606627	0.308293864	0.243723875	0.06909842	5.231467381	0.13799629	-0.461809848	0.040706469	4.769657533	0.1099662	5.185412248	0.229106789	0.284203132	0.049403815	5.187819302	0.117310188	-0.39537845	0.036515635	4.792440852	0.091896213	5.072979616	0.154538003	0.118329682	0.019180107	4.84778809	0.227112037	-0.6905296	0.081032438	4.15725849	0.166940621	6.045044312	0.054407203	0.978291148	0.024797368	0.557854732	2.420908058	5.45425474	2.416519833	6.012109473	0.026943708	7.853512788	0.025010891	1.015084659	0.008274769	6.708182307	0.038981012	1.004336493	0.027917625	7.7125188
1.9.2	5.300278109	0.226895917	0.241288486	0.040988368	5.324943056	0.136916347	-0.462698563	0.038080006	4.862244493	0.111270079	5.591269668	0.203516607	0.082312805	0.012917166	5.458796551	0.277425232	-0.909463011	0.081603292	4.54933354	0.234921842	5.009123552	0.126558109	0.211001546	0.02741451	4.807672341	0.131872434	-0.441650338	0.049869957	4.366022003	0.095370745	6.502726292	0.035491948	0.933756919	0.014235579	4.719863353	0.134225064	1.6937749	0.125024221	6.413638253	0.023863522	7.171365828	0.027196541	1.019792685	0.010331683	6.054781852	0.044454971	0.986052567	0.032242835	7.040834418
10.1.1	7.016178668	0.020341076	0.977470731	0.008578319	1.173616046	4.062863974	5.815930477	4.050943122	6.989546523	0.02274265	7.91095528	0.022073209	0.962091654	0.007371544	6.462907125	0.129417757	1.444789041	0.120733713	7.907696166	0.020164546	8.150159663	0.01943034	0.966407171	0.006911649	6.553460948	0.659297616	1.586097586	0.655164712	8.139558534	0.020490343	6.873880569	0.092220492	0.125712583	0.007233595	6.405066872	0.184414435	-1.223095443	0.054728298	5.181971429	0.160565852	6.148818127	0.189139402	0.087327458	0.009784105	5.877860113	0.223060572	-1.390038457	0.067556004	4.487821656
10.1.2	7.066352921	0.023578496	0.971044963	0.009642594	5.81790605	0.103665652	1.246009873	0.093042554	7.063915923	0.022547899	7.15958875	0.023349417	0.949465726	0.009247908	5.813315877	0.118835174	1.334387741	0.108334194	7.147703618	0.022586628	6.879353025	0.024157565	0.993302306	0.010665433	0.772849339	2.570624394	6.104461382	2.570292039	6.877310721	0.01898274	6.523444954	0.093313121	0.172230667	0.009819333	6.064779283	0.138252491	-0.981082307	0.044843696	5.083696976	0.117530356	5.556702342	0.190117821	0.240906206	0.028269199	5.271356453	0.128893805	-0.77367228	0.045022689	4.497684172
10.1.3	7.121240282	0.021743369	0.978639189	0.008816509	1.922898344	3.682887325	5.175074327	3.670521845	7.097972671	0.023914571	7.276853463	0.0244	0.92965336	0.00895622	6.166101462	0.065850732	1.098874887	0.05474691	7.264976349	0.022415103	6.966957986	0.021603721	0.981140109	0.009212133	-1.105063999	1.646762571	8.055283825	1.646739588	6.950219826	0.01830476	5.609850659	0.373904903	0.281763192	0.075865369	5.301784173	0.119154167	-0.695825684	0.048428765	4.605958489	0.089824366	6.267860247	0.344255243	0.110906104	0.02037293	6.170488014	0.24080399	-1.298739892	0.059998933	4.871748121
10.2.1	6.153821892	0.024435493	0.994516057	0.012875055	1.524114348	2.768388216	4.619477045	2.760452565	6.143591394	0.022309523	6.13127191	0.026441852	0.998613178	0.013697855	0.580316409	2.236909047	5.564919841	2.234141495	6.14523625	0.020391286	6.339132552	0.021716259	0.988075626	0.010530545	0.753723262	2.564406816	5.576682281	2.562414718	6.330405544	0.018646341	6.185558937	0.133043229	0.250693596	0.016419035	5.746431997	0.126381266	-0.721290105	0.044647707	5.025141892	0.100831781	5.737641816	0.394519684	0.219605276	0.063019806	5.654703783	0.157606214	-0.915942603	0.046147381	4.73876118
10.2.2	6.222786377	0.026050843	0.93982804	0.013018592	5.148461466	0.087866574	1.05649187	0.074748232	6.204953337	0.022849807	6.217156273	0.020415996	0.935976145	0.010449413	4.817966564	0.149939638	1.368933396	0.139862208	6.18689996	0.020455624	5.387731808	0.033076417	0.955363205	0.02221515	0.331427461	2.291156827	5.013192549	2.285092204	5.344620009	0.022640539	6.259685692	0.159307561	0.215365074	0.017218336	5.823713378	0.128024679	-0.843696636	0.042884636	4.980016742	0.10517518	5.495347927	0.621142732	0.259258145	0.146342448	5.536631373	0.150249001	-0.869693328	0.046250853	4.666938045
10.2.3	5.121938025	0.032731947	0.921471286	0.024773233	3.054452114	1.609364238	2.000599816	1.594158828	5.055051929	0.028594557	6.626434947	0.022043546	0.933234995	0.009753994	5.40803288	0.085011658	1.199112627	0.075513135	6.607145507	0.02006219	6.251566748	0.023783026	0.960377262	0.01176811	4.87731176	0.152947069	1.365806656	0.142559388	6.243118417	0.021197352	6.162678236	0.107696642	0.268021527	0.01438856	5.725917899	0.098120051	-0.669936347	0.035294437	5.055981552	0.078862035	6.840224011	0.144640119	0.117995211	0.008706116	6.536284355	0.181814022	-1.207788546	0.045858859	5.328495809
10.3.1	7.00427379	0.023509575	0.98667074	0.010155923	-0.485553431	3.300702328	7.468768853	3.290854357	6.983215421	0.023175666	7.148604576	0.022183199	0.965730056	0.008750011	2.306659229	3.480925306	4.821618621	3.473960795	7.12827785	0.021472033	7.567306794	0.022715698	0.981141215	0.008221153	5.440913139	1.646586427	2.127047186	1.638822626	7.567960325	0.023658755	5.706291739	0.150900875	0.318701908	0.026402805	5.283749244	0.106487949	-0.535761353	0.043791238	4.747987891	0.079020989	6.369496916	0.152745629	0.124415566	0.011092581	6.073851049	0.183370966	-1.172102964	0.05165561	4.901748086
10.3.2	7.752909967	0.018892027	0.986189329	0.007137076	3.384739703	2.879252028	4.348069117	2.872749912	7.73280882	0.020700056	7.671643148	0.023378394	0.94625724	0.008040119	6.349107743	0.099780564	1.308713279	0.090385901	7.657821021	0.021715892	8.082441584	0.023630152	0.953062737	0.00796125	6.810046121	0.087556188	1.262850495	0.077987329	8.072896616	0.022482351	6.58553661	0.25469391	0.135081886	0.016588796	6.262437597	0.212840353	-1.228218933	0.061522493	5.034218665	0.183748911	6.138150528	0.508480403	0.183375772	0.047610391	6.213137119	0.191982375	-1.078882064	0.043671101	5.134255055
10.3.3	7.53941771	0.021994527	0.972178595	0.00861784	5.929155688	1.211961592	1.598444915	1.204267819	7.527600603	0.024040388	8.206645974	0.021148832	0.949709583	0.006879836	6.886777957	0.085736315	1.310097197	0.076789717	8.196875154	0.020185305	7.813892566	0.020623155	0.953561062	0.006865563	6.587222504	0.070779923	1.220737743	0.062104964	7.807960247	0.019171726	6.864474342	0.155199373	0.154175782	0.009596794	6.472525214	0.147941571	-1.111312928	0.043133031	5.361212287	0.129717523	6.693394329	0.568894898	0.124127548	0.049947854	6.556412188	0.233520919	-1.239894266	0.054004105	5.316517922
10.4.1	5.211612872	0.034121334	0.958406386	0.025443611	2.186529612	2.076332441	2.983196011	2.06396815	5.169725623	0.025291207	6.610847061	0.025457353	0.942448488	0.011187836	3.078222508	3.242171541	3.502570059	3.224343231	6.580792567	0.029609333	5.305184789	0.038139622	0.987740975	0.026483975	1.241086365	2.175981496	4.062180228	2.168392809	5.303266593	0.02220288	6.259523341	0.132052459	0.248063115	0.015137953	5.852420944	0.115164149	-0.748781295	0.038967495	5.103639649	0.092673322	6.710437643	0.588438627	0.10418121	0.024900424	6.646282847	0.306462686	-1.377862237	0.061223551	5.26842061
10.4.2	5.484798898	0.029942906	0.95412024	0.019378235	3.519144448	1.702960283	1.936487203	1.687839646	5.455631651	0.028594768	6.000739279	0.027914561	0.954778199	0.014037184	4.760132071	0.131517665	1.245987233	0.118615377	6.006119304	0.023178217	5.987001073	0.028407148	0.95974067	0.014630172	4.74953357	0.151328619	1.239490806	0.139850857	5.989024376	0.023261567	5.81320189	0.197157961	0.268527863	0.028255357	5.426329157	0.125818861	-0.693999151	0.047999043	4.732330005	0.096169608	5.417435462	0.205584713	0.298391856	0.044293579	5.147619833	0.114952547	-0.637667087	0.043387442	4.509952746
10.4.3	6.024088136	0.026003187	0.970102052	0.013898556	4.635815342	0.418517491	1.377552156	0.410383985	6.013367498	0.022561724	6.266623739	0.028019173	0.939979575	0.013288498	5.010921002	0.138351804	1.240345216	0.125216944	6.251266218	0.025164201	6.124120629	0.025141468	0.964205203	0.01304284	3.626558118	2.031397169	2.479861909	2.021364297	6.106420027	0.023688818	5.932094419	0.107269354	0.210709415	0.013885472	5.439966726	0.126490344	-0.817084854	0.04943376	4.622881872	0.098984086	5.422123262	0.274438507	0.331927213	0.048687861	5.438439045	0.117677041	-0.678170325	0.038000444	4.760268719
10.5.1	6.820436477	0.02122623	0.971567838	0.009180827	5.487281087	0.127710378	1.325022772	0.117430994	6.812303859	0.020363469	7.315971998	0.023000466	0.962868069	0.008846525	3.00829268	3.504006158	4.288770997	3.494003852	7.297063677	0.024144137	6.829273404	0.023915607	0.976586234	0.010126886	-0.577799341	2.849481009	7.38555059	2.842152115	6.807751249	0.022226194	5.769427759	0.119058294	0.236935688	0.017639068	5.253383207	0.125829367	-0.721065569	0.051645648	4.532317638	0.093702599	5.705579104	1.640436349	0.188486856	0.333200738	6.171854067	0.256427547	-1.356994057	0.060288088	4.814860011
10.5.2	7.57564579	0.024767397	0.987387296	0.009292656	4.420729937	2.512299872	3.142814149	2.503106577	7.563544086	0.025650515	7.777247117	0.021059025	0.941199959	0.007351443	6.538301139	0.070940123	1.226134083	0.062551465	7.764435222	0.019447614	7.508094665	0.023457369	0.962157671	0.008294387	6.252353007	0.096092369	1.259159821	0.084844552	7.511512828	0.022674324	5.442059187	0.538566647	0.31299161	0.145155407	5.399433157	0.140294408	-0.745386367	0.050506897	4.65404679	0.106132603	5.621750253	0.166462592	0.200727279	0.02196521	5.314154008	0.140719587	-0.876388018	0.049577036	4.437765991
10.6.1	5.291866263	0.03662819	0.975487057	0.026635347	1.6048228	2.625581548	3.665816488	2.611003369	5.270639288	0.026632078	6.183242947	0.026736129	0.946117362	0.013236862	4.489727377	1.287640848	1.673823802	1.278369871	6.16355118	0.024339256	6.323587961	0.02399444	0.944816599	0.011356726	5.13920128	0.094841659	1.173215162	0.083590027	6.312416442	0.021315037	6.874536684	0.24220128	0.134110348	0.014473644	6.519372355	0.197244453	-1.23388227	0.051067929	5.285490085	0.173734805	7.42643826	0.297162204	0.075697404	0.009446308	7.037552293	0.326672261	-1.484333702	0.065160952	5.553218591
10.6.2	5.862790086	0.026983866	0.984235302	0.014998164	0.410775073	2.816192737	5.429386054	2.807193918	5.840161128	0.022543112	6.253277343	0.028906655	0.949412336	0.013667003	4.953781374	0.289372022	1.294147923	0.280341916	6.247929297	0.024680522	5.819792765	0.025578426	0.965579826	0.014718203	1.157736758	2.254786791	4.628291811	2.25014707	5.786028569	0.020188821	6.288054621	0.093247912	0.230847016	0.011628362	5.839571567	0.109362661	-0.767701139	0.038926934	5.071870427	0.089154628	5.577828224	0.229479685	0.202006766	0.029370819	5.370932475	0.148576946	-0.91732686	0.050862944	4.453605615
10.7.1	6.842409247	0.024645667	0.986690636	0.01081978	5.187990519	0.941951172	1.654389674	0.934312179	6.842380192	0.023173009	6.083628201	0.025075267	0.931545871	0.012570664	4.818271708	0.126290819	1.239081938	0.114558492	6.057353646	0.021580548	7.658822287	0.019358522	0.975536467	0.00735261	3.841149819	2.633799565	3.801136776	2.628388672	7.642286595	0.019476227	6.501667371	0.265150115	0.173734038	0.02264002	6.204684557	0.161318125	-1.06236567	0.046110072	5.142318887	0.137471173	6.296438512	0.432319353	0.106983494	0.029654979	6.098191579	0.244663972	-1.31059618	0.064562964	4.787595399
10.7.2	7.454313907	0.023598562	0.982100386	0.009135819	6.1216583	0.119949333	1.33442116	0.1094873	7.45607946	0.023242296	6.274258071	0.02490591	0.931010613	0.012120507	5.08445789	0.102738723	1.170470802	0.09054923	6.254928693	0.022846441	7.759489101	0.022182381	0.975128187	0.008182607	5.544565316	1.682031579	2.206934461	1.674440376	7.751499777	0.022932888	6.239970172	0.136725734	0.209019212	0.014371621	5.786256081	0.127063859	-0.858778074	0.043664651	4.927478007	0.103195361	7.102711447	0.251091388	0.079551981	0.007768597	6.956305135	0.265530665	-1.472558985	0.060180883	5.48374615
10.8.1	5.560514878	0.026985657	0.982154812	0.01722408	2.689803985	2.06665629	2.855140017	2.055440994	5.544944002	0.023502768	7.382105109	0.021088262	0.966283061	0.008133375	5.313918717	1.462670075	2.05964938	1.455531531	7.373568097	0.020941075	5.485817343	0.033540641	0.967867859	0.021474412	1.023009011	2.536830504	4.437801844	2.526398999	5.460810854	0.025836966	6.407058309	0.233043579	0.125621014	0.016566877	6.010592914	0.22002996	-1.251523133	0.06558819	4.759069781	0.183567598	6.028671297	0.374501701	0.130900556	0.035334836	5.829980418	0.221681951	-1.180104735	0.062044321	4.649875683
10.8.2	5.053537485	0.041529935	0.942344318	0.031186749	3.942815716	0.509131137	1.099832312	0.497039052	5.042648028	0.02640567	7.217194583	0.024983228	0.930840309	0.009642423	6.056712612	0.076557844	1.144119592	0.065677704	7.200832204	0.022507508	5.64286391	0.028923859	0.971859781	0.017667831	-0.041978438	2.19906342	5.659319277	2.19597613	5.617340839	0.020418536	5.748032462	0.15646443	0.271577353	0.023494027	5.332219029	0.123830617	-0.671486733	0.049461187	4.660732295	0.091986794	7.201078841	0.267714809	0.075893897	0.008133458	6.976283728	0.286800748	-1.492347951	0.065600124	5.483935777
11.1.1	7.368121412	0.021095838	0.982187163	0.008120026	5.993042845	0.125444489	1.374545356	0.116159449	7.367588201	0.020168329	7.619216369	0.024098698	0.953886066	0.008894288	6.144362526	0.554006259	1.46202186	0.548373017	7.606384385	0.02347804	6.856368742	0.024602119	0.991691028	0.010798616	0.865763162	2.326620147	5.985737048	2.325336578	6.851500211	0.021141447	7.951963375	0.033222218	0.964428685	0.009784964	5.361617553	1.32331859	2.539263198	1.320827619	7.900880751	0.02804358	7.123775649	0.025845516	1.075097151	0.010451558	5.792257022	0.05753031	1.242824183	0.047752094	7.035081206
11.1.2	7.096245517	0.019796487	0.958672695	0.007864432	5.950261293	0.070663806	1.139835984	0.060541427	7.090097277	0.01877556	8.097340641	0.021181555	0.952271548	0.006962459	6.749878008	0.091868813	1.339055538	0.083508191	8.088933546	0.020169855	6.848781981	0.023523512	0.989449754	0.009934914	-0.61356673	2.591050654	7.456171677	2.589932395	6.842604946	0.019956379	8.155197568	0.029704973	0.966881129	0.008773702	5.936419717	0.191779482	2.171187178	0.18531028	8.107606895	0.024947412	8.275953753	0.023256326	1.066498211	0.007771976	6.932056349	0.046971556	1.24319845	0.037243981	8.175254799
11.1.3	6.905895683	0.025421092	0.985461533	0.010850955	4.540948664	1.881368998	2.355279662	1.871677868	6.896228326	0.025543767	7.343108434	0.022473324	0.954917582	0.00835753	5.822182408	0.676160365	1.509730954	0.6710524	7.331913362	0.0218036	6.819048338	0.020866482	0.970079924	0.008950965	5.249607842	0.458333662	1.562012746	0.453160122	6.811620588	0.019607839	8.305885827	0.028361276	0.964063597	0.008008612	6.107874451	0.157850657	2.147636302	0.153203336	8.255510753	0.023547453	7.445419333	0.024332573	1.086369121	0.009667412	5.962458167	0.070464875	1.396636076	0.061504899	7.359094243
11.2.1	5.42972778	0.034666409	1.003685229	0.022891112	2.677610311	2.089223021	2.764659218	2.075671305	5.442269529	0.026937091	5.891948499	0.028634704	0.949072209	0.015873469	3.912581254	1.571136753	1.959004813	1.56033823	5.871586067	0.026292148	5.445292963	0.030201693	0.97750619	0.019682997	2.100838951	2.332745349	3.335525147	2.321138457	5.436364098	0.024400849	6.118791976	0.040581683	1.01244912	0.018503063	-1.013557372	1.380334027	7.16013916	1.380013072	6.146581788	0.022817258	8.870183519	0.025535205	0.992835896	0.007322871	7.775804294	0.036599754	0.934474555	0.023986079	8.710278849
11.2.2	5.125356775	0.03183709	0.912171871	0.024595413	2.517505047	2.014034828	2.525472248	1.999173399	5.042977295	0.02949232	6.280506382	0.028663513	0.942733132	0.013203498	5.124040999	0.10176383	1.156491262	0.087858057	6.280532262	0.024703677	6.327884417	0.026164892	0.95355942	0.012614255	4.450943928	1.580883153	1.855253545	1.571021901	6.306197473	0.02631608	7.226071299	0.032375181	0.970859981	0.011226327	1.577869281	2.952616583	5.602292381	2.948675596	7.180161662	0.026115551	8.844174232	0.024671754	0.979261484	0.006927662	7.789784176	0.034546669	0.883887509	0.021004422	8.673671685
11.2.3	5.020559816	0.037105212	1.031274597	0.031258167	-0.067890705	1.752833728	5.11156181	1.751890158	5.043671105	0.016707891	6.290223652	0.021461736	0.968297685	0.010439951	1.217370902	2.900281993	5.052307909	2.894933566	6.269678811	0.018077551	6.360635229	0.02273935	0.954859657	0.011082956	5.064144543	0.12142109	1.286943205	0.110820451	6.351087748	0.02014273	6.96425945	0.040640361	0.972310152	0.014048991	4.415258878	1.40061893	2.513081333	1.395796693	6.928340211	0.027757358	8.670921099	0.025151327	0.992040618	0.007379123	7.575803849	0.037233337	0.933966525	0.024179427	8.509770374
11.3.1	7.395807925	0.024071685	0.987087933	0.009556494	2.949769568	2.938043168	4.428746642	2.927797524	7.37851621	0.025541023	7.579271895	0.022989571	0.956737956	0.008483912	6.141766123	0.14123171	1.428085618	0.13176325	7.569851741	0.022403181	6.925582752	0.024368172	0.970666162	0.010165852	4.411680618	2.095842809	2.500384104	2.087220768	6.912064722	0.023131583	7.956095708	0.032596148	0.938917294	0.0097576	6.067310398	0.114341086	1.803918802	0.107006396	7.871229201	0.027288612	6.534484346	0.031000901	1.014688338	0.013697994	5.435257093	0.051532394	0.966530664	0.038905245	6.401787757
11.3.2	6.844362637	0.023710952	0.988421536	0.010430188	1.956882535	3.472501131	4.871322672	3.463553355	6.828205207	0.023181251	7.517515423	0.024559528	0.954770981	0.008660971	6.106986182	0.144334235	1.400569187	0.133804552	7.507555369	0.023295678	7.128292153	0.020174185	0.97658769	0.008314483	0.631752022	3.185218518	6.476398424	3.180123663	7.108150446	0.021078663	8.111861864	0.026320159	0.953519556	0.007857633	6.002951437	0.137397698	2.042479113	0.131709537	8.045430549	0.024224048	7.148519255	0.025093382	1.020098617	0.009662	5.993444878	0.044190678	1.01921376	0.033061934	7.012658638
11.3.3	7.106206608	0.021261378	0.971799578	0.008635973	5.762076596	0.11887545	1.335275404	0.109770664	7.097352	0.020683559	8.108290691	0.021178817	0.970075137	0.007116711	6.268381738	1.214552509	1.837299984	1.20813273	8.105681721	0.02223323	6.834756809	0.023541824	0.97769784	0.010293888	2.872517383	3.286892677	3.952909328	3.276394021	6.825426711	0.024200186	7.953548979	0.032778871	0.958908636	0.00975046	5.910699712	0.149322634	1.986982226	0.141664384	7.897681938	0.027775589	7.460931339	0.024672069	0.99349396	0.008653078	6.367259679	0.040608727	0.932762506	0.028213378	7.300022184
11.4.1	5.996706125	0.024715107	0.97576389	0.013617251	3.432108039	2.076209628	2.543307448	2.066994887	5.975415487	0.023483117	6.248081846	0.022735006	0.952050965	0.011211209	4.806199115	0.384880818	1.428862663	0.378355419	6.235061779	0.020119561	6.015246279	0.026841779	0.951270871	0.014047868	4.853587267	0.106716557	1.160664921	0.093552705	6.014252188	0.022815067	8.469081713	0.029574354	0.950223109	0.007775888	6.505093996	0.098334042	1.892980457	0.091698234	8.398074453	0.02348899	7.317471254	0.028112969	1.078943982	0.01078217	5.89726628	0.072516687	1.327608745	0.061844387	7.224875024
11.4.2	5.97440739	0.024278878	0.935618214	0.013571129	4.83295043	0.114997931	1.113243061	0.101256218	5.946193491	0.024034944	6.420457793	0.025001883	0.941069516	0.011750865	4.669463357	1.420828499	1.725955023	1.410425373	6.395418379	0.02524207	6.128097368	0.026036494	0.979368894	0.013136225	2.070708513	2.630910614	4.045887627	2.622113365	6.116596141	0.023492531	7.95141895	0.026748846	0.969148455	0.007861699	4.963682108	1.607275497	2.940183199	1.603922683	7.903865308	0.022785053	6.930141038	0.026271416	1.077218189	0.010900689	5.501988615	0.075352718	1.33352053	0.065047283	6.835509145
11.4.3	5.007123117	0.044639128	1.013993253	0.036634298	-0.329614111	1.834454584	5.343027287	1.831763122	5.013413175	0.02033723	6.563604037	0.022356562	0.940161838	0.010049725	5.283734242	0.114329997	1.263210444	0.104040335	6.546944686	0.021088064	6.14096447	0.024689659	0.999000505	0.012775303	0.119014426	2.100944207	6.026126779	2.099681738	6.145141206	0.018299115	7.844395881	0.036561582	0.964245195	0.011099296	5.29337323	1.216877855	2.497975537	1.212166326	7.791348767	0.030409011	6.800039459	0.027594494	1.101593622	0.012116749	5.266397514	0.086854407	1.460906645	0.077700486	6.727304159
11.5.1	6.827380591	0.021472399	1.000242666	0.009263223	-1.287204008	2.30750517	8.104869251	2.30520445	6.817665243	0.01796816	7.939126121	0.019517707	0.956696236	0.006797332	6.473546511	0.11866384	1.45431664	0.110861891	7.927863151	0.019110783	7.242821797	0.024512796	0.956250158	0.009491748	5.962303464	0.110240233	1.273906914	0.099907987	7.236210378	0.022307455	7.474973783	0.034153564	0.965688063	0.01088359	5.39704989	0.275819929	2.031986246	0.2697587	7.429036135	0.026498763	8.891969293	0.024688735	1.002572408	0.007005843	7.774143446	0.035913417	0.96596577	0.023541751	8.740109217
11.5.2	7.752947083	0.022757911	0.972031309	0.008182969	6.50870682	0.088353626	1.24359693	0.078773447	7.752303751	0.020945091	7.129339549	0.020106514	0.953483912	0.008029853	5.507800178	0.941424054	1.605016291	0.935984236	7.11281647	0.020406447	6.862723425	0.022130348	1.007077249	0.009567807	1.510656316	2.435838343	5.36634631	2.434067342	6.877002626	0.017559062	7.781821674	0.034719305	0.97151072	0.010964829	3.458730302	3.032481687	4.279505207	3.025971102	7.738235508	0.028872423	8.687125303	0.023023105	0.983935659	0.006696213	7.62706508	0.032300329	0.893957474	0.020563388	8.521022554
11.6.1	5.085285606	0.038251192	0.944649667	0.029257598	3.340721877	1.327655637	1.709105595	1.312960632	5.049827472	0.029010748	6.557424692	0.023750115	0.946471407	0.010321068	5.222052445	0.131729717	1.321484905	0.121171335	6.54353735	0.021340244	6.375207141	0.021926952	0.977734262	0.010493685	0.545239888	2.601439281	5.809850189	2.59907235	6.355090077	0.018542656	8.456916145	0.031683175	0.956757678	0.008082997	6.470029732	0.113247759	1.925851168	0.105382191	8.3958809	0.026194298	7.302236767	0.023322421	0.996227957	0.008630351	6.203913234	0.038040423	0.940602453	0.026855205	7.144515687
11.6.2	6.075700141	0.024796548	0.939757771	0.012983876	4.944816418	0.096970363	1.106750771	0.084480212	6.051567189	0.022427738	5.999477212	0.030156186	0.949150379	0.015562536	4.398846158	1.122789144	1.58889208	1.112348618	5.987738237	0.026479337	6.286944637	0.021587175	0.955524208	0.010854538	4.713838895	0.645511837	1.551045749	0.638532139	6.264884644	0.020946989	8.059756668	0.032023238	0.959604892	0.00924506	5.956933667	0.170952923	2.046084845	0.16301078	8.003018512	0.026216405	8.000033772	0.024810109	0.988247128	0.008171674	6.920882625	0.039107768	0.917043703	0.026196098	7.837926327
11.7.1	6.851507149	0.023118534	0.989471181	0.010025201	0.988903469	3.702506251	5.84962616	3.692810518	6.838529629	0.02448916	6.43769698	0.022130846	0.963470863	0.010235475	4.718995183	1.140557431	1.71467016	1.133250935	6.433665343	0.021874969	8.125623539	0.022428667	0.947899013	0.007404314	6.943351637	0.069973569	1.174248396	0.060342676	8.117600033	0.021085769	7.985979336	0.030414357	0.970377855	0.008982948	4.803502728	1.763277524	3.13695406	1.758783323	7.940456788	0.026694766	8.560468376	0.027216503	0.983168144	0.008116899	7.483584668	0.041005912	0.907115249	0.026453691	8.390699916
11.7.2	7.45976493	0.024559654	0.975722168	0.009324233	6.127195054	0.131048428	1.327356845	0.119916505	7.454551899	0.023333227	6.667947769	0.027625782	0.949981421	0.012308541	2.980332714	3.364180109	3.66086111	3.349792521	6.641193824	0.029434333	7.491103653	0.020271702	0.992634452	0.007704238	0.858801124	2.547566386	6.628113949	2.54626796	7.486915074	0.017383271	8.045984836	0.032457541	0.956043769	0.009522074	5.8536677	0.410355297	2.126991464	0.406119965	7.980659163	0.028518088	8.309339295	0.024401018	1.005698286	0.007634634	7.184881265	0.038371316	0.97525795	0.026156473	8.160139215
11.8.1	5.963324975	0.025515743	0.978944771	0.014536318	3.108423463	2.27003497	2.837255813	2.25812784	5.945679276	0.025694024	8.184275699	0.021750315	0.952753344	0.006959905	6.867040182	0.082680308	1.311627487	0.074343669	8.17866767	0.019991001	5.493406419	0.029991628	0.956531206	0.019706573	0.824983955	2.458485016	4.627760928	2.455627079	5.452744883	0.021311516	6.447042431	0.035651055	0.937742074	0.014455098	4.452106593	0.696402232	1.907091706	0.690732731	6.359198299	0.024836249	8.563329568	0.021433672	1.000472149	0.006370682	7.446835334	0.032931807	0.962948456	0.022081719	8.40978379
11.8.2	5.074234062	0.039769742	0.965121438	0.032483114	0.496534054	2.21579474	4.535659824	2.209014881	5.032193879	0.022873276	7.781556132	0.023013329	0.952464279	0.007862591	6.454776551	0.097970602	1.319666522	0.088150148	7.774443073	0.021515072	5.363937317	0.032539808	0.952082307	0.022505776	-0.257661929	2.022492622	5.574138308	2.017350941	5.31647638	0.023421544	6.750842048	0.035130914	0.982902524	0.013451284	1.294000948	2.310396818	5.430000063	2.307205023	6.724001011	0.024499179	8.888913503	0.027409518	1.00279593	0.007439932	7.793332457	0.038879553	0.947004439	0.02496383	8.740336896
12.1.1	6.228158613	0.028882962	0.800130191	0.011867924	5.640062372	0.041312798	0.527794216	0.023385748	6.167856588	0.025237649	6.832061391	0.054891315	0.517084503	0.012228331	6.603973179	0.052823024	0.023738018	0.015185182	6.627711198	0.045598221	6.495862301	0.026212466	0.817513502	0.010257276	5.826990839	0.038786737	0.612328159	0.02339326	6.439318999	0.023035916	8.411529675	0.036856142	0.757279432	0.008125731	7.3747997	0.04444038	0.728510765	0.024492127	8.103310465	0.031432316	9.088424898	0.050423744	0.427184626	0.006047288	8.692850412	0.051614216	-0.32352546	0.011768354	8.369324952
12.1.2	6.373418336	0.040790084	0.676943612	0.012942822	6.050380232	0.043844008	0.243859991	0.016689753	6.294240223	0.03398908	7.600793202	0.057452723	0.367100998	0.007837437	7.453512874	0.057164607	-0.207907573	0.012338202	7.245605301	0.051449288	7.222933333	0.055796047	0.415486499	0.009275252	7.054844449	0.059305378	-0.130943668	0.013881705	6.923900781	0.053182886	8.915378651	0.073668765	0.371033206	0.00748289	8.37866662	0.071782317	-0.351096606	0.018877733	8.027570014	0.065395208	8.513618847	0.04822956	0.406054423	0.006396511	8.118462145	0.054109637	-0.358631617	0.01324282	7.759830527
12.1.3	6.320386754	0.031451155	0.763523124	0.012357179	5.794045217	0.040368243	0.449755122	0.020912674	6.243800339	0.027207167	7.105416179	0.057765895	0.426628978	0.009710974	6.934652924	0.056799593	-0.114616215	0.014008619	6.82003671	0.050235697	7.527399689	0.065350041	0.308773982	0.00740395	7.42760301	0.069387123	-0.311814852	0.013701832	7.115788159	0.063565949	9.273993847	0.059140751	0.395746031	0.006668294	8.714069982	0.063323024	-0.273117209	0.017206351	8.440952773	0.057281447	8.080211898	0.037506779	0.727058464	0.008574872	7.442341935	0.039977303	0.257673952	0.015355747	7.700015887
12.1.4	7.146168256	0.041019526	0.599432403	0.010278158	6.84208172	0.043870673	0.151159163	0.014116661	6.993240883	0.036781316	6.58301019	0.025630587	0.78601113	0.009504912	5.950059202	0.038081133	0.559124934	0.021845365	6.509184136	0.023956693	6.819628613	0.045777037	0.601591466	0.011519589	6.519269428	0.047207509	0.154755498	0.015572035	6.674024927	0.038828899	8.797440305	0.040150279	0.565643666	0.006407063	8.074706665	0.043107392	0.164668554	0.01537577	8.239375218	0.036626117	8.574972584	0.051371474	0.392460352	0.006552177	8.195222953	0.05595375	-0.390456061	0.013631842	7.804766893
12.1.5	6.848264514	0.068173315	0.37395641	0.010294332	6.819252664	0.06467193	-0.231378437	0.013452341	6.587874227	0.057817256	7.01234742	0.03235899	0.707871584	0.01011907	6.496061992	0.038971487	0.392981757	0.01802401	6.889043749	0.029550432	7.042859137	0.07748114	0.323918684	0.010486191	6.943225174	0.07498187	-0.290466554	0.015781387	6.65275862	0.06773413	8.300265438	0.034134125	0.824266687	0.008272942	7.057860957	0.049817315	1.012133169	0.033959792	8.069994126	0.029464759	8.760994383	0.067050775	0.400061103	0.007883456	8.388427025	0.069234584	-0.384986858	0.015379141	8.003440167
12.1.6	7.126884825	0.062555814	0.335849475	0.009197418	7.020492966	0.065571281	-0.260166172	0.013878354	6.760326794	0.059788724	7.419208833	0.048506135	0.422030309	0.007812396	7.232692594	0.049739305	-0.114332661	0.01179459	7.118359934	0.044704119	7.177913571	0.073543623	0.324499117	0.009742025	7.067878079	0.074063616	-0.285737822	0.015383824	6.782140257	0.067598576	8.155111764	0.03284848	0.80610109	0.007990581	6.987588933	0.045537156	0.919112554	0.028967475	7.906701487	0.028718958	8.802155411	0.040308247	0.576797198	0.006925525	8.299863896	0.041745735	-0.02801911	0.011813549	8.271844786
12.1.7	6.787621197	0.031157798	0.701240611	0.00981201	6.368384511	0.035419271	0.320417093	0.014984501	6.688801604	0.027212717	7.218016221	0.034896119	0.558710161	0.007974412	6.905744029	0.038860273	0.113194186	0.012293043	7.018938215	0.033048097	6.786538874	0.0349997	0.64365642	0.01004754	6.374114225	0.040547077	0.256867672	0.016036603	6.630981897	0.031917597	8.455336884	0.037122119	0.77170928	0.008764076	7.356776885	0.049180081	0.808169257	0.029612113	8.164946142	0.033958523	8.083989189	0.029789543	0.743518857	0.007350033	7.42278357	0.032220844	0.295928287	0.012910769	7.718711858
12.1.8	6.594501948	0.032915772	0.698507561	0.010751872	6.193695214	0.039224807	0.306541717	0.016141299	6.500236931	0.029695677	6.811827271	0.029642471	0.842440542	0.010364402	6.100950591	0.043690767	0.676858168	0.026837034	6.77780876	0.025359294	6.505977056	0.02662542	0.802088894	0.010199664	5.878370708	0.039389	0.566197255	0.022648625	6.444567963	0.024148115	9.207760378	0.057882591	0.375637002	0.006476111	8.666349952	0.066555292	-0.325196549	0.017977616	8.341153403	0.061301198	8.666501739	0.044411983	0.57157666	0.007290997	8.162504479	0.04538429	-0.038796291	0.01243827	8.123708188
12.1.9	6.204793484	0.030101109	0.819821684	0.012932981	5.585434939	0.042566429	0.570204487	0.025675437	6.155639426	0.024660935	7.247916346	0.04455572	0.500250718	0.008613824	7.022522229	0.047070308	0.002343369	0.012164352	7.024865598	0.041269942	7.053509371	0.051339592	0.469531121	0.010133514	6.836388905	0.050849523	-0.04171666	0.013700666	6.794672246	0.04440751	9.280177822	0.069823147	0.356717634	0.006666523	8.761822632	0.070252454	-0.393852897	0.017287177	8.367969735	0.063997268	8.438956433	0.030459328	0.7971701	0.007581211	7.693737974	0.037249689	0.420336407	0.016461299	8.114074381
12.1.10	6.234146329	0.030222289	0.807299585	0.01262741	5.638126993	0.044005339	0.541429572	0.025165007	6.179556565	0.026561043	7.398059167	0.041504002	0.556050896	0.009072316	7.09646235	0.042217729	0.103628497	0.012887493	7.200090848	0.036404991	7.306206125	0.059513466	0.313529937	0.007591647	7.190829391	0.063658827	-0.300062041	0.013342546	6.89076735	0.058090574	8.851785742	0.064186374	0.439970572	0.007796061	8.262809	0.063063073	-0.16456224	0.018514351	8.098246761	0.055880485	8.277404222	0.040775545	0.508145249	0.006596679	7.823790021	0.04105191	-0.156606279	0.011682172	7.667183742
12.1.11	7.241005946	0.064693139	0.392169872	0.009811385	7.144623893	0.059589383	-0.181907672	0.012600965	6.962716221	0.054004873	6.755983335	0.047649608	0.474883732	0.010258058	6.524397677	0.051714464	-0.025303896	0.014941626	6.499093782	0.043980622	6.409658414	0.0254947	0.838711367	0.010455908	5.683531581	0.04175336	0.676726625	0.026949876	6.360258206	0.022298442	8.82646273	0.048460041	0.560895077	0.007466385	8.099527624	0.053191624	0.158008946	0.018720163	8.25753657	0.044930538	8.983791469	0.067258794	0.404130404	0.007482703	8.616576854	0.06729487	-0.3825661	0.014362514	8.234010754
12.1.12	7.380701515	0.06100857	0.350466141	0.008745282	7.277718644	0.065708148	-0.237095689	0.013893593	7.040622955	0.059607809	7.358030839	0.058600741	0.411520485	0.00902189	7.199954889	0.058195277	-0.140524589	0.013271268	7.0594303	0.052380874	6.421092286	0.027762144	0.756144735	0.010174079	5.900098515	0.036442386	0.445901112	0.018336559	6.345999626	0.024652515	8.46062641	0.033421956	0.781295058	0.007449975	7.366179769	0.04140353	0.812777445	0.024228866	8.178957213	0.0280265	8.659952652	0.041474976	0.668795857	0.007772319	8.078403071	0.041792311	0.144676878	0.013412206	8.223079949
12.1.13	6.710722341	0.044400206	0.563331412	0.010988571	6.45126452	0.047878597	0.090065213	0.014954307	6.541329733	0.040048966	7.239351318	0.039208296	0.519643825	0.007912283	6.99208395	0.04304517	0.034278463	0.011744604	7.026362413	0.037241185	7.194211383	0.04265246	0.515332239	0.008853905	6.950322942	0.043020236	0.02757978	0.012045115	6.977902722	0.03735283	8.547607548	0.042282384	0.591745039	0.007353332	7.77289291	0.049170012	0.248101523	0.019588403	8.020994433	0.040118203	9.026071151	0.055385753	0.427898566	0.006731864	8.63199796	0.058096277	-0.320592508	0.013055761	8.311405452
12.1.14	6.294532827	0.03476543	0.784089642	0.013575911	5.770731442	0.04185239	0.470283	0.02162986	6.241014442	0.028016938	6.545515601	0.030698392	0.75754584	0.010845514	5.989004971	0.041860357	0.475275155	0.021541313	6.464280126	0.028129378	6.512777543	0.033087292	0.745799614	0.011822505	5.999872888	0.042102974	0.430063897	0.021117088	6.429936784	0.028713763	8.273922575	0.033797972	0.808752372	0.008109632	7.125088129	0.046185469	0.905099859	0.02889324	8.030187988	0.029217957	8.303855986	0.033398434	0.780744057	0.008310039	7.591541453	0.038342991	0.378614229	0.016267705	7.970155681
12.1.15	6.313619332	0.035693674	0.687131047	0.012284242	5.922000556	0.040488153	0.290304678	0.016968537	6.212305234	0.030412711	6.56023789	0.034105241	0.672129873	0.01048656	6.135327713	0.041347766	0.302503293	0.017168207	6.437831006	0.031193595	6.792142148	0.053618356	0.386229819	0.009696836	6.629426572	0.061689887	-0.169099251	0.015351363	6.460327321	0.05461007	8.368689768	0.039315828	0.668606673	0.007777637	7.486213066	0.044848853	0.456431889	0.020832359	7.942644954	0.034289197	8.34978204	0.031746688	0.66552636	0.006830873	7.764333417	0.036164613	0.1452412	0.012338977	7.909574616
12.1.16	6.799662612	0.060161307	0.347588866	0.009896111	6.688659523	0.0627934	-0.241314984	0.014167515	6.447344539	0.056380081	6.846911701	0.028345517	0.823054986	0.010185434	6.169713626	0.040902397	0.630266188	0.024057188	6.799979814	0.025221381	6.353007204	0.027655639	0.830028983	0.011498996	5.643482997	0.045287696	0.655407172	0.028381908	6.298890169	0.024809282	8.76798323	0.048435024	0.503099034	0.006933057	8.101705175	0.05188346	0.009517865	0.016943091	8.11122304	0.044836547	8.591917981	0.036914671	0.619735622	0.007295381	8.041792185	0.041925094	0.059440136	0.013407681	8.101232321
12.1.17	7.114966455	0.050418666	0.386754062	0.008628263	6.981840413	0.055419071	-0.174586976	0.012788432	6.807253437	0.050187485	6.625091262	0.044339299	0.608401819	0.012409838	6.278187201	0.048149465	0.188685187	0.01746817	6.466872388	0.03806758	6.773828622	0.024880886	0.815855877	0.008882841	6.095064278	0.0374846	0.618307211	0.022623842	6.713371489	0.023152825	8.951006	0.065728515	0.357282186	0.006726631	8.435581455	0.066193928	-0.387737912	0.017394509	8.047843543	0.060331647	8.956077494	0.040556918	0.519608668	0.006305756	8.494378833	0.042832683	-0.136928616	0.011364833	8.357450217
12.1.18	6.417475854	0.04417522	0.494251754	0.010817965	6.209346924	0.045455037	-0.011841448	0.013452497	6.197505475	0.03817253	6.647214803	0.028793688	0.690042693	0.009125862	6.187613582	0.034836881	0.341665908	0.015338147	6.529279491	0.025702498	6.46972884	0.031151455	0.81981028	0.011691979	5.838354281	0.045319397	0.58782925	0.026324406	6.426183531	0.027361752	8.165059825	0.03082361	0.822462506	0.007942498	6.916946408	0.04901653	1.015066759	0.033870187	7.932013166	0.028857069	8.879443484	0.041415513	0.569504376	0.006700231	8.384132312	0.041355625	-0.043169346	0.011443336	8.340962966
12.1.19	6.275512631	0.028608783	0.81373917	0.011825657	5.65191203	0.045580712	0.566470587	0.026846232	6.218382617	0.026653291	7.520826081	0.055695115	0.382189745	0.008196436	7.370298999	0.05812997	-0.184789092	0.012121231	7.185509908	0.053229466	6.726193052	0.052495602	0.463180574	0.010391658	6.540825619	0.053662782	-0.062625437	0.013987414	6.478200182	0.046238717	9.299749909	0.073200183	0.323476834	0.006339187	8.813648557	0.070126056	-0.49016124	0.016797365	8.323487317	0.064576395	8.987321162	0.062440889	0.38763488	0.006595151	8.632126616	0.061811615	-0.41508117	0.013377577	8.217045446
12.1.20	6.959463129	0.048706267	0.411969825	0.008248488	6.829536571	0.049451257	-0.145492365	0.011336364	6.684044205	0.043966433	7.20575199	0.037572053	0.559954649	0.008199851	6.913991202	0.039620062	0.104101032	0.011901678	7.018092234	0.034011065	6.534657228	0.036101031	0.59585161	0.010413252	6.18174501	0.041554417	0.173449114	0.015770745	6.355194124	0.032963875	8.211176546	0.033923156	0.802123484	0.008088428	7.037087095	0.04407696	0.917126367	0.028998673	7.954213462	0.027645911	8.855233573	0.044866766	0.529033341	0.007206767	8.387025751	0.049099451	-0.113274344	0.013232508	8.273751407
13.1.1	4.659561399	0.099403848	0.719883927	0.069396585	4.218183257	0.081773102	0.352379864	0.052875007	4.570563121	0.034859497	4.619201371	0.14674614	0.708723318	0.106966351	4.170293994	0.10551312	0.351937053	0.070157307	4.522231047	0.042281124	5.158275278	0.070656217	0.336295108	0.022021272	4.936824023	0.088034392	-0.206273979	0.03427149	4.730550044	0.064236716	6.008375298	0.134848206	0.369709093	0.022621481	5.62129395	0.099617929	-0.432200304	0.036852643	5.189093646	0.076988492	5.330161875	0.067308542	0.73962348	0.031566497	4.725036054	0.060848823	0.253702261	0.035417644	4.978738315
13.1.2	4.553529676	0.289128605	0.445333389	0.452622114	4.199392431	0.157612186	-0.018188879	0.094903069	4.181203552	0.071613687	5.168698409	0.050863737	0.571897553	0.023578185	4.764307216	0.060260882	0.181282567	0.030857049	4.945589782	0.036526748	4.968816287	0.076811486	0.425091128	0.030310697	4.677449898	0.082501273	-0.054243149	0.038349945	4.623206749	0.052257985	5.055720235	0.113405561	0.732698933	0.052352186	4.168482181	0.123189623	0.571364139	0.094919189	4.73984632	0.038504188	4.9265928	0.175178464	0.595239145	0.067981014	4.704281194	0.075956989	-0.160406488	0.038170484	4.543874706
13.1.3	5.514340853	0.040498432	0.724034819	0.019723298	5.012186975	0.055505387	0.394615376	0.030985218	5.406802351	0.032013882	4.823460406	0.130463322	0.756969585	0.076144347	4.557801083	0.079651154	0.293619755	0.045353803	4.851420838	0.041777782	4.904366084	0.170071159	0.530575905	0.078221763	4.748442771	0.078876857	0.000853681	0.035543088	4.749296452	0.050418263	5.045915289	0.14037909	0.814117331	0.067330643	4.22417829	0.134620187	0.652413072	0.104329073	4.876591362	0.042879009	5.855169817	0.089680983	0.386181401	0.019191431	5.491073992	0.075672895	-0.41295944	0.027789295	5.078114552
13.1.4	4.892925712	0.111566795	0.603818084	0.054117941	4.686574801	0.076650485	0.104183417	0.037017425	4.790758218	0.046409789	4.559703149	0.128007602	0.685639051	0.094671516	4.010379253	0.136861006	0.398555399	0.098790198	4.408934652	0.044827099	4.677541764	0.200765029	0.464024718	0.098878923	4.524475105	0.10449013	-0.083954819	0.049461401	4.440520286	0.062966056	5.089432934	0.122424606	0.800286901	0.059688983	4.113107276	0.156190929	0.753092789	0.130498965	4.866200066	0.038990595	4.754804622	0.126987165	0.910241985	0.082987358	4.133198648	0.102860869	0.463416048	0.076064567	4.596614696
13.1.5	4.986690323	0.058417838	0.705437506	0.03529449	4.403587042	0.079680576	0.430321044	0.051419448	4.833908086	0.035919518	4.728893241	0.151863205	0.616546602	0.093194346	4.455360919	0.083484876	0.152010731	0.046371004	4.607371651	0.043859413	4.539838466	0.169492249	0.919820941	0.137083247	4.172945977	0.106044673	0.491710374	0.074737898	4.664656351	0.038582036	5.368423867	0.100226488	0.61002314	0.035798084	4.631558904	0.095969478	0.253614015	0.060721703	4.885172919	0.048668274	4.520343586	0.302694201	0.856982734	0.291072727	4.129778604	0.126018284	0.218498151	0.088853354	4.348276755
13.1.6	5.005243573	0.089343653	0.53541387	0.041074948	4.72332609	0.074874501	0.072027076	0.035621431	4.795353166	0.046648801	5.491130849	0.050508125	0.795528957	0.025827392	4.93325165	0.064981857	0.517894117	0.039900917	5.451145768	0.033671705	5.091370902	0.104259937	0.438684472	0.036358501	4.915422371	0.082859102	-0.096807517	0.033157689	4.818614854	0.05781555	5.562797595	0.208047074	0.35520394	0.047611536	5.132018534	0.103696586	-0.439570757	0.046554735	4.692447777	0.072639251	5.824657789	0.079641927	0.391779597	0.017665794	5.472340329	0.070186052	-0.407379834	0.026322273	5.064960496
13.1.7	5.251489531	0.061855653	0.606829731	0.028565496	4.908899287	0.065066585	0.180987382	0.031131207	5.089886669	0.042020374	4.922781769	0.060673977	0.674972487	0.035362971	4.408252824	0.070553546	0.362240217	0.044072399	4.770493042	0.032957569	5.019346478	0.170734492	0.458892973	0.066157529	4.926667554	0.083094394	-0.109128027	0.032594246	4.817539527	0.057857921	5.967113986	0.1216222	0.346907996	0.022253232	5.517512009	0.101199714	-0.452663511	0.040695341	5.064848499	0.076527315	5.761204292	0.042514632	0.607936649	0.014737585	5.215697443	0.04545758	0.039429287	0.021693678	5.25512673
13.1.8	5.07316188	0.131967209	0.505002854	0.052907235	4.913303806	0.074450548	-0.02152739	0.030585363	4.891776416	0.051720753	5.265386321	0.049783298	0.832749905	0.028227667	4.663619285	0.066349974	0.588885689	0.044320588	5.252504974	0.029277457	4.538577499	0.258543477	0.853246486	0.218768781	4.551461665	0.084944803	0.21424565	0.045272221	4.765707315	0.04685762	5.213086646	0.142369789	0.500323389	0.046135432	4.638368844	0.100522914	-0.050949921	0.057920449	4.587418924	0.055021601	4.985015742	0.138022144	0.598613327	0.058166001	4.602078765	0.082607436	-0.070070934	0.045010077	4.532007831
13.1.9	4.716968979	0.237024813	0.419512992	0.143532412	4.469776537	0.11835077	-0.088057037	0.058956734	4.3817195	0.069156991	4.599435024	0.183085652	0.555725188	0.115520306	4.291677892	0.112369467	0.103229858	0.065480408	4.394907749	0.054569731	5.317468015	0.116689473	0.322503819	0.02777439	5.199167573	0.096374119	-0.282435983	0.032033609	4.91673159	0.074161223	5.156037663	0.145159843	0.839994321	0.067269299	4.392071223	0.109965001	0.656223334	0.082859252	5.048294558	0.039563679	5.591806694	0.147620408	0.448288111	0.033449349	5.433720793	0.086949661	-0.39416342	0.030715865	5.039557373
13.1.10	5.275501564	0.037945957	0.811197871	0.02326222	4.60352728	0.065409615	0.600041093	0.045517555	5.203568374	0.027263336	4.556704699	0.160577116	0.668612194	0.114899112	4.147019423	0.116592453	0.284371854	0.076197979	4.431391277	0.047050087	4.977413025	0.173061242	0.398406919	0.05490932	4.920280273	0.096368479	-0.20158362	0.036091379	4.718696654	0.068492602	5.410091815	0.162600307	0.475369174	0.044413981	4.957040449	0.098893806	-0.170474998	0.049819448	4.786565451	0.061925239	5.226665492	0.1136787	0.414944217	0.033072377	4.84611555	0.08426896	-0.351110249	0.038686546	4.495005302
13.1.11	4.695855817	0.087859591	0.658309328	0.059767383	4.132183021	0.104763062	0.375244347	0.0715115	4.507427369	0.040300181	4.601779503	0.097340001	0.843393269	0.082597834	3.728029977	0.173449331	0.807986093	0.147482069	4.53601607	0.032966638	4.880226614	0.07398027	0.52801719	0.036507749	4.493405987	0.082494887	0.122381615	0.044198162	4.615787603	0.044942089	5.994955932	0.10707975	0.380899429	0.019906899	5.516089686	0.088141225	-0.356717207	0.036339544	5.15937248	0.066651705	4.81319788	0.147557244	0.922432248	0.093562359	4.242074021	0.098810016	0.443797151	0.070535761	4.685871172
13.1.12	4.839716697	0.181276429	0.478916621	0.08428551	4.705789933	0.097292385	-0.066660617	0.042345668	4.639129316	0.063015775	4.488352278	0.206536417	0.751832716	0.293545586	3.885111751	0.962034376	0.531380366	0.926772843	4.416492117	0.059498494	4.601603111	0.203984059	0.527691944	0.171180581	4.224096512	0.112186549	0.110089264	0.067422315	4.334185775	0.052249709	5.836181149	0.087029067	0.481618431	0.021860547	5.250419662	0.075156578	-0.079936544	0.036410993	5.170483119	0.051322623	5.01600054	0.125714602	0.607316535	0.055138366	4.559914502	0.083452488	-0.013178304	0.047468322	4.546736198
13.1.13	4.959171713	0.086790306	0.671467664	0.049503957	4.555128748	0.083898608	0.282636429	0.047364368	4.837765177	0.04440365	5.212116178	0.047475392	0.801978606	0.029073514	4.517400279	0.075537335	0.621317183	0.053118845	5.138717462	0.030399936	4.688377709	0.161337771	0.59043434	0.09775917	4.384084329	0.09451089	0.139220736	0.053642342	4.523305065	0.048102403	5.745878445	0.072264245	0.434459409	0.018196482	5.135681072	0.077165888	-0.15902429	0.037566233	4.976656782	0.052260167	5.137171858	0.059734671	0.565572093	0.026075178	4.48298264	0.082043001	0.056147497	0.049223627	4.539130136
13.1.14	5.197273949	0.045273219	0.7142118	0.02523296	4.707574034	0.05776083	0.378585898	0.033155254	5.086159933	0.03145093	4.825771485	0.067577141	0.679459694	0.043438545	4.26715229	0.082707982	0.398360322	0.054444682	4.665512612	0.034746707	5.055069446	0.138643181	0.27501256	0.03788642	4.845462407	0.119204968	-0.316738075	0.045414944	4.528724332	0.085274868	5.020783328	0.099722297	0.697576143	0.045599689	4.170624225	0.107482309	0.487529666	0.081939533	4.658153891	0.036087137	4.591405054	0.261184471	0.802603276	0.269773757	4.248180831	0.099083615	0.138903282	0.065273756	4.387084113
13.1.15	5.006665781	0.071787184	0.516182391	0.033145863	4.681921713	0.078826118	0.076421006	0.037612803	4.758342719	0.0489455	4.656497115	0.109872821	0.765384419	0.078726236	4.107348953	0.113671736	0.478637069	0.080789919	4.585986023	0.040225911	4.885117452	0.071949319	0.337699595	0.025660119	4.580926181	0.098065818	-0.162262996	0.045691486	4.418663185	0.061379493	4.931385352	0.185424882	0.727813257	0.085697147	4.292923853	0.117398756	0.378575488	0.084410951	4.671499341	0.045519724	5.705191449	0.137764129	0.440727285	0.031795927	5.454226661	0.085542601	-0.36649962	0.031265371	5.087727041
13.1.16	4.688935366	0.233193386	0.624444303	0.173873531	4.575145102	0.09013725	0.069496425	0.044632519	4.644641527	0.052697318	5.063222267	0.055935931	0.684289251	0.030836514	4.540560985	0.066549601	0.376406297	0.040136863	4.916967282	0.033328995	4.694964537	0.153998364	0.372835242	0.082218947	4.325389986	0.117633677	-0.081811594	0.063163222	4.243578392	0.062693146	5.26773226	0.15860229	0.525783902	0.049669851	4.749730164	0.098714642	-0.038790648	0.054899316	4.710939516	0.056552603	4.908796803	0.116056745	0.73409394	0.066060214	4.218420805	0.107652774	0.304270109	0.074673734	4.522690914
13.1.17	4.849249867	0.139734935	0.618120598	0.071474565	4.646189555	0.08620785	0.116510969	0.042599493	4.762700525	0.051498249	5.13663869	0.068745623	0.434933236	0.024357305	4.877110351	0.065261039	-0.061719575	0.027515137	4.815390777	0.044951911	5.287581828	0.078972603	0.313223713	0.020190525	5.054529839	0.085280182	-0.247597894	0.031373987	4.806931945	0.064114489	5.564919907	0.09620869	0.414576965	0.02368714	4.983671587	0.088586365	-0.220704699	0.044417962	4.762966888	0.058164411	5.41182347	0.053036411	0.700076687	0.024451998	4.749351442	0.062440217	0.241425619	0.037340223	4.990777061
13.1.18	4.715259481	0.08031579	0.839890774	0.063456029	4.047651681	0.108519048	0.626337084	0.082051076	4.673988765	0.03259219	4.873504168	0.127384558	0.448045509	0.051293946	4.631422451	0.089936994	-0.054450994	0.042021155	4.576971457	0.055947067	5.064959804	0.110925148	0.419029617	0.040183496	4.877759284	0.085201356	-0.117047241	0.034357988	4.760712043	0.059067804	5.343158614	0.066652999	0.788838646	0.031726673	4.201853791	0.115700008	0.871001924	0.0953944	5.072855715	0.032510234	4.794653993	0.130543803	0.674752512	0.070641011	4.216202772	0.106258455	0.15182483	0.071589717	4.368027602
13.1.19	5.301115682	0.044140187	0.750742642	0.024420057	4.758487486	0.060562838	0.44843525	0.03608269	5.206922736	0.031655287	4.863844838	0.093754072	0.715500031	0.050353747	4.613657788	0.063304233	0.245694371	0.033956036	4.859352159	0.035374951	4.606518924	0.152446287	0.669624912	0.128712373	4.165777087	0.110908957	0.302477184	0.072482574	4.468254271	0.045378846	4.549088122	0.276636366	0.982675339	0.216336789	0.718426954	2.321992744	3.818260941	2.304542433	4.536687895	0.037324783	5.575088315	0.100690972	0.493821921	0.027114717	5.275982479	0.067121422	-0.260921932	0.027001443	5.015060547
13.1.20	4.734290515	0.129491614	0.485758207	0.061695072	4.524533922	0.092021874	-0.020965541	0.044080626	4.503568381	0.054651742	4.576498714	0.152465312	0.806670181	0.128590093	3.837829035	1.059077493	0.703112812	1.023204499	4.540941848	0.055144242	4.71301844	0.080371222	0.709243252	0.053829488	4.160087161	0.087521165	0.42114107	0.059828926	4.581228231	0.033769101	5.368118219	0.113592332	0.550191215	0.037120435	4.753379323	0.0869226	0.06657015	0.049975814	4.819949473	0.048843736	4.854245652	0.099210032	0.694545167	0.055091936	4.152975369	0.104537878	0.263093811	0.073412076	4.41606918
14.1.1	5.665202848	0.313918407	0.189186111	0.038824787	5.835936394	0.132662266	-0.614473291	0.028926032	5.221463103	0.11590274	5.859429628	0.240869816	0.183599197	0.025118948	5.926004758	0.133998928	-0.617516588	0.029764979	5.30848817	0.116127441	7.153991422	0.127386021	0.06881178	0.006388863	7.240887622	0.271747929	-1.019950217	0.047230565	6.220937405	0.252611192	9.419850919	0.124708106	0.199679504	0.006520594	9.013245209	0.120521112	-0.912782567	0.025112823	8.100462642	0.111609091	9.409377518	0.127212913	0.16854091	0.006262158	9.148467071	0.133030888	-1.007580714	0.023742455	8.140886357
14.1.2	5.935802015	0.187388847	0.177598518	0.019275343	5.951133269	0.138135781	-0.594755603	0.029745424	5.356377666	0.121489878	7.226841979	0.53226095	0.080704757	0.016389424	7.449315153	0.339284721	-0.991487374	0.047861369	6.45782778	0.316876656	7.181365812	0.134792376	0.105625617	0.007143858	7.149788645	0.176159816	-0.822670103	0.031482517	6.327118541	0.164226448	9.613200723	0.166474364	0.158292218	0.006559652	9.248687735	0.164553777	-1.09895219	0.031154508	8.149735545	0.155143446	9.104477112	0.159649225	0.157123844	0.007032701	8.867503271	0.155807479	-1.063974556	0.026109898	7.803528716
14.1.3	6.5594805	0.128479834	0.070760729	0.00707126	6.578944395	0.241955466	-0.974741438	0.049288422	5.604202957	0.223810691	7.241929534	0.251316475	0.10437499	0.0093583	7.292114998	0.230900694	-0.854988651	0.034516264	6.437126348	0.215687182	5.775469549	0.199966122	0.099744593	0.012726849	5.617865807	0.19795882	-0.820340002	0.050522129	4.797525805	0.170055865	10.01251492	0.191649759	0.137915829	0.006283372	9.658273136	0.182154507	-1.215814418	0.03083373	8.442458718	0.172192992	9.577839653	0.1282554	0.182292306	0.006507597	9.310588074	0.130020896	-0.960895631	0.022359655	8.349692442
14.1.4	6.409766672	0.805055092	0.120378874	0.434083838	6.511335404	0.249946477	-0.897811603	0.045226471	5.613523802	0.229295142	6.440535005	0.102168713	0.193577621	0.011177435	6.343960319	0.114950844	-0.542415682	0.025447619	5.801544637	0.10371641	6.352926964	0.227487097	0.074124125	0.010350159	6.43065477	0.303003872	-0.98360245	0.054570059	5.44705232	0.275914658	9.108432371	0.072757767	0.293652386	0.005994732	8.638687839	0.071504844	-0.577826881	0.017141216	8.060860958	0.06533533	9.809430876	0.233850339	0.11062507	0.006232388	9.424429175	0.19041046	-1.268482262	0.027997464	8.155946913
14.1.5	6.597919377	0.191044048	0.087720207	0.009305379	6.59820816	0.233642023	-0.882110721	0.042297513	5.716097439	0.213708567	7.042604627	0.490777088	0.120462677	0.026480239	7.154069962	0.204197604	-0.813907452	0.032002669	6.34016251	0.190270081	5.969540304	0.141803349	0.1513995	0.013229302	5.921533079	0.153087685	-0.656782508	0.035914201	5.264750571	0.133976733	9.776650529	0.120400723	0.131846769	0.005041838	9.408062264	0.144962982	-1.227760157	0.029799905	8.180302106	0.136518025	9.490170978	0.129068682	0.194240762	0.007043893	9.228406556	0.123611755	-0.920176	0.021325385	8.308230556
14.2.1	8.071275603	0.188007412	0.097305076	0.006792171	8.124736599	0.205683294	-0.84909571	0.028444864	7.275640889	0.195392933	5.852803872	0.144662618	0.211992238	0.018042368	5.799288115	0.125493186	-0.515664008	0.030343953	5.283624106	0.108802363	7.756866864	0.214850864	0.088752735	0.007739571	7.630175702	0.223172504	-0.899214192	0.035622844	6.730961511	0.211351163	8.399252897	0.082629973	0.296042252	0.007446998	7.94562891	0.07867288	-0.580058578	0.019669871	7.365570332	0.070818824	9.295016117	0.103427013	0.12815667	0.005672936	9.045617921	0.155746567	-1.175090333	0.028176297	7.870527588
14.2.2	7.835605527	0.264661089	0.101962792	0.009059052	7.734441547	0.228234986	-0.822415058	0.031838822	6.912026489	0.214854359	7.393859897	0.235971829	0.084087933	0.007296822	7.461776619	0.231233953	-0.947161353	0.034198998	6.514615266	0.2166049	8.084376896	0.494463311	0.072623621	0.010439391	8.092127098	0.349912599	-1.008237289	0.043575599	7.083889809	0.330168675	8.422507193	0.184491913	0.118029653	0.006886358	8.135743338	0.179130485	-1.323468019	0.03787018	6.812275319	0.16574408	8.818350037	0.091343133	0.238143567	0.00679497	8.525089179	0.094306155	-0.777051095	0.018543882	7.748038084
14.2.3	6.955209915	0.089653688	0.217325517	0.008719662	6.932735952	0.097433253	-0.486754713	0.019110808	6.445981238	0.089155003	6.472147074	0.0709575	0.252933873	0.009896829	6.361701826	0.080837338	-0.40770848	0.019358467	5.953993345	0.071640412	7.31660501	0.307439304	0.089400103	0.011296125	7.294861417	0.239270615	-0.905643565	0.037172132	6.389217853	0.22408002	7.452406259	0.124838581	0.15544911	0.007372447	7.088646411	0.140107844	-1.10054593	0.037488246	5.988100481	0.124788068	9.844352301	0.178523023	0.141533832	0.006106859	9.597770605	0.169733268	-1.132441482	0.024777584	8.465329123
14.2.4	7.8879576	0.430452159	0.061972511	0.010593958	7.959778474	0.316279891	-1.043971399	0.048855321	6.915807074	0.300035461	5.77637007	0.126515086	0.142182497	0.012255453	5.703043534	0.154948449	-0.677305773	0.037769738	5.025737761	0.133804732	7.303400967	0.099652866	0.252664616	0.009459358	7.262225237	0.09038837	-0.430700567	0.016020951	6.83152467	0.083316662	7.463191669	0.128748297	0.247509984	0.010805611	7.068836234	0.114391412	-0.761407213	0.029457915	6.307429021	0.101373882	10.04136825	0.334962839	0.086637012	0.006899646	9.7087012	0.27230676	-1.419673268	0.041719839	8.289027933
14.2.5	8.165825967	0.19257976	0.089323694	0.007190426	8.08863506	0.230578211	-0.876354255	0.033092787	7.212280805	0.219033133	7.551106747	0.241208601	0.067112795	0.007114972	7.544240056	0.293232992	-1.033803365	0.046267933	6.51043669	0.275919724	6.727630554	0.070828078	0.278324853	0.00994272	6.619591252	0.080904	-0.358824682	0.018200233	6.26076657	0.073258187	8.639016466	0.141650857	0.139586004	0.0069062	8.293613877	0.16578289	-1.188730495	0.03567527	7.104883382	0.153374954	8.669806559	0.077730104	0.292783972	0.007315719	8.357993739	0.080597485	-0.626916243	0.016451232	7.731077497
14.3.1	5.621016863	0.20220503	0.239785412	0.029854827	5.65139444	0.128622018	-0.466800031	0.032236275	5.184594408	0.109227366	8.125848274	0.383439622	0.080221638	0.009650273	8.212867716	0.328840193	-0.974337253	0.04016137	7.238530462	0.311295001	5.580520982	0.111512489	0.222623529	0.016890173	5.534508857	0.111471779	-0.487203345	0.029955106	5.047305511	0.092854872	7.362238084	0.133222676	0.219604691	0.010453995	6.965199178	0.121505255	-0.846881708	0.031314879	6.11831747	0.109103471	7.371077816	0.089802252	0.224030423	0.008083573	7.072311708	0.097835683	-0.808090959	0.024452876	6.264220749
14.3.2	6.961959032	0.351658153	0.069594	0.009116699	7.244191784	0.391805921	-1.004325746	0.057213582	6.239866038	0.365338054	7.488951024	0.108017002	0.129493831	0.007157005	7.438627357	0.151949584	-0.735503739	0.026348035	6.703123619	0.142729785	5.385532573	0.1887486	0.313067707	0.037595195	5.408623461	0.108230988	-0.349625484	0.031091803	5.058997978	0.087825203	7.346139551	0.125515058	0.298111827	0.012530488	6.963250447	0.109376133	-0.611723765	0.029592011	6.351526682	0.094772546	8.514377808	0.166505659	0.099254038	0.006746321	8.077672959	0.21313316	-1.316305237	0.038447914	6.761367722
14.3.3	6.582272318	0.154135355	0.081666376	0.00814836	6.706321237	0.24591963	-0.920054813	0.045654059	5.786266424	0.227067164	7.421841323	0.070126629	0.201989623	0.007840872	7.326665003	0.101923968	-0.52126864	0.019213998	6.805396363	0.094750988	5.923393497	0.205623677	0.188005089	0.021657744	5.927229816	0.122188908	-0.584983959	0.027701241	5.342245857	0.10725916	8.380788253	0.078296112	0.264544343	0.00618948	7.931940166	0.078174224	-0.676599079	0.018995972	7.255341087	0.070589407	7.904655778	0.475543214	0.08413966	0.012583919	7.697532341	0.290247757	-1.462799112	0.051326486	6.234733229
14.3.4	6.119832509	0.168025177	0.135298322	0.012263676	6.09159924	0.138175525	-0.70297171	0.02871669	5.38862753	0.122724919	7.142781914	0.081284288	0.295006456	0.00957231	7.039293497	0.078518527	-0.337276535	0.016624434	6.702016961	0.071774281	6.582108954	0.141108536	0.20355272	0.013472571	6.554305815	0.124537804	-0.537351091	0.024283333	6.016954723	0.112897209	7.167535357	0.070054925	0.296133513	0.008534927	6.656788933	0.07761518	-0.552981643	0.024455452	6.10380729	0.067072558	7.14347187	0.103966103	0.245405525	0.009764008	6.862071646	0.096046068	-0.763125201	0.022993027	6.098946446
14.3.5	5.446232133	0.123592059	0.251851354	0.02149658	5.381332724	0.103866043	-0.411748796	0.029681424	4.969583928	0.084447486	7.77984814	0.222692236	0.08300234	0.007272002	7.898304866	0.279541361	-0.95044056	0.038227177	6.947864306	0.265037263	5.932755061	0.16137441	0.194696274	0.019467787	5.895953756	0.142028528	-0.551766954	0.033705095	5.344186802	0.123531098	8.020008954	0.167277904	0.170779992	0.009393802	7.648910984	0.155102075	-1.049991256	0.036121871	6.598919728	0.140348141	7.848355876	0.087415636	0.272856135	0.008425059	7.557717933	0.08245599	-0.685076983	0.018369027	6.87264095
14.4.1	6.657026609	0.081951396	0.297054942	0.010734441	6.607632597	0.078786935	-0.338554508	0.016350596	6.269078089	0.070807814	7.96533065	0.261745503	0.073347841	0.006887106	7.866361763	0.273732897	-0.989400029	0.040277513	6.876961734	0.258733616	6.872158115	0.077655971	0.213124199	0.00793789	6.816740813	0.090957702	-0.501382856	0.017709264	6.315357957	0.083319349	9.46079775	0.080190811	0.226618164	0.005324749	9.031546826	0.087866104	-0.801918684	0.019237728	8.229628142	0.081482617	6.800302626	0.10611174	0.318055882	0.013947302	6.5135391	0.088538674	-0.583880463	0.023283243	5.929658636
14.4.2	7.017543335	0.194208201	0.190454102	0.013302862	7.131542233	0.150225622	-0.591580645	0.022870439	6.539961588	0.139158822	8.089902694	0.223822608	0.074094646	0.005809313	8.129596828	0.211545258	-0.993218104	0.033436909	7.136378724	0.20213852	6.905096542	0.086776193	0.276378111	0.010484135	6.806035482	0.083635998	-0.371222714	0.017415448	6.434812768	0.076087289	8.965038664	0.072815058	0.300355678	0.006314576	8.479527833	0.075885029	-0.552286783	0.019461414	7.92724105	0.069175629	7.61127437	0.988400668	0.10266784	0.034532769	7.716479329	0.322705088	-1.412187791	0.052589423	6.304291538
14.4.3	8.017129122	0.294700835	0.102943573	0.009339594	8.064823841	0.238663142	-0.841392823	0.029553914	7.223431017	0.22660952	7.752399605	0.490788258	0.072203786	0.012734468	7.854377217	0.343677868	-1.028828965	0.044501161	6.825548252	0.324231111	6.815744095	0.093807029	0.265744539	0.010795063	6.743147826	0.089925902	-0.398265223	0.01825033	6.344882603	0.081784665	9.465489709	0.153370297	0.141132595	0.00573376	9.165223753	0.147885616	-1.181161631	0.031781635	7.984062123	0.139003222	7.005148271	0.099330296	0.256476078	0.010650847	6.712452492	0.096945981	-0.725302064	0.025248974	5.987150428
14.4.4	7.025927664	0.272715805	0.092606299	0.009679275	7.033214532	0.238015255	-0.873128933	0.036771156	6.160085599	0.222000688	7.319992586	0.574816232	0.10397858	0.020992069	7.597108141	0.295920151	-0.909692491	0.039868132	6.68741565	0.276888672	7.194880201	0.172782895	0.184323056	0.011722483	7.23208745	0.148581028	-0.603040052	0.024035852	6.629047398	0.137330832	9.841517879	0.103032313	0.212087027	0.006068065	9.431833525	0.105329394	-0.862045501	0.021699392	8.569788024	0.098672308	7.275373098	0.157524963	0.219598079	0.011852807	7.054294418	0.135866287	-0.870898463	0.028116026	6.183395955
14.4.5	7.050992636	0.089839179	0.245308812	0.009250973	7.017778836	0.087661024	-0.435033805	0.016674421	6.582745031	0.080792966	7.272992479	0.119044033	0.221522525	0.009918892	7.249592054	0.107353748	-0.503581804	0.01848906	6.74601025	0.09951803	6.901418975	0.080721485	0.286819032	0.009782511	6.827267247	0.076129954	-0.359511257	0.015841707	6.46775599	0.068786327	9.270162698	0.074387068	0.285309563	0.006204706	8.802483943	0.076969559	-0.60007954	0.017979743	8.202404403	0.071025113	7.183786755	0.073925553	0.294959291	0.009421353	6.850018752	0.081571417	-0.610198547	0.021353366	6.239820204
15.1.1	6.436974686	0.194486078	0.190338084	0.016932451	6.544423209	0.119140123	-0.587561872	0.021616585	5.956861337	0.108595815	7.644982968	0.268629304	0.107558355	0.009642938	7.695804287	0.228241055	-0.851501433	0.030950779	6.844302854	0.21573026	7.027478935	0.47513963	0.107948213	0.025697153	7.113123604	0.245919181	-0.850234124	0.03711129	6.26288948	0.228308972	7.850649229	0.032465586	0.962270178	0.009533087	5.785939328	0.192335969	2.013747841	0.185960591	7.799687169	0.026104733	7.197759868	0.027841768	1.093247853	0.011440097	5.736784038	0.076602185	1.383846272	0.066668442	7.120630311
15.1.2	7.19153432	0.137967202	0.243922802	0.011845299	7.276644627	0.120349489	-0.468643501	0.019093818	6.808001126	0.110879693	7.531930108	0.154602883	0.137478507	0.007999156	7.521776341	0.15988365	-0.724890839	0.025021923	6.796885502	0.149868123	7.31811872	0.082040085	0.133605033	0.00717057	7.225535257	0.146934419	-0.712859376	0.028190176	6.512675881	0.136565452	8.435210746	0.032503353	0.974619136	0.00897071	5.094394588	1.938786793	3.302238231	1.935108827	8.396632819	0.027457856	7.383294097	0.02341276	1.100179466	0.009150418	5.88616352	0.064017298	1.425468565	0.055924458	7.311632084
15.1.3	7.996483377	0.27726047	0.066535192	0.006659655	7.923809613	0.250681393	-0.998547156	0.039546122	6.925262458	0.240103303	7.404718622	0.196348544	0.120071226	0.009158627	7.447702725	0.194004767	-0.792143037	0.02884361	6.655559688	0.182832718	7.232681036	0.13279866	0.214004529	0.010128652	7.25089514	0.118883146	-0.533717402	0.018848883	6.717177738	0.110540933	8.688100875	0.029105257	0.967940904	0.007907106	6.307293289	0.337567247	2.332760963	0.333394306	8.640054251	0.025536514	8.026345882	0.025232216	1.079274526	0.008699587	6.610187869	0.055759341	1.324448438	0.046671027	7.934636307
15.1.4	6.758227704	0.077382737	0.170746388	0.00761082	6.737028547	0.115222334	-0.588879764	0.022490983	6.148148784	0.105126734	7.521454052	0.162533907	0.187251914	0.010656162	7.537344833	0.13825904	-0.592495496	0.021719998	6.944849337	0.129052408	8.014907909	0.38644747	0.070030308	0.008308522	7.987193256	0.315844961	-1.012636053	0.041094319	6.974557203	0.30080513	7.817919091	0.03110183	0.969919779	0.009422862	3.286309169	2.854510013	4.483163375	2.848918298	7.769472544	0.026659258	7.861018392	0.021388642	1.097067463	0.007656512	6.369226755	0.056009557	1.416863735	0.048314376	7.78609049
15.2.1	6.742156031	0.210941305	0.102973503	0.010497991	6.717917705	0.216609759	-0.816186469	0.038914108	5.901731236	0.198664271	6.941608967	0.257141763	0.070605983	0.007971459	6.844602667	0.258720634	-0.998572747	0.0465825	5.84602992	0.240782375	6.43621329	0.290172343	0.08480188	0.01094452	6.444938912	0.268170236	-0.920877835	0.051465762	5.524061077	0.244425529	7.305169137	0.0278005	0.951855729	0.009241123	5.256833415	0.14639786	1.97907092	0.140030593	7.235904334	0.022409529	8.858899389	0.022816391	1.007970256	0.006646531	7.717737827	0.034133803	0.991920604	0.022847442	8.709658431
15.2.2	5.779965211	0.205742355	0.086047398	0.013715692	5.667427976	0.236330905	-0.864278317	0.057764639	4.80314966	0.204126409	6.876104195	0.418099111	0.096962828	0.015831645	6.98011828	0.269768586	-0.904085672	0.041052428	6.076032608	0.249651411	6.47009084	0.110026114	0.183696904	0.010109637	6.425017363	0.112797998	-0.577532208	0.023419512	5.847485155	0.102319476	6.089506916	0.047470871	0.946000246	0.020309814	3.446246636	1.835208533	2.566819379	1.823205722	6.013066015	0.030625216	8.808193013	0.022524784	1.000454597	0.006701412	7.683865868	0.033628653	0.969002092	0.022939153	8.65286796
15.2.3	5.682069063	0.110428927	0.232370864	0.017148848	5.621377614	0.114711866	-0.444608165	0.030601731	5.176769449	0.095724154	7.465841861	0.204575643	0.060766588	0.006853891	7.574788311	0.303073495	-1.084727649	0.05069212	6.490060662	0.285433239	6.11530589	0.206540847	0.081997771	0.00985756	6.129325618	0.243183263	-0.933311813	0.054644638	5.196013805	0.219564208	7.522011245	0.031624167	0.965984582	0.010196585	4.947270398	1.29454038	2.525157008	1.290008447	7.472427406	0.024883456	8.465282812	0.024783218	1.005292969	0.007442021	7.339234288	0.037126865	0.976063495	0.024807352	8.315297783
15.2.4	5.808603369	0.394308915	0.096967853	0.026152543	5.622682412	0.246606506	-0.822256453	0.057233784	4.800425959	0.212403368	6.398649954	0.090893514	0.193440554	0.008990428	6.328894338	0.101548713	-0.548828415	0.022509629	5.780065924	0.0913964	6.935791323	0.195322349	0.120039387	0.010710364	6.895999678	0.189357002	-0.770792015	0.033828321	6.125207663	0.176338658	6.613012761	0.035250655	0.986337634	0.013705971	1.641764939	2.383857395	4.952121607	2.380436884	6.593886546	0.022690613	8.199940954	0.024152535	1.004709798	0.007727847	7.069061911	0.039466431	0.97833096	0.026892352	8.047392871
15.3.1	7.259731948	0.136791355	0.148778698	0.008629933	7.249924709	0.131781133	-0.666595017	0.021272365	6.583329692	0.123359662	7.158189784	0.433918101	0.100864748	0.018170671	7.339311139	0.196435588	-0.893632013	0.031000408	6.445679126	0.18402812	7.224096164	0.084002934	0.260993659	0.009119897	7.146450947	0.084193228	-0.40560264	0.016376977	6.740848306	0.077381985	7.860082338	0.032001489	0.953199993	0.009420991	5.88442142	0.132995278	1.909784366	0.12444424	7.794205785	0.027163484	6.487581337	0.037114593	1.017249618	0.016576576	5.398611045	0.061593202	0.960768167	0.046284807	6.359379212
15.3.2	7.166209435	0.076236516	0.201304495	0.008076084	7.103801679	0.097623366	-0.514767754	0.018015311	6.589033924	0.090214168	6.95113505	0.210243873	0.108541605	0.008860626	6.883491287	0.177996371	-0.819882875	0.032580254	6.063608412	0.164750851	7.197723675	0.090416826	0.271310538	0.009531699	7.141993238	0.086925671	-0.393480846	0.016141852	6.748512392	0.080231543	8.368807896	0.029227941	0.965399233	0.007998118	6.122711099	0.187366306	2.194106603	0.18233137	8.316817702	0.023660222	7.463252955	0.02594599	0.983713604	0.009036278	6.397429537	0.039305762	0.899029011	0.026666745	7.296458547
15.3.3	7.408177683	0.239402919	0.066076218	0.007359183	7.480013584	0.313251515	-1.010760901	0.045596716	6.469252683	0.294479265	6.599185069	0.119270336	0.133365685	0.009082085	6.666371003	0.180730505	-0.728378542	0.034396673	5.937992461	0.163778067	6.88245708	0.122252333	0.219099622	0.011358548	6.82945574	0.112797376	-0.49726487	0.02170249	6.33219087	0.103422048	7.865803546	0.030806509	0.971129801	0.00945348	4.130142005	2.040909702	3.687226043	2.03764581	7.817368048	0.026440201	6.513236523	0.030889363	1.010221655	0.013952505	5.402901103	0.052125139	0.969650543	0.03993598	6.372551646
15.4.1	6.164786951	0.114899042	0.238355988	0.015503305	6.041732597	0.103434972	-0.424711644	0.024489387	5.617020954	0.090022544	7.229238561	0.223485009	0.086355083	0.008206099	7.117371972	0.214723466	-0.913959997	0.036737724	6.203411975	0.199961002	5.698548415	0.350256969	0.158842778	0.040202995	5.64593255	0.180951037	-0.646962051	0.04424027	4.998970499	0.153988909	6.745548313	0.040421944	0.927453592	0.015135995	4.977265253	0.14607572	1.666506262	0.134969902	6.643771515	0.029327947	7.964206681	0.02481041	1.102384835	0.008812843	6.443424319	0.064534141	1.451056151	0.056524473	7.89448047
15.4.2	5.930556024	0.131619097	0.249869699	0.017421765	5.939217116	0.105995655	-0.441109923	0.024395667	5.498107193	0.092272124	7.127636601	0.115321424	0.10357001	0.00696423	7.129084179	0.178255894	-0.83744697	0.032200155	6.291637209	0.166292185	5.403810128	0.282685057	0.25445244	0.050277595	5.474676949	0.137535904	-0.467016685	0.035829532	5.007660263	0.113135083	6.443559659	0.042536776	0.959511551	0.01723168	3.405790546	1.959038312	2.977811777	1.951192873	6.383602324	0.028544535	8.279910628	0.023290282	1.078274182	0.007695521	6.893773251	0.049262675	1.295472598	0.040252471	8.189245849
15.4.3	6.185244618	0.138247125	0.226150025	0.016086729	6.160886321	0.110077694	-0.474928549	0.023382706	5.685957772	0.098153864	7.168122391	0.175851994	0.098190921	0.008695206	7.125811894	0.222162951	-0.86095157	0.037930257	6.264860323	0.208036921	6.580294178	0.19188785	0.1044911	0.009481153	6.562336994	0.180975372	-0.834450813	0.034186631	5.727886181	0.165583616	6.573318884	0.038981682	0.962223717	0.015036261	2.429317915	2.208775555	4.08545894	2.202037199	6.514776854	0.026208174	6.802296309	0.029902239	1.116014611	0.013181616	5.274745293	0.099184053	1.47431642	0.088987324	6.749061713
15.5.1	5.726318022	0.1533289	0.198697401	0.017571768	5.757700881	0.110446987	-0.550140168	0.025491968	5.207560713	0.095930727	7.541704558	0.23751332	0.071606405	0.007101972	7.536466009	0.271077164	-1.003596511	0.045121316	6.532869498	0.255694085	7.039494439	0.435939327	0.104291482	0.01746102	7.208276405	0.26854586	-0.87928966	0.037417989	6.328986745	0.250534812	8.219158535	0.031848319	0.976264163	0.008832464	5.389286072	1.409905252	2.794557385	1.405921433	8.183843457	0.026007341	8.589971842	0.026331993	0.993472266	0.0077135	7.517198567	0.037791334	0.915032513	0.024009589	8.43223108
15.5.2	6.235747343	0.212088191	0.120174217	0.013985151	6.149050714	0.199867089	-0.740162626	0.040852188	5.408888088	0.178771598	7.583214412	0.246390119	0.097292811	0.008918504	7.629510862	0.244548657	-0.881814752	0.035975078	6.74769611	0.228215741	7.05135276	0.294393898	0.076844675	0.008797577	7.034268862	0.260555584	-0.964888317	0.045031855	6.069380545	0.244299971	7.959407769	0.028571614	0.948508362	0.008332189	5.946791832	0.122063767	1.940304859	0.115256159	7.887096692	0.024093551	8.796661115	0.02539659	0.986585257	0.007454237	7.710555133	0.038761573	0.92250808	0.025407511	8.633063214
15.5.3	5.209282873	0.468896501	0.237310388	0.098069382	5.457220904	0.156696599	-0.549811528	0.039051425	4.907409377	0.1299198	7.258319423	0.184707842	0.114214578	0.008877347	7.253346438	0.191527745	-0.800044588	0.034408636	6.45330185	0.178038729	7.003279838	0.217244322	0.144570264	0.01161177	7.065572885	0.192818277	-0.716978495	0.028902694	6.34859439	0.178905717	7.998385714	0.030438258	0.985816899	0.009272176	2.034979516	2.61691373	5.941835852	2.615297595	7.976815368	0.025112354	8.41269622	0.025458733	0.986198095	0.007804587	7.336884244	0.038420347	0.910193839	0.024829679	8.247078083
15.6.1	5.646845652	0.091039953	0.210768982	0.014806089	5.573617677	0.116075171	-0.478848392	0.031408719	5.094769285	0.097306692	6.615038668	0.192436623	0.13960476	0.011545189	6.671743316	0.186874648	-0.721892246	0.033842361	5.949851069	0.170376272	6.23564172	0.286907532	0.076145531	0.011236542	6.020869222	0.262311325	-0.938721423	0.056871087	5.082147799	0.233706959	6.784032846	0.036015449	0.974784558	0.013658225	2.530732721	2.432192189	4.214307098	2.427202759	6.745039818	0.025497531	6.835097287	0.030326878	1.004439738	0.01257412	5.752090985	0.048800578	0.938889469	0.035353277	6.690980454
15.6.2	6.045626825	0.348004713	0.070954928	0.014213164	6.221627988	0.310520614	-0.988570744	0.059115	5.233057244	0.280887057	7.298077342	0.126015056	0.105800109	0.00783226	7.15094646	0.188544974	-0.820061126	0.033103676	6.330885333	0.176532426	7.021464674	0.132712501	0.086024277	0.007086609	6.902647371	0.213839971	-0.903628807	0.039684121	5.999018564	0.197992182	6.450995298	0.049242257	0.982605147	0.01961298	2.749513079	2.252963846	3.681315108	2.244733808	6.430828187	0.03091485	7.494642924	0.027410886	0.979096319	0.009446329	6.447193079	0.040837782	0.877282727	0.027532146	7.324475806
15.6.3	6.255568428	0.164934347	0.096837001	0.009544856	6.081794876	0.19156319	-0.816045324	0.040968661	5.265749553	0.17164735	5.893187959	0.274807793	0.168836102	0.024821471	5.97255705	0.192245357	-0.665151805	0.040269186	5.307405246	0.168401271	6.742254891	0.085231355	0.138710426	0.006628425	6.761880916	0.11999839	-0.70188641	0.023514438	6.059994507	0.110638626	6.294998835	0.042743052	0.96941241	0.017772461	1.176739327	2.75795802	5.070121238	2.7477924	6.246860564	0.028923694	7.632524392	0.024460015	1.007648601	0.008695167	6.49190425	0.041215631	0.992507201	0.029935881	7.484411451
16.1.1	6.849983231	0.024186677	0.961599547	0.010362429	5.644586118	0.095477775	1.195846641	0.085287163	6.84043276	0.021465067	7.175642242	0.023768107	0.962302529	0.009203266	5.574704649	0.795288674	1.595784197	0.788139628	7.170488846	0.022836759	7.919175007	0.022364538	0.969907178	0.008123799	3.939972943	3.261863939	3.958959973	3.251844415	7.898932916	0.024544337	9.600582919	0.162230087	0.146770219	0.006655688	9.24339743	0.16821946	-1.161142599	0.031954942	8.082254831	0.156894568	8.816776841	0.081266759	0.302409886	0.006985757	8.508872612	0.075357025	-0.611693438	0.015296554	7.897179174
16.1.2	7.146979559	0.023052542	0.973260287	0.009527379	5.874987342	0.128968338	1.270467873	0.119452416	7.145455215	0.022037541	7.834477487	0.020857558	0.949415054	0.007483194	6.429695611	0.112708906	1.387374858	0.103874785	7.817070469	0.02054161	7.97785374	0.024176689	0.956984449	0.008181298	6.682557985	0.099290019	1.287156732	0.089330087	7.969714716	0.022207747	10.21266994	0.110288219	0.115025207	0.005031658	9.919460348	0.188327145	-1.329812072	0.03225151	8.589648276	0.178793675	8.78205272	0.096505483	0.287792614	0.007882397	8.474690928	0.091443534	-0.647150989	0.018104616	7.827539939
16.1.3	6.786719451	0.023491382	0.999457175	0.010439157	1.268716347	2.540558527	5.509319897	2.535694808	6.778036244	0.021324381	8.021250997	0.019115873	0.959338083	0.006502986	6.567864866	0.113746348	1.446038153	0.106217251	8.013903019	0.018460601	7.999457578	0.019050069	0.966481275	0.0066115	6.572402449	0.103852323	1.421488187	0.096457247	7.993890636	0.018051642	9.517409161	0.104689414	0.197501751	0.006406799	9.128022395	0.114828851	-0.915356327	0.024950667	8.212666068	0.106843555	9.255712224	0.159166623	0.164010411	0.006922874	9.037422589	0.14904826	-1.046618665	0.02373173	7.990803924
16.1.4	7.521069717	0.021066077	0.985392057	0.007930546	5.644191107	1.512526317	1.874428096	1.504957775	7.518619203	0.021255676	7.119892245	0.024041093	0.949173676	0.009080865	5.840438544	0.10420571	1.272921583	0.092621089	7.113360126	0.022659661	7.351127003	0.021274067	0.983416674	0.008262546	-0.216499346	2.243188026	7.553197695	2.239804991	7.336698349	0.02082736	9.450283912	0.11268257	0.211304371	0.006157153	9.022080363	0.110337439	-0.866852981	0.022367006	8.155227382	0.103215651	9.159832721	0.0713913	0.273518733	0.005963687	8.851412415	0.082207645	-0.671740085	0.016361825	8.179672329
16.2.1	5.097820155	0.037687182	0.967656719	0.029105943	1.790206576	2.165175388	3.274854192	2.153608852	5.065060768	0.025601605	6.110035721	0.02483477	0.925477848	0.012674115	4.93169681	0.099014945	1.154065716	0.08692332	6.085762526	0.022258529	6.374216786	0.022249095	0.972997545	0.011048336	-0.604861733	1.869594073	6.953010591	1.868890632	6.348148858	0.020150793	7.35368309	0.224450142	0.230119126	0.018148761	7.092032627	0.128885648	-0.854843366	0.03269185	6.237189262	0.114717287	7.037999926	0.116250268	0.321757582	0.014020705	6.778545256	0.097009195	-0.591051143	0.024057573	6.187494113
16.2.2	5.626743288	0.027696685	0.956400382	0.016830251	3.74759934	1.476118133	1.846265917	1.464616643	5.593865257	0.025590905	6.667450182	0.023930763	0.957712171	0.010494424	2.773086738	3.468003779	3.873073098	3.456281102	6.646159836	0.024401188	5.958760579	0.027402561	1.007308014	0.015426732	-0.398002838	2.041101286	6.371656561	2.040069425	5.973653722	0.019442468	8.524405771	0.089642652	0.246681854	0.006679371	8.08476708	0.090508895	-0.735719082	0.021535313	7.349047997	0.082108336	8.057536496	0.204499779	0.152340916	0.01041711	7.871419	0.179213724	-1.097592949	0.03319612	6.773826051
16.2.3	5.818356607	0.023909443	0.996096565	0.01415109	2.472707666	2.258092613	3.340378766	2.250311399	5.813086432	0.020476166	6.676121864	0.021138708	0.933134176	0.009023703	5.452054127	0.089017271	1.203723109	0.078556896	6.655777236	0.020063311	5.755670403	0.026676847	0.981757422	0.015752836	1.619421965	2.328517456	4.124479846	2.321669893	5.743901812	0.020537415	9.075885469	0.203079848	0.134640519	0.007035457	8.731167155	0.184119293	-1.238211548	0.032864296	7.492955607	0.172738616	7.872782144	0.210453614	0.109403984	0.0087856	7.66100066	0.210241184	-1.288127308	0.039431734	6.372873352
16.2.4	5.445762244	0.029571217	0.95307216	0.019389161	4.17082583	0.482119622	1.255711414	0.47331968	5.426537244	0.023481379	6.043373172	0.026921486	0.911052711	0.013478758	4.976503332	0.084342138	1.040089777	0.071176189	6.016593109	0.023173789	5.394316995	0.030645331	0.973675385	0.020972785	0.552000258	2.096250898	4.818338073	2.092450932	5.370338332	0.019856861	7.866884712	0.162618826	0.206958491	0.01097739	7.496200573	0.138746629	-0.899375539	0.032833801	6.596825035	0.125484113	7.428972783	0.119296951	0.271255951	0.011681746	7.146725386	0.110067668	-0.694488049	0.026034441	6.452237337
16.3.1	6.914243251	0.02194036	0.983731301	0.009577539	2.4205149	3.349471946	4.475091528	3.339430783	6.895606428	0.023666928	6.401506947	0.029283148	0.962603201	0.013082595	2.672556471	2.876812975	3.712550086	2.864067162	6.385106557	0.027101136	7.434028637	0.020898232	0.965841716	0.007932333	3.948567156	3.505203068	3.469278076	3.492163433	7.417845232	0.023207765	8.399875557	0.111935435	0.187650693	0.00701494	7.999287038	0.118874557	-0.960683926	0.028113985	7.038603112	0.108152065	8.786328624	0.090169729	0.249514297	0.006733141	8.472982124	0.092769162	-0.739479514	0.018917402	7.733502609
16.3.2	6.87408103	0.020948475	0.986630384	0.008976951	4.722536199	1.267977416	2.146693843	1.253864594	6.869230042	0.023433419	6.059802162	0.028286173	0.983855563	0.014544722	2.838575094	2.383590756	3.230484299	2.37269306	6.069059393	0.0256401	7.996863204	0.020637922	0.984162161	0.007335995	2.055010895	2.66172797	5.928753253	2.658615624	7.983764147	0.019050532	7.870252828	0.148977091	0.144284826	0.007489535	7.513279653	0.159080839	-1.160666499	0.038109933	6.352613154	0.146271195	8.558902956	0.082255269	0.279586504	0.00706486	8.249966386	0.080818136	-0.663223797	0.016766375	7.586742589
16.3.3	7.204249262	0.021720975	0.968064957	0.008602038	5.962278441	0.088960889	1.23658421	0.079542409	7.198862651	0.020283172	6.62891497	0.024325161	0.91801884	0.010464463	5.554914133	0.069307796	1.053758594	0.057197994	6.608672727	0.022361378	8.112611898	0.0229312	0.979948288	0.007859016	2.654282793	2.715371046	5.442479255	2.710937359	8.096762048	0.022423978	7.016911939	0.107684128	0.314258291	0.012489374	6.592341055	0.090161865	-0.547226932	0.026672106	6.045114123	0.077935767	9.252937577	0.100605193	0.254840422	0.006498563	8.991404069	0.100216785	-0.744011384	0.017456153	8.247392685
16.4.1	5.416442635	0.034191713	0.996674191	0.022735393	0.260579087	2.239349391	5.144905302	2.233149645	5.405484389	0.022126356	7.130076299	0.023928451	0.960445998	0.009390602	5.533348946	0.957037832	1.590221626	0.950207529	7.123570572	0.022791084	5.54820089	0.030404347	1.002908473	0.019908155	0.182921947	1.915248494	5.373459359	1.913537561	5.556381306	0.019478039	8.95904839	0.079599093	0.303738158	0.006821951	8.46192624	0.079306925	-0.544487438	0.018932607	7.917438802	0.072586231	7.882195787	0.115318128	0.261543259	0.009702857	7.656194433	0.097799015	-0.739498615	0.019566803	6.916695818
16.4.2	5.764016154	0.03017488	0.98036438	0.017620064	4.383449063	0.609983277	1.386544407	0.600202199	5.76999347	0.02474824	7.270199946	0.024726979	0.96447664	0.009333128	3.786494889	2.967144704	3.468640548	2.95616094	7.255135437	0.025289638	5.345638531	0.030032433	0.959291416	0.021090739	-0.057633446	1.977614752	5.363088789	1.975161325	5.305455343	0.019540558	9.314235201	0.113587675	0.231512868	0.007100712	8.90552358	0.105131361	-0.797818751	0.021979882	8.107704829	0.09810609	6.977678765	0.073113385	0.302384836	0.009339064	6.635560568	0.079676821	-0.59410169	0.02200584	6.041458878
16.4.3	5.590823533	0.030534471	0.999284779	0.019293471	2.205697492	2.227903357	3.385243413	2.218784683	5.590940906	0.023315876	7.339462086	0.021897832	0.960060851	0.008157416	5.923154325	0.119601041	1.41297791	0.111083334	7.336132235	0.019731775	5.933955756	0.025940584	0.951332406	0.014278647	4.048015827	1.31615714	1.858172528	1.305592243	5.906188355	0.025102513	8.985933786	0.076063417	0.299267928	0.007032897	8.490580522	0.084030599	-0.549213676	0.021183362	7.941366847	0.076597488	8.48431382	0.206872143	0.10053565	0.006795532	8.253161924	0.203483414	-1.340393595	0.035396914	6.912768328
16.5.1	7.536781847	0.019538902	0.994660917	0.007674109	2.671037516	3.322909942	4.855978575	3.315235644	7.527016092	0.020739553	7.414866165	0.023841476	0.926036584	0.008622726	6.323171383	0.062763222	1.077996076	0.052100142	7.401167459	0.021483795	6.370601692	0.023314046	0.939840186	0.0109995	5.158878146	0.096315161	1.192596891	0.085276702	6.351475038	0.02099479	9.591116309	0.0865884	0.290278155	0.006423516	9.122317101	0.085744222	-0.59580291	0.018467865	8.526514191	0.080067941	9.545906729	0.232428569	0.128716271	0.007166155	9.382685912	0.191265874	-1.201979385	0.028566096	8.180706527
16.5.2	7.80739187	0.020127481	0.984841981	0.007409003	2.500502966	3.377651539	5.28663143	3.367352349	7.787134397	0.022483893	7.127748213	0.022034922	0.961188797	0.00882351	3.719515369	3.265920532	3.393934046	3.254461505	7.113449415	0.023109225	6.047160556	0.026298143	0.941019996	0.013896113	4.827291441	0.134615774	1.201971313	0.122207467	6.029262754	0.023398287	9.959054492	0.111241471	0.178683681	0.005539647	9.572149634	0.118469028	-0.997742197	0.023838728	8.574407437	0.112234974	9.326579023	0.093245963	0.159528819	0.005304892	9.091970401	0.122930832	-1.039262457	0.022743187	8.052707944
16.5.3	6.973773724	0.021467904	0.985470752	0.009066509	5.484870746	0.320021414	1.487843339	0.313427484	6.972714085	0.02018594	7.459687065	0.022933877	0.963456922	0.008424533	5.890180553	0.453549813	1.564163825	0.447448628	7.454344377	0.021653794	5.343227458	0.035929392	0.992862189	0.024925432	0.297819015	1.951170168	5.043106615	1.948618802	5.34092563	0.020235085	9.693162632	0.080833084	0.180707603	0.004632567	9.25977278	0.107666752	-0.979427145	0.023445628	8.280345635	0.10120448	8.78974859	0.091499533	0.268846001	0.007039619	8.48813357	0.089878593	-0.693246712	0.017694582	7.794886858
16.6.1	5.564483043	0.029067775	0.990256999	0.01859158	1.88899907	2.313481701	3.66303091	2.304387824	5.55202998	0.022300076	5.970371561	0.025073164	0.979802917	0.013701647	-0.147151439	2.289188858	6.107471108	2.286949377	5.960319669	0.01922964	7.848712839	0.02413117	0.995107491	0.008763814	0.670591921	2.442233739	7.176461968	2.440237223	7.847053889	0.021446592	7.621740674	0.077301215	0.301484517	0.008385209	7.128493664	0.085821881	-0.545033883	0.024835305	6.583459781	0.075466272	8.822820357	0.154795264	0.092461633	0.006327281	8.58513856	0.234859316	-1.377597333	0.042960213	7.207541227
16.6.2	5.319323994	0.02472506	0.934583413	0.017249941	3.738100028	1.08760407	1.53383633	1.076773502	5.271936358	0.023889929	6.482734533	0.024300221	0.965950328	0.010821599	3.565123165	2.415004067	2.907595044	2.403662587	6.472718209	0.023905272	7.440755878	0.021736764	0.979310533	0.008461968	1.123303664	2.570066371	6.301137055	2.564237864	7.42444072	0.020547761	8.683674535	0.189024646	0.128779563	0.00698929	8.334654441	0.181277895	-1.255692209	0.038518556	7.078962232	0.168806997	7.049667425	0.095516613	0.26594816	0.009906066	6.754339316	0.090277451	-0.703955001	0.022582877	6.050384314
16.6.3	6.099104658	0.025126478	0.987329459	0.013849184	0.854910042	2.453867441	5.222610261	2.449040556	6.077520303	0.02047948	6.521201855	0.02308709	0.956875446	0.010593902	3.0229997	2.699649934	3.474938472	2.688408589	6.497938172	0.024632749	8.054562406	0.02304793	0.959239841	0.007750924	6.745566729	0.095190547	1.303566007	0.085740383	8.049132736	0.021843291	7.719739314	0.090287057	0.282862193	0.008518777	7.254331413	0.089334479	-0.618172312	0.024136489	6.636159102	0.079206475	7.004595756	0.096960116	0.271105224	0.010651828	6.693254852	0.101648945	-0.683652664	0.025880468	6.009602188
2.1.1	5.011732212	0.131943062	0.272902819	0.033389117	4.864922263	0.122862746	-0.335160206	0.045785623	4.529762056	0.088749534	7.99942248	0.019938487	0.936690286	0.006851802	6.794131708	0.063789396	1.190831768	0.055345941	7.984963476	0.01944053	7.823116423	0.018216115	0.950476668	0.006383702	6.58571661	0.061264035	1.226643585	0.053712102	7.812360194	0.016396713	8.01361779	0.030687564	0.961059949	0.008924936	5.874887836	0.168145198	2.082815153	0.16141724	7.957702989	0.024105649	7.270297579	0.025076379	1.100252212	0.009944766	5.779553636	0.068838049	1.420336685	0.06029845	7.199890322
2.1.2	5.031097428	0.264606968	0.264277957	0.114301901	4.965647153	0.12441606	-0.398776917	0.041370047	4.566870236	0.094166987	8.359097034	0.019261931	0.959268571	0.00633087	6.889370457	0.115147041	1.461078632	0.108150332	8.350449088	0.019046229	7.085201291	0.020361065	0.983706126	0.007936224	0.176951596	2.455925977	6.893532901	2.454206763	7.070484497	0.015833915	8.542286487	0.02896105	0.971504557	0.007873857	6.118070921	0.509839691	2.382966716	0.506729483	8.501037637	0.024079141	6.702036339	0.026644439	1.096197242	0.011942658	5.241006261	0.076172474	1.387894663	0.067630901	6.628900924
2.1.3	4.88694193	0.187073061	0.204960649	0.048496831	4.673538511	0.143459181	-0.434007678	0.05721069	4.239530833	0.098056491	7.785123128	0.021875957	0.945190325	0.007460243	6.563862248	0.070768276	1.214621976	0.061387715	7.778484224	0.020765728	7.985359764	0.022937193	0.967580056	0.00789533	6.609497331	0.118401272	1.375242794	0.109456377	7.984740125	0.021907921	8.425544153	0.02383045	0.960161479	0.006626832	6.255345581	0.1247807	2.11218055	0.119595858	8.367526132	0.020599357	7.909017739	0.022562064	1.08587713	0.008058623	6.482160767	0.051350352	1.342956802	0.043447992	7.82511757
2.2.1	5.178793805	0.21570199	0.239613498	0.04258089	5.176713529	0.125687518	-0.459837859	0.037724615	4.71687567	0.09904933	6.23969961	0.025324726	0.964809886	0.012637468	1.178591236	2.794821695	5.038758253	2.786251652	6.217349489	0.02277886	5.262923716	0.035627528	0.995459517	0.025805156	0.254816556	1.964843088	5.010117508	1.962024504	5.264934064	0.020163628	6.887974871	0.031749967	0.939131772	0.011075336	5.116924954	0.106143486	1.69101352	0.097813133	6.807938474	0.022916059	8.854057754	0.021637456	1.0100649	0.006388685	7.721234094	0.032416748	0.987542885	0.021359955	8.708776978
2.2.2	4.726765763	0.101840111	0.230446379	0.032444772	4.313480987	0.199342129	-0.262788277	0.106825993	4.05069271	0.106423956	6.648622764	0.022045972	0.935055429	0.009575215	5.420745786	0.0934967	1.209832997	0.083162299	6.630578783	0.020593827	5.701747804	0.024337057	0.933797581	0.014744664	4.294500698	0.552486084	1.370154875	0.545206885	5.664655573	0.021312072	7.119483858	0.037675624	0.976096332	0.013377589	1.878725024	3.158221315	5.203986057	3.152661883	7.082711082	0.028324002	8.86070673	0.024105035	1.014517536	0.006817239	7.732155695	0.03682295	0.989438048	0.024094583	8.721593743
2.2.3	5.239856054	0.143785443	0.163648209	0.021947668	5.136932931	0.166296526	-0.572290994	0.05219529	4.564641937	0.131002846	6.608267558	0.029758112	0.945174187	0.012683133	5.321445468	0.667387245	1.282654309	0.658520139	6.604099777	0.026066672	6.173212245	0.025300385	0.942206142	0.012621349	4.946610886	0.11423793	1.209106392	0.101768708	6.155717277	0.02315048	7.548408933	0.031953778	0.970386762	0.010344305	3.629466355	2.318827629	3.871952266	2.313862599	7.501418621	0.027367212	8.465220088	0.026722159	1.005128204	0.008002899	7.340491912	0.039242454	0.97453488	0.026593039	8.315026792
2.3.1	5.213356142	0.128216898	0.126080193	0.016010303	5.054068449	0.200775823	-0.6675203	0.065545517	4.386548148	0.155205224	8.320856062	0.022728296	0.944968536	0.007264741	7.079323439	0.075069111	1.233125931	0.06536674	8.31244937	0.021018412	6.83582095	0.023452199	0.986814318	0.010204169	1.595827684	2.875757741	5.232242806	2.872446551	6.82807049	0.021040984	8.010366481	0.027060565	0.969858224	0.008090983	5.28760355	1.280446961	2.677509361	1.277782016	7.965112911	0.023385514	7.868508695	0.028458905	1.003016517	0.009447012	6.755987723	0.044589499	0.962239898	0.030559197	7.718227621
2.3.2	5.036556255	0.277777063	0.250456545	0.176981235	4.976438153	0.133685898	-0.426199872	0.045034533	4.550238281	0.100111031	7.328034479	0.024373422	0.958780509	0.009023159	5.740402442	0.861591115	1.57896154	0.855197035	7.319363982	0.022861502	7.583815813	0.021550845	0.975606083	0.008131728	2.275930087	3.047800303	5.288977916	3.042202976	7.564908003	0.021861043	8.256967935	0.033185044	0.955852531	0.00927141	6.23287914	0.134745247	1.96330123	0.126603449	8.196180369	0.027025066	7.049239145	0.028197569	1.002639796	0.010809616	5.942928571	0.045213863	0.956127421	0.032880016	6.899055992
2.3.3	5.054499169	0.136208665	0.176465169	0.02480951	4.889348995	0.148973347	-0.517898382	0.052650038	4.371450612	0.110081223	7.151017677	0.02180168	0.974272439	0.008827236	0.943931594	2.942199174	6.191094101	2.938455335	7.135025695	0.020181335	6.866094288	0.024027357	0.998691036	0.010380889	-1.409512597	1.901840442	8.279543504	1.900988146	6.870030907	0.020549962	8.514545726	0.031908134	0.966024889	0.008309117	6.193688217	0.63962512	2.271238105	0.636463009	8.464926321	0.026475107	7.170030548	0.029874323	1.020044055	0.011546964	6.032756627	0.048851833	1.004181412	0.036099324	7.036938039
2.4.1	5.017333648	0.15336563	0.147196602	0.02237355	4.851101661	0.191187172	-0.592656405	0.068896608	4.258445256	0.140577002	6.515272733	0.023858429	0.928045891	0.010409763	5.36660594	0.083578966	1.131504197	0.071482559	6.498110138	0.02189388	5.342706402	0.035057641	0.927223429	0.023607495	1.871532112	2.254941653	3.403813839	2.242561316	5.27534595	0.027569694	6.363836356	0.047052545	0.993351584	0.019625381	-0.930859723	1.693114307	7.286578826	1.692778881	6.355719104	0.026913403	6.199091207	0.024946187	1.117281754	0.01348522	4.632553852	0.101510127	1.51330952	0.093242822	6.145863372
2.4.2	5.45300521	0.142288927	0.147343085	0.015723494	5.376355656	0.167830686	-0.632712302	0.046828695	4.743643353	0.138915261	6.673335355	0.020323604	0.949531131	0.009072124	5.250194276	0.140816353	1.405967475	0.13204825	6.656161751	0.018603626	5.61187342	0.025898147	0.931185139	0.016126361	3.800696284	1.199258443	1.76378107	1.188149326	5.564477353	0.025327594	5.994888041	0.046395119	0.982638161	0.021017118	0.104197155	1.978131512	5.863777234	1.976075397	5.96797439	0.023311375	7.584265958	0.024205024	1.081426673	0.0089384	6.171014771	0.054723667	1.325672788	0.045882944	7.496687559
2.4.3	4.982316535	0.231091852	0.171311373	0.048662726	4.903534009	0.161424813	-0.571179647	0.055025239	4.332354362	0.12144222	6.2867738	0.022190916	0.942505235	0.011028272	1.48438001	2.751676403	4.759182996	2.739564217	6.243563006	0.024016019	6.157753503	0.024474906	0.963527384	0.012426166	3.300546318	2.317126043	2.836099117	2.306267855	6.136645435	0.024947939	6.647793313	0.032260535	0.942245379	0.012433576	4.480536826	0.967262819	2.082592931	0.961550015	6.563129757	0.02502572	7.764337633	0.025573127	1.088830156	0.009460095	6.311072521	0.061718478	1.371922933	0.052995408	7.682995453
2.5.1	5.1938316	0.145762966	0.276673134	0.031168597	5.143450427	0.109027713	-0.372468899	0.034155949	4.770981528	0.085181667	7.908163001	0.025566593	0.949515453	0.008712137	6.641189948	0.095335567	1.261436601	0.084360987	7.902626549	0.024414054	7.132267937	0.021468963	0.987483794	0.008677909	-1.48573046	1.511845657	8.609269697	1.50955749	7.123539237	0.020546145	8.433321042	0.028428073	0.942939178	0.007650654	6.566174265	0.091143441	1.78752473	0.082528461	8.353698995	0.024832027	8.653711591	0.025497622	0.9872252	0.00734244	7.57254269	0.036631899	0.916223968	0.023785861	8.488766658
2.5.2	4.988316324	0.284833299	0.184418225	0.059625431	4.910670917	0.185417422	-0.542346155	0.063849573	4.368324762	0.138845444	7.35168475	0.02243989	0.943623967	0.008430086	6.084331194	0.090434731	1.254594431	0.08087893	7.338925625	0.02037905	7.299614134	0.016854204	0.968634112	0.006869702	5.319345229	1.489951209	1.965585578	1.485147745	7.284930807	0.017270445	8.410927225	0.03197064	0.978655351	0.00887575	2.780318743	2.727877631	5.594857373	2.726514754	8.375176116	0.026922512	8.470378375	0.024190079	1.004526555	0.007438326	7.344733292	0.036226027	0.975270943	0.02483586	8.320004234
2.5.3	5.436779895	0.20789789	0.170461805	0.02578867	5.301974946	0.161425681	-0.570312041	0.046348807	4.731662905	0.132457256	7.124735895	0.021646312	0.954371118	0.008402108	5.57370163	0.76735112	1.537885667	0.761997474	7.111587298	0.021267411	8.040004986	0.021837712	0.953161154	0.007294412	6.775324397	0.082313864	1.255568941	0.072439883	8.030893338	0.021004264	8.317370829	0.031813191	0.973929778	0.008893004	4.996681462	1.957113243	3.281966725	1.95277075	8.278648187	0.027643911	8.356189289	0.029681404	1.005018316	0.008852451	7.25284031	0.044072958	0.954629433	0.029150043	8.207469743
2.6.1	5.151608206	0.095689918	0.248251229	0.02129175	5.022914086	0.103032188	-0.384734719	0.034961685	4.638179368	0.079044313	6.05827601	0.025227978	0.927491501	0.013041233	4.483014878	1.139890696	1.537465729	1.129906493	6.020480607	0.024967727	5.461714579	0.027724543	0.947056215	0.018248422	1.765617667	2.570578916	3.652953828	2.558126598	5.418571495	0.025023553	7.304637756	0.030584065	0.962060519	0.010362709	4.822376621	1.119573584	2.427683137	1.115239869	7.250059758	0.025021974	7.933752396	0.022500146	0.995005926	0.007264998	6.833207822	0.034655572	0.941757965	0.023945584	7.774965787
2.6.2	5.47155142	0.340355081	0.173180207	0.093332564	5.441642173	0.165160618	-0.602572206	0.042508735	4.839069967	0.139550021	5.988328407	0.025035382	0.934207349	0.013296155	4.248359589	1.4007113	1.707922242	1.390772858	5.956281831	0.025519299	6.13891873	0.02141845	0.981380378	0.011555966	-1.49761744	1.842519046	7.619822567	1.842099415	6.122205127	0.01676335	6.764510286	0.039406442	0.952602452	0.01487997	1.286805157	2.872081264	5.394945012	2.864214007	6.681750169	0.031045094	7.267624291	0.025026865	1.002152375	0.009058632	6.144748558	0.042445425	0.969840999	0.031074609	7.114589557
2.6.3	5.717350537	0.094422999	0.108684042	0.008618398	5.601482513	0.147004393	-0.75711411	0.037943657	4.844368403	0.127647646	5.943699156	0.029018265	0.92939032	0.015326082	4.527358552	1.097369095	1.392061777	1.085898525	5.919420328	0.025569403	5.349831166	0.029630026	0.940872631	0.020780477	1.363994886	2.335596517	3.934026772	2.323248062	5.298021658	0.024994719	6.86778256	0.037768666	0.967030142	0.013671194	2.808371575	3.025739763	4.009341427	3.015333595	6.817713003	0.026958653	7.290543124	0.028449334	0.999339643	0.010358469	6.194957886	0.045635942	0.942066162	0.032582527	7.137024048
2.7.1	5.213601464	0.155257029	0.281207715	0.033772097	5.164134924	0.11089953	-0.365894086	0.034082518	4.798240839	0.087067575	8.232293986	0.022679387	0.970624662	0.007812864	4.732131192	2.578703971	3.488024929	2.572041742	8.220156121	0.022742506	5.902097879	0.026430989	0.964019438	0.014634561	3.097892316	2.206580759	2.784136328	2.195025584	5.882028645	0.02483986	8.429578187	0.029933772	0.960115403	0.008310381	6.135448377	0.867934339	2.236162805	0.864793514	8.371611182	0.026712918	8.7963595	0.025389556	0.996461705	0.007444502	7.692819595	0.037689701	0.946807993	0.024909163	8.639627588
2.7.2	5.162238101	0.124818455	0.097257774	0.012857796	5.038253672	0.29403348	-0.775914333	0.133322042	4.262339339	0.197329232	8.3343989	0.022971884	0.960846437	0.007363497	6.875932247	0.129149118	1.452896442	0.120483674	8.328828689	0.022064071	5.380078513	0.029940612	0.976961705	0.021118116	-0.193310237	1.906461183	5.552883347	1.904933263	5.35957311	0.018880833	8.033241627	0.031904676	0.974303036	0.009216418	3.952986601	2.68147571	4.042322568	2.674866995	7.995309169	0.02772528	8.736100054	0.021996558	0.999398678	0.006353239	7.624490692	0.031626544	0.956785311	0.021193667	8.581276003
3.1.1	5.029753846	0.211178982	0.304218071	0.059602216	4.986934931	0.114331071	-0.333071211	0.039082443	4.653863721	0.085733767	7.112624821	0.030905152	0.719939726	0.0089163	6.621511234	0.03707124	0.393506424	0.016395502	7.015017658	0.028017699	6.523958523	0.032082653	0.685472474	0.010450502	6.070835753	0.040270589	0.329743252	0.018081432	6.400579005	0.029643377	7.143653583	0.042395937	0.699552578	0.010872817	6.243639211	0.046532228	0.527152533	0.025475311	6.770791744	0.032444728	6.730661782	0.060154965	0.44056433	0.011239249	6.321556032	0.05978713	-0.291605557	0.019268528	6.029950475
3.1.2	4.957343907	0.13396863	0.079620795	0.013224076	4.736555007	0.497237996	-0.819830404	0.318692423	3.916724603	0.256317089	7.4558129	0.054896889	0.426465718	0.008520171	7.280032505	0.056334945	-0.11345993	0.012856311	7.166572574	0.050570803	7.368045444	0.07134162	0.324884614	0.009533216	7.254434579	0.073880569	-0.283270782	0.01530725	6.971163797	0.066721896	8.138582792	0.072178515	0.319995041	0.007107898	7.642474897	0.074468691	-0.496912881	0.019601403	7.145562016	0.066818629	6.742377628	0.043859981	0.547197397	0.01031743	6.258998694	0.045074567	-0.08206105	0.016653584	6.176937644
3.1.3	5.058357736	0.18543159	0.162062381	0.028633307	5.002570673	0.172199817	-0.591938696	0.056188931	4.410631977	0.132793405	7.089913368	0.045657678	0.532823911	0.009872439	6.824536664	0.048521753	0.058700875	0.014361542	6.883237539	0.041575237	7.366627395	0.04262786	0.412886702	0.006994105	7.192788169	0.047562369	-0.130600642	0.011112321	7.062187528	0.042743084	6.240484289	0.041253773	0.825099794	0.015324998	5.102897196	0.061414959	0.92641178	0.046085063	6.029308976	0.026487257	7.570019139	0.037249112	0.654325138	0.008343517	7.020854645	0.039711643	0.105215794	0.013815066	7.12607044
3.1.4	4.797599234	0.127549229	0.164426463	0.025863564	4.52145869	0.186980517	-0.487115309	0.083698451	4.034343381	0.118107952	6.518212395	0.025582446	0.786891743	0.010023562	5.864166819	0.039561584	0.573875748	0.023392859	6.438042566	0.024201419	7.135554686	0.060376303	0.420712724	0.009952153	7.000431984	0.058040007	-0.136442252	0.013360748	6.863989733	0.052021148	7.24647629	0.054161613	0.548407735	0.01096028	6.558349738	0.058030676	0.1134236	0.0244022	6.671773338	0.045199182	7.348629987	0.03866095	0.596828173	0.008585726	6.839436306	0.041888845	0.003897062	0.014271978	6.843333368
3.1.5	5.308076629	0.150428808	0.145978275	0.018424816	5.249050385	0.173825275	-0.638768798	0.05047645	4.610281588	0.141409539	6.800468799	0.03671551	0.685460367	0.011055653	6.358745207	0.041540263	0.326143659	0.017459053	6.684888867	0.031970845	6.467341324	0.033993679	0.745424423	0.011849753	5.980342032	0.041119622	0.414693099	0.019677171	6.395035131	0.02901693	7.22995176	0.077580968	0.383070113	0.010489583	6.730834404	0.073189178	-0.344439438	0.023271451	6.386394966	0.062139288	7.248533251	0.035141865	0.787934995	0.010193921	6.541324303	0.039682083	0.382971048	0.0182826	6.924295351
3.2.1	5.237864495	0.170848471	0.100210937	0.015848911	4.924770547	0.264538535	-0.729458974	0.090832859	4.195311573	0.199019518	5.603425176	0.041086661	0.765830843	0.01931373	5.032150232	0.056993456	0.495371748	0.034141403	5.52752198	0.030379785	6.492291052	0.048976189	0.516697952	0.011260786	6.278607268	0.051731383	0.013528467	0.015092537	6.292135735	0.043342522	6.62966078	0.051412988	0.541825998	0.011853051	5.949824166	0.052613652	0.095390688	0.02398458	6.045214855	0.039689919	6.313817227	0.03892205	0.825353783	0.015566787	5.545926268	0.046229055	0.473032483	0.026431581	6.01895875
3.2.2	5.195680776	0.134880218	0.226273601	0.023533303	5.14198391	0.128484963	-0.461885877	0.038757411	4.680098033	0.101231565	6.94991533	0.030110345	0.777537522	0.010027625	6.369754974	0.041526606	0.513508927	0.021344269	6.883263902	0.028170769	6.663861642	0.06114526	0.334021038	0.009763138	6.509335796	0.066682164	-0.254936214	0.016137861	6.254399582	0.059197781	7.274109903	0.072202898	0.384810158	0.009754361	6.747664103	0.072727713	-0.324796483	0.023390903	6.42286762	0.061480944	6.392521302	0.047094192	0.723843865	0.01564676	5.795404724	0.050141959	0.2283644	0.023032465	6.023769124
3.2.3	5.496222928	0.146023418	0.113237951	0.013360428	5.370616576	0.188450234	-0.734958521	0.050011444	4.635658054	0.158718379	6.437423954	0.053389282	0.442321336	0.011244137	6.24082963	0.055126218	-0.083637489	0.015411286	6.157192141	0.046893598	6.494670724	0.071874428	0.360096383	0.012376224	6.353643175	0.07109646	-0.218939543	0.017777755	6.134703632	0.062021474	7.029758872	0.057571388	0.497666564	0.010623773	6.395065758	0.056356187	-0.02133994	0.02270846	6.373725819	0.045101575	7.147325737	0.039394218	0.61385771	0.009745363	6.604383282	0.043741932	0.051156154	0.016615277	6.655539437
3.2.4	5.251804836	0.275847609	0.268335567	0.07233174	5.281788256	0.127112605	-0.419085285	0.037239618	4.862702971	0.101795199	5.681128189	0.038168981	0.739404772	0.016481226	5.188963156	0.046229468	0.416704219	0.024519012	5.605667374	0.028143174	6.651489891	0.083567661	0.318764392	0.012075247	6.565380587	0.082736732	-0.302814047	0.017874582	6.26256654	0.073779102	6.521420466	0.049261258	0.780301255	0.016143441	5.4799794	0.063848491	0.772767931	0.043772114	6.252747331	0.033882767	7.427554338	0.032413705	0.807613168	0.009416672	6.680766751	0.037439812	0.435695364	0.018246131	7.116462116
3.2.5	5.402164262	0.124464081	0.113414727	0.01298727	5.103915776	0.182560365	-0.687016089	0.056203414	4.416899687	0.143417374	6.261400202	0.042006324	0.667028194	0.013459347	5.858687948	0.046167466	0.283615059	0.019858779	6.142303006	0.033665353	6.445511332	0.05870303	0.390975745	0.011563199	6.271491531	0.058904099	-0.162644693	0.016001012	6.108846838	0.051033561	6.849766335	0.058533759	0.584247801	0.0135022	6.138006791	0.059654085	0.192466322	0.027632471	6.330473113	0.044289293	7.441595228	0.051809623	0.460358446	0.008525815	7.030600192	0.051115137	-0.260130856	0.014325856	6.770469335
3.3.1	5.207697512	0.094618472	0.130527663	0.012810285	5.186051117	0.203025118	-0.675479506	0.062329094	4.510571611	0.161794271	6.817253672	0.042169074	0.63860166	0.011693224	6.442146425	0.043761758	0.23662297	0.016305509	6.678769395	0.035476213	7.264459404	0.055921483	0.33317873	0.00785154	7.14472142	0.061133863	-0.265306817	0.013153671	6.879414602	0.055448505	8.096949696	0.031260368	0.827896102	0.007951607	6.849747008	0.048041277	1.022747714	0.033338464	7.872494722	0.027814613	6.893711432	0.041696517	0.684878402	0.011711903	6.3127864	0.041522203	0.167143788	0.017184261	6.479930188
3.3.2	4.967379161	0.377563397	0.151456299	0.100161928	4.967822143	0.201718388	-0.653168937	0.064781743	4.314653206	0.154959296	6.116414738	0.034422662	0.62536492	0.011774768	5.714118516	0.041074323	0.237271051	0.017748969	5.951389567	0.030286172	6.742567604	0.032091352	0.717466522	0.01022772	6.251766627	0.039738516	0.386010459	0.018245682	6.637777086	0.029348893	8.790338389	0.065498296	0.392607423	0.00764786	8.240416242	0.067791889	-0.284729764	0.018980602	7.955686478	0.060550528	7.370924128	0.039585715	0.643654904	0.009659512	6.812216765	0.043703314	0.099314649	0.016110875	6.911531415
3.3.3	5.403019343	0.087416268	0.127269725	0.010153267	5.14786602	0.151332929	-0.650801245	0.046829534	4.497064775	0.12260145	6.896131617	0.037348993	0.682156319	0.010558107	6.466803786	0.042191444	0.315748689	0.017278518	6.782552475	0.032961445	6.545213177	0.032678251	0.638627844	0.009942012	6.160092192	0.038724248	0.240433761	0.015769394	6.400525952	0.029871196	8.138280127	0.02809602	0.823741347	0.007225949	6.90806738	0.041822305	1.002787685	0.028551391	7.910855065	0.024746988	6.83057179	0.056182731	0.427273804	0.010104049	6.4181541	0.059433597	-0.314897151	0.018835263	6.103256949
3.3.4	5.062013219	0.10224045	0.300916049	0.025431547	4.929935941	0.095805672	-0.298995367	0.034695414	4.630940574	0.070159965	6.660205217	0.037201756	0.657810651	0.010766939	6.27906482	0.042284056	0.262249326	0.01633167	6.541314146	0.033002566	6.612072364	0.029481627	0.802525971	0.010647428	6.003825287	0.041933727	0.55356145	0.023413972	6.557386737	0.026185517	8.872077755	0.050690753	0.484564499	0.007075957	8.228415687	0.054451949	-0.035225392	0.017832504	8.193190296	0.047843059	7.358691764	0.037761419	0.686040051	0.009224996	6.767630907	0.040801133	0.174202302	0.015728008	6.941833209
3.3.5	5.43376148	0.134596868	0.188983689	0.022063804	5.320033136	0.142657221	-0.513185897	0.040990675	4.806847239	0.116522745	6.795730532	0.038801473	0.685797368	0.011723293	6.355086255	0.044074593	0.326375855	0.018584985	6.681462111	0.033941834	6.991693337	0.060771944	0.421796102	0.010790273	6.820593279	0.063764087	-0.120090342	0.015677864	6.700502937	0.05615347	8.851510325	0.064338275	0.372472364	0.006489683	8.327655675	0.063426524	-0.352662665	0.016829457	7.974993011	0.057410144	6.498357282	0.039452866	0.680749651	0.011891728	5.937796264	0.038895734	0.147639718	0.01693074	6.085435983
3.4.1	4.991107322	0.263063534	0.265233285	0.071454944	4.900151593	0.125738203	-0.383823714	0.044390769	4.516327879	0.091178398	7.584599665	0.052852311	0.352008298	0.007414757	7.441570806	0.058590796	-0.229244615	0.012834559	7.212326191	0.05347796	7.013905371	0.034750169	0.680701266	0.009539828	6.605877079	0.03739649	0.298083897	0.014595818	6.903960977	0.029703592	8.845207589	0.03484081	0.696007065	0.006535867	7.915625821	0.041041907	0.540769285	0.019309207	8.456395105	0.032186203	8.753065331	0.057532794	0.414868941	0.007032626	8.372282495	0.056302483	-0.351512174	0.013444998	8.020770322
3.4.2	4.898426363	0.111880577	0.271221088	0.034479862	4.69459401	0.124597525	-0.302303081	0.050143519	4.39229093	0.084947845	6.559544242	0.028033935	0.771167846	0.01046364	5.971382413	0.037320958	0.511670063	0.020191134	6.483052477	0.025033636	6.969007693	0.028456001	0.812298633	0.009669385	6.307347714	0.041058972	0.602228234	0.023858507	6.909575949	0.026132057	8.923328846	0.065859717	0.384120452	0.007287421	8.374396869	0.0688672	-0.311155565	0.018246335	8.063241304	0.062675418	8.518940271	0.052721292	0.443863309	0.007378323	8.103750112	0.054729724	-0.284430877	0.013622167	7.819319235
3.4.3	4.92356542	0.378419252	0.190330561	0.100423757	4.866945329	0.164643677	-0.551100137	0.057218125	4.315845192	0.12126557	6.748373909	0.028462271	0.794117689	0.010068711	6.111528719	0.037894805	0.570118612	0.021212559	6.681647331	0.024365746	7.460844195	0.066537532	0.317660745	0.008383669	7.344940729	0.070325638	-0.293732716	0.014044091	7.051208013	0.064741791	8.675056113	0.043613763	0.671885663	0.008268992	7.805721605	0.047574499	0.454485485	0.02086457	8.26020709	0.038441493	8.759683069	0.06517254	0.401552044	0.007981473	8.376407805	0.067668146	-0.372562483	0.016043621	8.003845322
3.4.4	5.030580577	0.195206753	0.11933662	0.027028775	4.863557707	0.212694316	-0.684353344	0.07554105	4.179204362	0.158323748	6.562160969	0.028938138	0.74104698	0.010145857	6.009999407	0.039694842	0.455578615	0.020329666	6.465578022	0.026618586	6.657915126	0.030862754	0.789930027	0.011372163	6.053367589	0.043763934	0.537274056	0.023977628	6.590641645	0.028218352	9.421931974	0.072644257	0.338228912	0.006441563	8.917358296	0.07470776	-0.446202593	0.017687218	8.471155703	0.068690564	8.759585321	0.043191228	0.536360907	0.0069292	8.289069724	0.044644449	-0.107049851	0.012190737	8.182019873
3.4.5	5.058350764	0.194306486	0.225066527	0.040730379	4.956248532	0.150184516	-0.443623637	0.05158407	4.512624896	0.113165553	6.46078318	0.028164468	0.830203283	0.011160102	5.73520339	0.046436606	0.673511515	0.029964023	6.408714905	0.0255953	6.961899645	0.064190046	0.353010806	0.00991403	6.830267491	0.063136876	-0.233810555	0.014581418	6.596456937	0.056745945	8.618239954	0.034812957	0.828684097	0.007954551	7.386909729	0.048826298	1.010191472	0.0324171	8.397101201	0.030297669	8.945432306	0.057631742	0.399193563	0.007089642	8.566381808	0.060082192	-0.375945515	0.014134439	8.190436293
4.1.1	5.206614596	0.05056845	0.690199331	0.026293861	4.781954302	0.059631895	0.313565637	0.032087201	5.095519939	0.034508758	5.58023539	0.03560755	0.755291218	0.017739424	4.965658048	0.056081937	0.513083462	0.034469269	5.478741509	0.02979414	5.043677883	0.106769835	0.514770657	0.040121992	4.866715029	0.078910503	-0.004489449	0.033422057	4.862225581	0.052388074	8.18734861	0.033458671	0.725366395	0.007363665	7.204709758	0.03916483	0.632695912	0.021153206	7.837405669	0.028442844	8.0977876	0.035015615	0.718208494	0.007819984	7.474360582	0.037064785	0.237150234	0.014324182	7.711510816
4.1.2	4.955591231	0.093197758	0.586000316	0.045224321	4.686331611	0.069550587	0.119599495	0.033707727	4.805931107	0.041996596	5.339719338	0.055056859	0.766219711	0.029146545	4.81451304	0.065600428	0.46591953	0.039255705	5.28043257	0.034624043	4.683995474	0.430856941	0.530521818	0.488266594	4.779718164	0.090682005	-0.153319101	0.037491743	4.626399063	0.061114555	9.333879976	0.07036846	0.332213068	0.006418936	8.818645357	0.07387597	-0.45477593	0.017698484	8.363869427	0.067922944	8.438660177	0.031849104	0.837574525	0.007807167	7.677447061	0.036837795	0.480797934	0.016237228	8.158244995
4.1.3	4.547842461	0.178746138	0.785446491	0.15073636	4.174857863	0.106556407	0.364036028	0.070080144	4.538893891	0.042974388	5.256518434	0.046170875	0.788113542	0.026553908	4.619384443	0.065103346	0.564665632	0.043179159	5.184050075	0.029703176	4.987455546	0.113485434	0.349438279	0.039057697	4.720386778	0.107370696	-0.171682025	0.046750924	4.548704753	0.069753706	8.308203657	0.035146403	0.758805686	0.007995807	7.256179942	0.042724957	0.743341858	0.02448084	7.9995218	0.029491997	8.58680947	0.036817276	0.634171898	0.006965021	8.041667414	0.037030245	0.076169751	0.011947355	8.117837165
4.1.4	5.212086569	0.060492603	0.48710863	0.023995093	4.907985803	0.071921783	0.028477593	0.03121003	4.936463396	0.048796346	4.760894496	0.157083196	0.598339928	0.095705219	4.449031149	0.097137296	0.155587838	0.053442946	4.604618987	0.051299112	5.101760499	0.113916451	0.391971895	0.037715265	4.92421268	0.088122483	-0.155843396	0.034164249	4.768369284	0.063199392	8.51001735	0.037523834	0.808922437	0.008350959	7.32565244	0.047251771	0.934973695	0.030769195	8.260626135	0.029408936	8.000636088	0.02756012	0.804313661	0.007394121	7.26724548	0.031547935	0.421848913	0.014236543	7.689094393
4.1.5	4.797859739	0.145738141	0.541943994	0.074554378	4.591847055	0.080072593	0.03826762	0.038518258	4.630114675	0.048390835	5.109315782	0.059989657	0.638083198	0.029682942	4.67099468	0.064188305	0.273466573	0.035423593	4.944461253	0.0361521	5.344427272	0.077990123	0.323930557	0.019153067	5.159215548	0.084006104	-0.251283725	0.028945041	4.907931823	0.064309725	8.651046724	0.035804002	0.807779603	0.008195126	7.475183736	0.048592045	0.927096811	0.030456801	8.402280547	0.031928649	8.38965257	0.027332839	0.7507179	0.00619579	7.728542938	0.028158954	0.301670601	0.010887227	8.03021354
4.1.6	5.356340771	0.055301897	0.670385892	0.026609998	4.957572934	0.060775085	0.27769543	0.030496881	5.235268363	0.037706689	4.904679639	0.14579885	0.701280169	0.080051918	4.624939703	0.081661474	0.248232562	0.044570301	4.873172265	0.045159714	4.409464354	0.256808411	0.914796513	0.307379284	4.230702273	0.101112767	0.349166331	0.064703279	4.579868604	0.04267146	8.940559718	0.046558723	0.521816224	0.006803931	8.261565759	0.046366746	0.055601172	0.015567159	8.317166931	0.040734912	8.49418927	0.049066937	0.48974798	0.007356772	8.048992591	0.04953	-0.194123779	0.012993742	7.854868812
4.1.7	5.205603883	0.048954492	0.80891126	0.029552773	4.606420337	0.067302599	0.544926022	0.04406633	5.151346359	0.03078127	4.489884625	0.327317269	0.640972374	0.375806594	4.348341056	0.112000558	0.072037609	0.062713282	4.420378665	0.056756625	4.388749082	0.241704057	0.809619877	0.317456558	3.994899892	0.152180879	0.387365613	0.109091998	4.382265505	0.050119838	8.16668187	0.036988985	0.779855486	0.008797632	7.073454571	0.048687248	0.813243175	0.029414118	7.886697745	0.032528892	8.480750409	0.035365977	0.689219239	0.007185104	7.881566415	0.038586861	0.184137967	0.013319109	8.065704382
4.1.8	5.180311264	0.057662647	0.642025814	0.029142265	4.791043479	0.061654279	0.244039321	0.031694946	5.035082799	0.037610975	4.923263928	0.10031758	0.443129608	0.04034833	4.64114405	0.09588933	-0.036935269	0.04490191	4.60420878	0.059616661	5.246742154	0.164661202	0.35021167	0.039793078	5.211232103	0.09452776	-0.274357042	0.030193764	4.936875061	0.073357977	8.069076122	0.034493893	0.839413587	0.008762988	6.809190794	0.04881989	1.052125934	0.034193346	7.861316727	0.027636946	8.371516218	0.033188309	0.685078839	0.007068261	7.773398921	0.035596537	0.177991314	0.012248725	7.951390235
4.1.9	4.687557027	0.096712512	0.197986271	0.029036418	4.056344574	0.748408711	-0.159773307	0.673125324	3.896571268	0.122507752	4.958368385	0.096688823	0.405029078	0.036171133	4.703436385	0.088868037	-0.100463009	0.040332758	4.602973376	0.056701849	4.912800979	0.18635525	0.531570015	0.09521331	4.778062661	0.091055356	-0.009271423	0.040021078	4.768791238	0.059113347	8.525636061	0.037755286	0.706676047	0.007790579	7.572112823	0.045290707	0.576516197	0.022444936	8.14862902	0.034446052	8.240928905	0.041753339	0.621484967	0.008531269	7.702451443	0.043639976	0.055363003	0.013954007	7.757814446
4.1.10	5.349726502	0.045691934	0.757669567	0.024216394	4.853999356	0.057452936	0.425146689	0.033159161	5.279146045	0.031750133	4.739896291	0.13194257	0.421598183	0.057454621	4.428856442	0.107011764	-0.050619136	0.055202805	4.378237306	0.059693241	4.912305859	0.146692001	0.386795372	0.053345338	4.698949934	0.091020448	-0.148076941	0.038971574	4.550872993	0.060543643	9.205659921	0.07177095	0.401089271	0.008005221	8.646815242	0.073503713	-0.264608002	0.020242736	8.382207241	0.066311094	8.242264413	0.037216606	0.640402401	0.007698864	7.683916998	0.038918023	0.094211614	0.013243827	7.778128611
4.1.11	5.161550447	0.051714822	0.833326899	0.031335199	4.595617966	0.070499708	0.546975796	0.046146666	5.142593762	0.031744795	4.810962506	0.101037822	0.466194075	0.045263138	4.44089044	0.093978924	0.03858221	0.050232467	4.47947265	0.05054947	4.327140174	0.28403329	0.958916826	0.454235162	3.977742382	0.122196097	0.471368703	0.090038091	4.449111086	0.038294055	8.941072787	0.053298612	0.46491286	0.006848502	8.329217692	0.053278286	-0.100599292	0.01622375	8.228618399	0.047020609	8.028266014	0.028196644	0.823608672	0.007784885	7.247518417	0.035227527	0.480409711	0.016942721	7.727928128
4.1.12	4.893199533	0.055513744	0.651119841	0.033748311	4.412905036	0.069436059	0.311369397	0.041961315	4.724274433	0.034017269	5.254837453	0.053243327	0.577244324	0.023074428	4.836998882	0.063272132	0.193098529	0.031729651	5.030097411	0.039785401	5.042511751	0.106458372	0.460830877	0.040407142	4.807958741	0.085108589	-0.04115619	0.037372324	4.766802551	0.055590481	9.067353557	0.047659088	0.527425146	0.007161219	8.376701071	0.04906938	0.074589815	0.016770154	8.451290885	0.043252849	8.020776006	0.030778491	0.819998083	0.008171012	7.268913995	0.034560259	0.453702336	0.015726504	7.722616331
4.1.13	5.123349862	0.060592924	0.736453137	0.034184804	4.649234652	0.062971635	0.391010488	0.037054558	5.04024514	0.03311711	4.757619136	0.175485544	0.719158514	0.099766744	4.64406222	0.081170496	0.175083854	0.041285903	4.819146075	0.047168971	4.68418004	0.191818155	0.537400917	0.106795906	4.506999583	0.087262127	0.012811339	0.043716616	4.519810922	0.050607534	9.437215536	0.074185276	0.330328457	0.006389496	8.936755342	0.071327827	-0.465211312	0.017265936	8.47154403	0.065718921	8.136505455	0.031498355	0.794323751	0.008070651	7.414052246	0.036192952	0.39980095	0.015564229	7.813853196
4.1.14	5.066703425	0.084038984	0.645707684	0.041429935	4.749487802	0.069616928	0.207160791	0.035321402	4.956648593	0.042141333	4.537383473	0.163864552	0.665641643	0.129553983	4.017576963	0.139616032	0.355800761	0.09933331	4.373377724	0.047806559	5.002339887	0.065563236	0.520543225	0.030059015	4.652247418	0.077665689	0.093616904	0.038688184	4.745864322	0.046976038	9.052305187	0.054852292	0.462628622	0.006793058	8.439336547	0.054307838	-0.105141621	0.015980122	8.334194926	0.048270484	8.252650551	0.031285801	0.750173618	0.007177945	7.599999578	0.034024315	0.296458417	0.013142113	7.896457995
4.1.15	4.813206915	0.129269199	0.58725982	0.068896465	4.536362019	0.091075769	0.124267646	0.047525881	4.660629665	0.051714	5.297107839	0.057066063	0.686562196	0.026810533	4.900649596	0.051589459	0.300942356	0.027115779	5.201591952	0.03174546	4.784292654	0.094760797	0.857423514	0.066550483	4.263852487	0.091666149	0.545905162	0.064263957	4.809757648	0.035157285	8.440513806	0.039189919	0.753280488	0.008579656	7.402256984	0.044712741	0.723669516	0.025588892	8.1259265	0.032019633	8.03866742	0.028830359	0.816494337	0.007897035	7.271337858	0.036718477	0.463235289	0.017510149	7.734573147
4.1.16	4.801074066	0.279308283	0.509389467	0.151272127	4.78287347	0.094347997	-0.090462252	0.038850803	4.692411218	0.064328971	4.67582708	0.164118266	0.76665744	0.106294468	4.428845815	0.091749218	0.286699164	0.054306055	4.715544979	0.04442093	4.810049777	0.091147754	0.496556124	0.043145157	4.446052991	0.089356016	0.072763657	0.048222331	4.518816647	0.048819391	8.203197155	0.033918204	0.81599839	0.008568795	6.986569868	0.048930731	0.978712327	0.03312984	7.965282195	0.029880995	8.557987109	0.047979766	0.493175575	0.007371629	8.109024006	0.049219944	-0.186337876	0.013103746	7.922686131
4.1.17	4.698519571	0.187243577	0.543531974	0.129990429	4.454422684	0.092562359	0.057259117	0.048675082	4.511681801	0.05085852	4.730142635	0.130513459	0.583586945	0.068266688	4.441059829	0.092640037	0.12703045	0.050696795	4.568090279	0.048621472	4.534818893	0.161397636	0.726616631	0.128652587	4.057635472	0.124384913	0.383838871	0.08777403	4.441474342	0.043620348	8.192423731	0.036588248	0.795201381	0.00897634	7.04993106	0.048633539	0.881711781	0.030846737	7.931642841	0.031784139	8.086216348	0.030854631	0.814549347	0.007997945	7.346321441	0.036240032	0.439339809	0.015981057	7.785661251
4.1.18	5.31893981	0.061463227	0.582196145	0.024908055	5.023002305	0.057897978	0.129286412	0.025833349	5.152288718	0.039351145	5.472867286	0.045142496	0.742642385	0.022169756	4.948004446	0.05554748	0.439634997	0.031805352	5.387639443	0.03128348	5.040485033	0.083410263	0.661166024	0.043879935	4.657468137	0.073461117	0.262652167	0.040116848	4.920120303	0.041124248	8.877461632	0.038639003	0.627828395	0.006944324	8.065436889	0.04351285	0.341189464	0.017504213	8.406626353	0.036229288	8.725006229	0.041947962	0.563754314	0.006783881	8.22826486	0.043090346	-0.052758218	0.012310259	8.175506642
4.1.19	5.110206635	0.04209747	0.771395286	0.027299528	4.454888955	0.074970245	0.550217849	0.051386687	5.005106804	0.031581887	4.784193432	0.096488347	0.860252062	0.068585117	4.226210736	0.0992681	0.580980693	0.071001196	4.807191429	0.035291647	4.643765425	0.130520537	0.579944881	0.075996599	4.262196769	0.111505334	0.175395981	0.067826539	4.43759275	0.050270455	9.342492072	0.068929646	0.376528165	0.006847138	8.81249147	0.070399431	-0.338384926	0.017401439	8.474106544	0.064455299	9.033970961	0.053417317	0.413273656	0.006375282	8.646443889	0.053991375	-0.350737107	0.012300606	8.295706782
4.1.20	4.865060537	0.122762457	0.471022159	0.049565664	4.725758951	0.079047119	-0.071381236	0.033971423	4.654377716	0.051947355	4.800288654	0.081001393	0.762848991	0.055724071	4.181985714	0.095235574	0.525745243	0.067719831	4.707730957	0.034513949	4.852582215	0.073874641	0.683247864	0.046251938	4.303822683	0.084768405	0.391681541	0.055209227	4.695504224	0.036873786	9.393665153	0.070807138	0.32656099	0.006160607	8.890504112	0.070800917	-0.476847973	0.016984551	8.41365614	0.065132057	9.069268642	0.05384309	0.382456606	0.006341776	8.698381059	0.057620238	-0.413400862	0.012880793	8.284980197
5.1.1	7.537867069	0.119647616	0.169787349	0.007777672	7.525298945	0.11882652	-0.606776531	0.019665854	6.918522414	0.111341522	7.705746209	0.592595398	0.090297072	0.017578404	7.979386598	0.365128131	-0.957168772	0.04412467	7.022217825	0.344389062	8.262293259	0.397448495	0.066909421	0.008498069	8.230506291	0.305653546	-1.0361148	0.038840097	7.194391491	0.291430781	9.172533733	0.067555544	0.395876489	0.007491334	8.63079624	0.065884401	-0.281292026	0.01772389	8.349504214	0.059534828	8.524660904	0.049645272	0.442197381	0.006479488	8.128654856	0.050081105	-0.297308602	0.012021483	7.831346254
5.1.2	6.987639563	0.261122883	0.132893053	0.013801304	7.057082541	0.199559889	-0.729011632	0.032271555	6.328070909	0.185105765	7.136985838	0.078885022	0.28014744	0.009160022	7.048972031	0.084615036	-0.36689658	0.017047038	6.682075451	0.076753305	7.787818003	0.243784107	0.076965526	0.007762605	7.597692908	0.288841801	-0.952819919	0.043399803	6.644872989	0.271774112	8.23016955	0.033876973	0.756623486	0.007922358	7.176557232	0.040352824	0.745161641	0.023612616	7.921718873	0.028659304	8.263606343	0.037327239	0.661210397	0.007434372	7.686297802	0.03666705	0.131810461	0.012609667	7.818108263
5.1.3	6.782924765	0.494314118	0.085789762	0.02052653	6.908998248	0.263641479	-0.921536921	0.043917697	5.987461327	0.245423854	7.361934914	0.080051494	0.289916275	0.008990716	7.269811829	0.081439657	-0.35141036	0.016006745	6.91840147	0.075253649	7.92044656	0.211377079	0.072926398	0.006354498	7.833715929	0.232171933	-0.988022285	0.04198445	6.845693643	0.219017111	9.309267688	0.061175856	0.378720728	0.00612128	8.763470635	0.061074145	-0.327728326	0.015715419	8.43574231	0.055777641	8.824268006	0.045531984	0.500158835	0.006692753	8.390663586	0.047944582	-0.183442046	0.012023501	8.207221541
5.1.4	6.848269392	0.090330366	0.251200933	0.009692185	6.805695305	0.085812698	-0.421840121	0.016876644	6.383855184	0.078588952	7.138282923	0.079699135	0.21230875	0.008547424	7.085430846	0.103768972	-0.501886036	0.020574284	6.58354481	0.095756277	7.778503358	0.142762345	0.129248354	0.008184331	7.696988384	0.16352635	-0.734143569	0.0255863	6.962844815	0.153923821	9.39925822	0.081906743	0.31756277	0.006916138	8.921455346	0.081515889	-0.51364938	0.018771433	8.407805966	0.075624767	9.170821096	0.063529406	0.363168962	0.006717302	8.814362047	0.066737339	-0.46026791	0.014503236	8.354094137
5.1.5	7.718314735	0.135801548	0.178010391	0.008432685	7.735854623	0.130417397	-0.595026178	0.019443562	7.140828445	0.12311745	7.085569426	0.080889883	0.293100709	0.009466147	7.005588026	0.07464429	-0.349651002	0.014960933	6.655937024	0.068150627	6.768691323	0.093930455	0.277322058	0.010862485	6.708573662	0.087527754	-0.384082582	0.018048652	6.32449108	0.078353844	8.675311794	0.038791626	0.717078521	0.007831998	7.72529308	0.041663419	0.593408648	0.020552582	8.318701728	0.03154237	8.802406898	0.046921631	0.511889144	0.007058621	8.351009412	0.047651811	-0.154611267	0.012436314	8.196398145
5.1.6	7.304292997	0.188305303	0.080190164	0.006732177	7.222040622	0.201892027	-0.917015506	0.034647349	6.305025116	0.190359635	7.484906616	0.09097948	0.268114266	0.008404786	7.413696936	0.084894967	-0.402069327	0.015219063	7.011627609	0.078398798	7.829678697	0.115845331	0.083047791	0.006306726	7.724259405	0.212572874	-0.92546026	0.034240482	6.798799145	0.200055427	8.651542667	0.039485408	0.714360876	0.007950183	7.698786029	0.043952318	0.58716351	0.021859356	8.285949539	0.033747028	8.759398397	0.031658781	0.67474644	0.00658162	8.162609216	0.036001932	0.166646564	0.01228114	8.32925578
5.1.7	7.496879186	0.139087043	0.17284748	0.008947455	7.507231472	0.139383434	-0.600813645	0.021706209	6.906417827	0.131298386	7.108577482	0.089474238	0.286172305	0.010181282	7.032853554	0.08200247	-0.362516486	0.016391311	6.670337068	0.075005986	6.796954032	0.090728227	0.286666836	0.011903371	6.69815168	0.088912558	-0.351611922	0.019041611	6.346539758	0.080213408	9.0692944	0.053046139	0.436414896	0.006319477	8.478806924	0.051521974	-0.17287122	0.014526158	8.305935703	0.046483063	8.21550361	0.031553209	0.738563058	0.007111545	7.569190311	0.034120515	0.277956915	0.012955327	7.847147226
5.1.8	7.59572169	0.164273095	0.144960251	0.008117648	7.633806609	0.160996154	-0.687304943	0.02291145	6.946501666	0.151542367	7.265920984	0.077110689	0.253448566	0.008037604	7.172086557	0.076232608	-0.419327839	0.014787049	6.752758718	0.07017836	7.190334889	0.269345086	0.090729048	0.010433963	7.183320931	0.249180441	-0.902782878	0.039028445	6.280538053	0.232555456	8.378651818	0.036427735	0.671723737	0.007409875	7.479648705	0.046315921	0.475551702	0.0212842	7.955200406	0.036492975	8.963805185	0.065337546	0.363954026	0.006905579	8.609011301	0.06453122	-0.457205128	0.014095449	8.151806173
5.1.9	7.046645802	0.094802492	0.269127208	0.010525613	7.007648861	0.08632731	-0.390521382	0.01672908	6.617127479	0.07918633	7.208804111	0.070948044	0.263999714	0.00836148	7.119187108	0.084075412	-0.392569335	0.016882419	6.726617773	0.076730887	7.400422633	0.096106161	0.18797138	0.007793689	7.361900814	0.110220654	-0.566425747	0.019925257	6.795475067	0.103032053	9.35909032	0.078076897	0.355832961	0.007406304	8.840017638	0.07677932	-0.396374038	0.019047961	8.4436436	0.069428231	8.42113155	0.045300787	0.460081137	0.006656519	8.007889647	0.045685731	-0.256520766	0.011631053	7.751368881
5.1.10	7.148979434	0.243705907	0.10216833	0.009645516	7.156401282	0.217533434	-0.830590497	0.033294338	6.325810786	0.203457123	7.320125205	0.12862711	0.234039574	0.010864407	7.328271566	0.108455965	-0.484364808	0.018663639	6.843906758	0.099768492	6.746214879	0.082595099	0.247052088	0.009940283	6.666569759	0.086147851	-0.429551196	0.017937168	6.237018563	0.078330466	8.760797161	0.031933879	0.73831811	0.006796993	7.748573204	0.03717744	0.678747671	0.019949505	8.427320875	0.027746404	8.410889276	0.039060322	0.657163591	0.008027291	7.845248526	0.040537071	0.122640813	0.013581479	7.967889338
5.1.11	6.988900318	0.101239953	0.262494787	0.010646738	6.96915141	0.090031095	-0.40777209	0.016867954	6.561379319	0.082572168	7.677914788	0.128439987	0.100765528	0.00603233	7.565692717	0.150384371	-0.845367856	0.026460555	6.720324861	0.141870448	7.030150038	0.083945031	0.280922451	0.009956593	6.956422761	0.084501127	-0.369957597	0.017127925	6.586465164	0.076965457	8.439329803	0.045454536	0.65927026	0.008802094	7.583730192	0.047451315	0.422330053	0.02126165	8.006060245	0.038040889	8.821292345	0.045243562	0.615400353	0.007645146	8.287568087	0.045520104	0.040152428	0.0134925	8.327720515
5.1.12	6.796933694	0.090846311	0.233784474	0.009714529	6.76662292	0.093047356	-0.457172767	0.018469893	6.309450153	0.085070626	7.436308679	0.148805149	0.173784899	0.009627054	7.373684444	0.123754464	-0.611515936	0.020955279	6.762168508	0.11542213	7.246263983	0.210094542	0.06874129	0.006386199	7.280101168	0.233921742	-1.015483406	0.040710829	6.264617761	0.218026375	8.293489704	0.039034125	0.768152158	0.008921045	7.213855789	0.050010849	0.784656197	0.030116961	7.998511986	0.032971681	8.742629426	0.058586724	0.436911015	0.007337739	8.345422569	0.055922778	-0.308080421	0.012941981	8.037342148
5.1.13	7.017659315	0.124900526	0.16925677	0.0104925	6.98481404	0.137221373	-0.602471717	0.024167137	6.382342322	0.12736362	7.306466122	0.08630247	0.217015336	0.007746567	7.245509162	0.09205072	-0.499286706	0.01662949	6.746222456	0.084951271	7.579716266	0.129343483	0.200372139	0.010088338	7.528999463	0.114381965	-0.540683911	0.01963429	6.988315552	0.106059748	8.639391928	0.048866902	0.604811132	0.007992238	7.878384747	0.05023623	0.260435394	0.019609028	8.138820142	0.042024689	9.059863026	0.058712852	0.400090254	0.006754231	8.676265729	0.058748014	-0.378056869	0.013370902	8.29820886
5.1.14	7.652561793	0.533717693	0.072313839	0.01407098	7.859366535	0.374116197	-1.001337985	0.048657905	6.85802855	0.354354102	7.194938306	0.125852086	0.217258228	0.010557684	7.165898735	0.123542697	-0.510959228	0.021435707	6.654939507	0.113915672	7.871235436	0.307358338	0.068161443	0.007604208	7.743797756	0.314034465	-1.012124749	0.046603705	6.731673007	0.298263945	8.861979921	0.044351776	0.534621929	0.006807337	8.163869662	0.04806049	0.093849105	0.016697285	8.257718767	0.041536081	8.415445726	0.047190463	0.466402524	0.00690852	7.997013158	0.048597492	-0.245486214	0.012392439	7.751526944
5.1.15	7.179211597	0.478200186	0.120662372	0.020081292	7.560708761	0.245485795	-0.8278081	0.030595997	6.73290066	0.230242955	7.053324393	0.073411001	0.277783997	0.008961724	6.9568647	0.081253719	-0.367787692	0.01651632	6.589077008	0.074383174	7.471277094	0.163639322	0.17703236	0.011797715	7.47766062	0.15546889	-0.605333012	0.025319701	6.872327608	0.144688375	9.399117644	0.064795427	0.373667695	0.006185529	8.874099861	0.063967456	-0.347999606	0.016274757	8.526100255	0.058193762	8.380213678	0.027786113	0.786340523	0.006965898	7.653119488	0.0348227	0.392493464	0.014735205	8.045612951
5.1.16	7.279038812	0.084294159	0.218101235	0.007907577	7.238901397	0.087595747	-0.487033786	0.015669517	6.751867612	0.081027737	7.066038867	0.07783787	0.250828798	0.009264682	6.966418964	0.089739343	-0.416069745	0.018877873	6.550349219	0.081944559	7.127227497	0.099093842	0.230026038	0.008520185	7.087834835	0.098270378	-0.479754128	0.017543726	6.608080706	0.090178505	8.880688814	0.052796032	0.484640547	0.007331679	8.242311017	0.052476164	-0.041080801	0.017088178	8.201230216	0.045876417	8.76073039	0.049672061	0.402912958	0.006345799	8.374011846	0.053707573	-0.367382769	0.0129931	8.006629077
5.1.17	7.366680674	0.180140264	0.131427519	0.009240015	7.390957793	0.156379845	-0.727701095	0.024976016	6.663256698	0.146279217	7.494534873	0.08534308	0.186179207	0.007394498	7.453575519	0.106507649	-0.568531946	0.019457265	6.885043574	0.099761674	7.087457163	0.076725962	0.205950013	0.007195114	7.031164333	0.087363795	-0.519692728	0.017198409	6.511471605	0.080458998	9.458155031	0.070112084	0.329194333	0.005954949	8.956574637	0.072320849	-0.470215915	0.017270281	8.486358722	0.065966001	8.672997406	0.034376027	0.711604149	0.007260548	8.044382296	0.036067193	0.230918911	0.012832825	8.275301207
5.1.18	7.15401851	0.725918322	0.089171616	0.026143383	7.392604613	0.298716557	-0.93149546	0.042647658	6.461109153	0.280286823	7.837359099	0.125885699	0.07613007	0.005844325	7.993581735	0.227008868	-0.990149457	0.038358609	7.003432277	0.216028302	7.649693184	0.189073943	0.1283664	0.009160662	7.616652806	0.17386329	-0.747351771	0.026250219	6.869301035	0.164035873	8.199793522	0.030881623	0.812955081	0.007735981	7.002957808	0.042213054	0.955364124	0.028130534	7.958321932	0.026287948	8.122545727	0.031212884	0.776388645	0.007816971	7.418242065	0.034217961	0.367323457	0.014745858	7.785565522
5.1.19	6.757139664	0.11567896	0.293073944	0.014137793	6.748106757	0.10105014	-0.363513806	0.019394525	6.38459295	0.09125032	7.475923388	0.259439695	0.083040764	0.009061295	7.433973131	0.25999904	-0.941396093	0.040819775	6.492577038	0.244565772	8.119405013	0.27201067	0.10538099	0.010356842	8.189915266	0.232908587	-0.850518022	0.029947709	7.339397244	0.22123131	8.404920816	0.0339675	0.796209608	0.007737443	7.26680959	0.045684429	0.878327921	0.028261911	8.145137511	0.03033071	8.197297946	0.031805483	0.798285326	0.00808944	7.46532754	0.036250935	0.413336775	0.016234501	7.878664315
5.1.20	7.778660311	0.161179475	0.143598936	0.008677556	7.777225994	0.157478058	-0.686234891	0.023175297	7.090991103	0.148458457	7.212153812	0.094096654	0.193267737	0.007516971	7.182619225	0.1001566	-0.559766066	0.018233488	6.622853159	0.092211943	7.93223285	0.318161949	0.093515527	0.009579224	8.096268281	0.222892308	-0.920856107	0.026087139	7.175412173	0.210864835	9.457065998	0.064983011	0.340444345	0.006102189	8.938165505	0.071535498	-0.428174973	0.018259749	8.509990533	0.065856902	8.232898752	0.037467673	0.617041025	0.007285307	7.700108102	0.038942202	0.046703393	0.012401535	7.746811496
6.1.1	7.189324263	0.066105259	0.344800573	0.009326719	7.085335035	0.068402989	-0.246934923	0.014332823	6.838400113	0.062134726	7.138014934	0.052653011	0.462022012	0.009847457	6.925034892	0.053946721	-0.050019263	0.014088776	6.875015629	0.047463405	7.246210539	0.065184818	0.373847171	0.009170044	7.123041405	0.06408082	-0.209137123	0.013576146	6.913904282	0.057815737	8.899996415	0.082283723	0.359644654	0.008141627	8.391865031	0.080285551	-0.388498757	0.02063179	8.003366275	0.073275728	6.01370034	0.145039303	0.181777168	0.015460805	5.692866723	0.147445027	-0.933518087	0.045575024	4.759348635
6.1.2	6.707261224	0.037921445	0.645435699	0.010561605	6.38769924	0.042855239	0.208885056	0.015433308	6.596584297	0.0342067	6.97878024	0.040850303	0.534636	0.009053379	6.720444378	0.041065834	0.060013572	0.012059684	6.78045795	0.035158508	6.834888361	0.027769594	0.783387949	0.00947639	6.247007433	0.037674078	0.518681747	0.019915989	6.76568918	0.025491602	8.852738376	0.056172069	0.443511764	0.007139998	8.255669732	0.057642259	-0.152413176	0.016820459	8.103256556	0.050982186	6.082916465	0.104263591	0.218092384	0.012706291	5.806475349	0.115608733	-0.823713681	0.036603327	4.982761669
6.1.3	6.602308893	0.032529946	0.738683813	0.011127509	6.15140194	0.039673106	0.378414561	0.018023952	6.529816501	0.029425055	7.255199799	0.041591566	0.523670008	0.008639844	6.99144301	0.044342426	0.047915906	0.012628302	7.039358917	0.03857982	6.351031342	0.027216152	0.815182445	0.011093178	5.697908454	0.040102386	0.598339906	0.024213144	6.296248361	0.023836445	8.182697283	0.033102843	0.789902076	0.007921616	7.047450056	0.042516797	0.864757951	0.026953092	7.912208007	0.027871409	6.265981261	0.322744473	0.137986643	0.02273233	6.146207259	0.217923425	-1.179978956	0.053830738	4.966228303
6.1.4	6.243222133	0.025793613	0.820605496	0.011369667	5.599574077	0.039791507	0.587717044	0.024380204	6.18729112	0.022855586	6.756943759	0.040074345	0.651508808	0.011409172	6.369214014	0.043524078	0.258056148	0.016840347	6.627270162	0.034355451	6.514430487	0.046128594	0.539197441	0.011856329	6.258868025	0.047612045	0.060349689	0.015107492	6.319217715	0.039393605	8.511767599	0.034130208	0.806494387	0.007859328	7.339572564	0.043246987	0.921364499	0.027203606	8.260937063	0.02818103	5.770247256	0.213991572	0.111735782	0.019311541	5.376876503	0.247814877	-1.198887756	0.081110702	4.177988747
6.1.5	6.79970259	0.061408831	0.39529928	0.01006278	6.686019391	0.057242017	-0.17322081	0.013089994	6.512798581	0.050868475	7.546783627	0.062644759	0.366959032	0.008295389	7.43767403	0.058362552	-0.222157203	0.011995999	7.215516827	0.05324444	6.944637708	0.029368543	0.758299608	0.009647318	6.392783209	0.038402697	0.468169535	0.019054657	6.860952744	0.027472253	9.081827773	0.047575873	0.429799166	0.005945336	8.494030762	0.052205416	-0.179614854	0.015073731	8.314415909	0.046817713	6.845444033	0.194503742	0.108219761	0.009316531	6.578862113	0.184318116	-1.276325423	0.044020442	5.30253669
6.2.1	4.748640628	0.097995475	0.820505345	0.069385543	4.257650285	0.087431362	0.481547711	0.059313174	4.739197995	0.034924879	5.715334972	0.037734735	0.774346735	0.01734797	5.14970768	0.048922124	0.500352147	0.028655001	5.650059827	0.02773294	6.309646009	0.053791076	0.492339239	0.01319658	6.102075256	0.05197062	-0.016715864	0.01558058	6.085359392	0.043425671	6.739964162	0.053871859	0.655313037	0.014002783	5.951495175	0.057559118	0.369262048	0.030101212	6.320757223	0.039246362	5.52290189	0.263834382	0.216541574	0.034455587	5.382261023	0.153651584	-0.902990625	0.049886639	4.479270398
6.2.2	5.8517989	0.068819892	0.405911415	0.016067564	5.684535536	0.066662832	-0.138740875	0.020116092	5.545794661	0.05476333	6.005286808	0.031396668	0.81719158	0.014133364	5.332786073	0.047504066	0.620667289	0.029927863	5.953453362	0.025345983	6.139540397	0.051946239	0.468118029	0.01262112	5.928719865	0.052989045	-0.044440126	0.016282253	5.88427974	0.043718354	8.519453006	0.079014053	0.314965709	0.007152151	8.0262222	0.077701133	-0.514417656	0.019793215	7.511804544	0.070320297	6.762212562	0.342060022	0.115912807	0.016808758	6.564428796	0.224831473	-1.26805351	0.051862416	5.296375286
6.2.3	5.573747667	0.072384993	0.560367102	0.024452535	5.377821415	0.056118584	0.058737471	0.020873807	5.436558887	0.042368938	5.860326118	0.092478844	0.367809557	0.019225301	5.750308929	0.079764844	-0.222907696	0.02263327	5.527401233	0.066779667	6.620884406	0.057366337	0.37120038	0.00962229	6.485828312	0.057640873	-0.204951287	0.014097431	6.280877025	0.050297553	6.810527804	0.048963477	0.578259706	0.011415885	6.07800154	0.053242895	0.193922003	0.02477447	6.271923543	0.038827485	6.927195398	0.274630382	0.078741951	0.009259791	6.555310379	0.279124355	-1.448448129	0.069700089	5.10686225
6.2.4	6.199145195	0.073086465	0.329889742	0.013523221	6.104582853	0.072675111	-0.270985939	0.018545176	5.833596914	0.063242549	6.021228779	0.036989338	0.607874836	0.012377331	5.655460817	0.042578398	0.19743923	0.017745289	5.852900047	0.031603835	6.429204464	0.075262097	0.318752945	0.011314042	6.329013669	0.073688798	-0.296524304	0.017517431	6.032489365	0.065038098	8.235711012	0.061460222	0.431902175	0.008174606	7.664287477	0.060324761	-0.192711602	0.018096424	7.471575875	0.052625172	6.653934874	0.093600169	0.12031899	0.007628201	6.383574852	0.166792038	-1.191968463	0.045050334	5.191606388
6.2.5	4.585997616	0.137020659	0.892998156	0.110632842	4.153105331	0.108443277	0.503814433	0.076368415	4.656919764	0.039454086	5.768518214	0.033892001	0.801502683	0.016550297	5.091453881	0.053430358	0.607161381	0.03422472	5.698615262	0.027174856	6.124085389	0.037295206	0.779934101	0.01543949	5.554325743	0.04761428	0.50414838	0.026692726	6.058474123	0.029092735	8.277083633	0.060179111	0.384798016	0.007450835	7.723685215	0.0633876	-0.302602164	0.018843821	7.42108305	0.056398135	6.70588184	0.350126439	0.094986853	0.014950843	6.48342537	0.289301533	-1.376044561	0.065796487	5.107380809
6.3.1	5.707953335	0.029974832	0.791751638	0.014859096	5.115691024	0.045223679	0.522717137	0.027422483	5.638408162	0.025006066	7.034861219	0.055362537	0.432367008	0.010302484	6.821033773	0.058437768	-0.09080529	0.01489848	6.730228484	0.051511583	6.00442411	0.033755718	0.773540194	0.014237876	5.465280316	0.044463564	0.47747792	0.024687564	5.942758236	0.027299093	6.915992123	0.044648663	0.699224591	0.011776655	6.060416356	0.049382274	0.494542031	0.027065594	6.554958387	0.033448904	5.248070643	0.157530454	0.27429688	0.031794265	4.915408595	0.124701481	-0.657212814	0.051725481	4.258195781
6.3.2	4.905104274	0.042627445	0.653113733	0.026648808	4.361208902	0.064261181	0.355758608	0.04067327	4.716967511	0.029611268	7.22640461	0.025139741	0.792764477	0.008058323	6.593437056	0.033336185	0.565194214	0.017869938	7.15863127	0.022626444	6.695642809	0.061472982	0.320428395	0.009002876	6.584280534	0.063585966	-0.290476979	0.014269239	6.293803555	0.057622056	6.259849817	0.050503961	0.82258539	0.018514263	5.132830416	0.067370348	0.913118857	0.05054904	6.045949273	0.029905039	5.579229392	0.120063736	0.242431099	0.020023033	5.191178663	0.118704251	-0.717311867	0.044866813	4.473866796
6.3.3	6.013782742	0.109071551	0.34941955	0.018930665	6.006481009	0.08573763	-0.270937508	0.020387448	5.735543501	0.073782425	6.692423408	0.040240736	0.607197782	0.010586325	6.355244679	0.044819179	0.182032526	0.015930696	6.537277205	0.035651911	6.50841649	0.080914233	0.339163694	0.012645452	6.414087455	0.072400967	-0.269040173	0.017021395	6.145047283	0.063892949	6.783167903	0.035691953	0.749789399	0.011037742	5.751007116	0.049129992	0.715589544	0.031312358	6.46659666	0.028857256	6.322765271	0.55492914	0.175568576	0.056405617	6.320536515	0.188933117	-1.072605697	0.045116921	5.247930818
6.3.4	4.842576455	0.076596493	0.776731403	0.049391193	4.390401112	0.070742194	0.414766492	0.044914522	4.805167605	0.031986616	6.514783386	0.031246579	0.759821313	0.01108779	5.970237071	0.039971004	0.46982206	0.020402168	6.440059131	0.027161308	5.534509421	0.092890908	0.378211136	0.021526989	5.459667363	0.076317748	-0.22017988	0.022728264	5.239487483	0.061088528	6.807149123	0.035490512	0.842607271	0.01175766	5.598997953	0.056528719	1.016282329	0.042180257	6.615280282	0.026708237	6.776234697	0.231823258	0.074850272	0.009931459	6.525566602	0.334706693	-1.497368368	0.07533168	5.028198234
6.3.5	5.082940697	0.082915365	0.658387046	0.041209844	4.797991721	0.064653661	0.201558512	0.032059263	4.999550232	0.039425969	7.341934559	0.03508829	0.576258205	0.007596065	7.042680741	0.038398063	0.126397651	0.011200511	7.169078392	0.032744705	6.16689394	0.069190263	0.390155209	0.014263745	6.003943696	0.068977966	-0.167465933	0.019383263	5.836477763	0.058062935	6.350898973	0.04328242	0.779017056	0.014911423	5.290953969	0.057702872	0.785402753	0.040772337	6.076356722	0.028774685	6.673783032	0.237751815	0.08200156	0.008326661	6.557735595	0.240033347	-1.455538614	0.060062015	5.102196982
6.4.1	6.396920881	0.03905165	0.675892237	0.012407405	6.024652063	0.04168157	0.268164963	0.016780759	6.292817026	0.031683361	5.442975789	0.064341559	0.450702223	0.019514601	5.222396528	0.062112352	-0.061308257	0.023120713	5.161088271	0.046672867	6.827749958	0.032892458	0.625603207	0.009009685	6.485048879	0.034790663	0.202613227	0.012223218	6.687662105	0.028330037	9.179551538	0.067815828	0.33659645	0.006085315	8.673712433	0.067108259	-0.448937861	0.01635904	8.224774572	0.061213979	6.082739133	0.198248892	0.081161901	0.009632375	5.939684662	0.264522063	-1.448076002	0.074930232	4.491608659
6.4.2	6.919304321	0.045874373	0.525011608	0.010262795	6.685077242	0.048150549	0.035522959	0.013712694	6.720600201	0.041172603	6.616645198	0.027117413	0.687349745	0.00872187	6.153644066	0.033276682	0.340723397	0.014684088	6.494367464	0.025018963	6.967729669	0.038310813	0.558969492	0.009753365	6.657355789	0.043659645	0.109977812	0.013874313	6.767333601	0.036901463	8.343504357	0.035421491	0.749916967	0.008042949	7.298853575	0.043500364	0.723949245	0.024888915	8.022802819	0.030932735	5.74044786	0.200818222	0.242000547	0.027605601	5.51575788	0.134273881	-0.796857296	0.043338315	4.718900584
6.4.3	6.46048141	0.030034689	0.776676147	0.01118357	5.916349078	0.041880733	0.474887907	0.0218081	6.391236985	0.027264088	5.843780166	0.040921143	0.741948356	0.017110744	5.325204993	0.050337104	0.435588486	0.027417177	5.760793479	0.03109349	6.962423166	0.043118893	0.46885071	0.009017169	6.739183934	0.050047564	-0.034836016	0.013862929	6.704347919	0.043772473	9.023664249	0.06056914	0.441291463	0.007230488	8.428103885	0.060775625	-0.160347045	0.017279608	8.26775684	0.054497281	6.020720042	2.34765815	0.188708216	0.436297308	6.773523786	0.291194855	-1.488750973	0.065585431	5.284772813
6.4.4	7.264711572	0.044001396	0.442547346	0.007872685	7.104509812	0.047895942	-0.096014881	0.011296808	7.008494932	0.042841332	5.263618808	0.069944293	0.51906965	0.026020195	5.002445418	0.061762902	0.041504613	0.026519449	5.043950031	0.042416278	7.452292182	0.05583742	0.349499175	0.007563951	7.319267533	0.059913533	-0.238034719	0.012543772	7.081232814	0.054557708	8.244253972	0.031294017	0.821381023	0.007768955	7.015579971	0.046383842	0.995297151	0.031512493	8.010877122	0.02825944	6.56707272	0.435076199	0.086093911	0.01750831	6.340974739	0.292019559	-1.442819032	0.067751746	4.898155707
6.4.5	6.429628275	0.02604393	0.787713319	0.010285134	5.846622728	0.040198093	0.513419442	0.022592663	6.36004217	0.025504727	5.868598973	0.037381617	0.757101842	0.016369742	5.29120769	0.049532813	0.489514589	0.028239402	5.780722279	0.029805231	6.672109354	0.03603696	0.572575486	0.009801459	6.342075268	0.043414559	0.136459174	0.015125081	6.478534442	0.035555234	9.579364044	0.074606581	0.318201784	0.006378719	9.090790153	0.07600657	-0.503741568	0.017447827	8.587048586	0.070383324	6.574902481	0.130499381	0.115359707	0.008643034	6.305291285	0.187569603	-1.218672281	0.049478403	5.086619003
7.1.1	7.741049826	0.020409248	0.970112413	0.007187641	6.474724581	0.088275041	1.260947851	0.078997097	7.735672433	0.019485643	8.105176931	0.022764589	0.945126311	0.007157217	6.911895322	0.069716738	1.190387365	0.059280434	8.102282687	0.022060816	7.803956134	0.020330423	0.97091185	0.007425371	5.245568957	2.091558412	2.54300888	2.083814093	7.788577837	0.021734493	8.276954038	0.025416818	0.936382384	0.007282738	6.4068819	0.089364317	1.779743969	0.082534321	8.186625869	0.023589958	5.729926121	0.189151419	0.249001163	0.026078762	5.525261232	0.120780485	-0.785915477	0.039238764	4.739345755
7.1.2	7.344014161	0.02162447	0.964110392	0.008232344	6.177826599	0.07497993	1.163479051	0.064450551	7.341305651	0.021817127	7.337837793	0.024908018	0.945649937	0.00940623	6.070274494	0.094266956	1.257474208	0.083484123	7.327748703	0.022920695	6.776261072	0.025536409	0.990909764	0.011068794	-0.939154985	2.174265589	7.710650316	2.172405123	6.77149533	0.022124721	8.67132502	0.02812216	0.989612542	0.007386665	3.032734929	2.006495335	5.623730227	2.004975546	8.656465156	0.024144637	6.550855244	0.187615575	0.081292947	0.008312186	6.517962677	0.279528271	-1.466288376	0.070840405	5.051674301
7.1.3	7.077436067	0.020783406	0.963175034	0.008483725	5.834451703	0.095787498	1.232514728	0.08592997	7.066966431	0.020060972	7.257164246	0.021352531	0.95300027	0.008452455	5.420371577	1.234329103	1.817903637	1.227525379	7.238275213	0.023250992	8.170669101	0.022230733	0.976844928	0.007727417	5.778546194	1.819044506	2.383831902	1.81254594	8.162378096	0.022707996	8.150211958	0.030870329	0.972513952	0.00875333	3.878079436	2.407710906	4.228474811	2.402854695	8.106554247	0.0284574	5.650652008	0.101779299	0.304940759	0.019749401	5.257876339	0.098856693	-0.563537264	0.037375997	4.694339074
7.2.1	5.625720011	0.029894527	1.014075985	0.01970089	0.093728318	2.098642604	5.537692329	2.096118484	5.631420647	0.01908077	6.632522107	0.022657911	0.939228307	0.010056902	5.3284504	0.11368763	1.283391261	0.103150974	6.611841661	0.021135805	5.7507897	0.027562407	0.951030696	0.015610271	4.120951252	1.157794141	1.609290437	1.147767962	5.730241689	0.024646343	6.397120896	0.040670295	0.956188084	0.016813123	2.968326284	2.176283083	3.361551461	2.167283413	6.329877745	0.027635679	6.518141827	0.227505704	0.082882402	0.009160158	6.432786407	0.258901062	-1.451792599	0.065893863	4.980993808
7.2.2	5.22828614	0.039571593	0.997065483	0.029091028	2.165042545	2.19131365	3.065794716	2.17834411	5.230837261	0.026893053	6.190697739	0.023569654	0.944386949	0.011856134	4.402994689	1.312580969	1.762825728	1.302938755	6.165820417	0.023690958	6.296039897	0.028137342	0.944103373	0.013173643	5.157208596	0.097789138	1.132863804	0.084633678	6.2900724	0.023680921	6.833424679	0.035332198	0.961417353	0.013310473	1.769698653	2.911384401	4.998704155	2.90428486	6.768402807	0.027346697	5.83234293	0.099321791	0.257339329	0.015118144	5.511573796	0.093755975	-0.708593808	0.032320437	4.802979988
7.2.3	6.24912545	0.023631657	0.958259201	0.011847775	4.682082113	1.100351023	1.541143985	1.090574116	6.223226098	0.0246506	6.552598986	0.024591243	0.928690517	0.010933327	5.399542491	0.082017624	1.134718151	0.070661177	6.534260641	0.022097561	6.376638304	0.023533637	0.929106321	0.011136	3.24066478	3.23763167	3.09089059	3.216536127	6.331555369	0.032631157	6.155414227	0.045902203	0.93999882	0.020082962	3.026414577	2.04669015	3.039475504	2.035479973	6.065890081	0.030851966	6.56089383	0.18750798	0.140753387	0.012324863	6.133489816	0.182294383	-1.079622832	0.04998617	5.053866983
7.3.1	7.682922799	0.017701635	0.978511595	0.006656129	6.266725447	0.109503154	1.408501618	0.10183924	7.675227065	0.017625101	8.364960508	0.020906573	0.967732483	0.006677479	4.851760735	2.556045252	3.499405466	2.548545353	8.351166201	0.022948002	8.144863468	0.022626963	0.964432651	0.007681305	6.804990915	0.100899129	1.337767643	0.090832755	8.142758558	0.022434084	8.19395467	0.029600886	0.923739193	0.008085981	6.449631403	0.0787463	1.639625604	0.070188463	8.089257006	0.025192594	7.108985195	0.284496551	0.081416324	0.009770439	6.697636268	0.329175748	-1.434831813	0.071715917	5.262804456
7.3.2	7.776262646	0.021227098	0.977538173	0.007605688	6.422814373	0.125117363	1.35040587	0.116118954	7.773220242	0.020885541	7.475837013	0.022317959	0.943665533	0.008371973	6.174721605	0.096877761	1.284443178	0.086736258	7.459164783	0.021905107	7.135383901	0.024483191	0.970568158	0.010118479	0.708895344	3.279223733	6.400107414	3.271665097	7.109002758	0.024040809	7.971218747	0.031763393	0.966907868	0.009618594	5.557631554	0.996788923	2.366548462	0.993545346	7.924180016	0.026436582	6.375682957	0.151712616	0.154624798	0.011951351	6.137437649	0.154828203	-1.062978664	0.040870375	5.074458985
7.3.3	7.290224571	0.022728659	0.988995147	0.008649601	5.520575506	1.195541791	1.770171581	1.188833835	7.290747087	0.022017472	7.968607207	0.022418811	0.958932674	0.007657063	6.502235161	0.14919029	1.458205182	0.140591451	7.960440343	0.021926512	8.143281546	0.020974218	0.979545764	0.00720405	4.503620247	2.601377685	3.627652967	2.596269952	8.131273214	0.02078635	8.177078094	0.028755036	0.961876162	0.008262651	6.079113919	0.133813579	2.044796794	0.127352254	8.123910713	0.023628386	5.34638279	0.292046159	0.210922197	0.053133719	5.057268204	0.154985253	-0.860127502	0.058696426	4.197140702
7.4.1	5.963147617	0.024278419	0.97879606	0.013588059	4.04132135	1.428540898	1.911250059	1.418613662	5.952571409	0.023378107	6.301745787	0.023362175	0.973190509	0.011736226	1.53415308	2.225190605	4.752603112	2.220879655	6.286756192	0.020124291	6.399392268	0.022025684	0.929339677	0.010672278	5.170892741	0.111784781	1.19671227	0.100301405	6.367605011	0.022362597	6.88939471	0.036919763	0.951845504	0.013283414	4.843244508	0.542183886	1.978659835	0.534720275	6.821904343	0.026576225	6.088695412	0.076888492	0.217691753	0.010403315	5.762401541	0.109265829	-0.799328146	0.036466907	4.963073395
7.4.2	5.159395827	0.033820935	0.95581735	0.025164751	2.908725632	1.76455791	2.215840472	1.750652736	5.124566103	0.026419971	6.544363105	0.022596619	0.951286595	0.009742661	5.215520519	0.116940026	1.320822807	0.107236983	6.536343326	0.019576636	5.842894534	0.025283086	0.959270617	0.014212122	3.843238298	1.413651805	1.979125354	1.404173108	5.822363652	0.023323278	7.083091016	0.034013137	0.971767332	0.011770119	1.817503128	3.097513732	5.220996662	3.089085153	7.03849979	0.025766177	6.362833483	0.123627107	0.155402862	0.011130131	6.058077622	0.155763386	-1.033973856	0.043500349	5.024103766
7.4.3	5.063795963	0.036955843	0.969880817	0.029094861	2.200547498	2.164962558	2.839500354	2.150213544	5.040047852	0.026880745	6.661160152	0.02282654	0.934244993	0.009938817	5.39224491	0.105675431	1.245229893	0.094620053	6.637474803	0.021891413	6.079893143	0.025099287	0.967595018	0.013313414	1.746043841	2.98988959	4.310079466	2.979214104	6.056123307	0.023895115	6.125457699	0.045179904	0.986744833	0.020080719	0.587788642	2.146249556	5.518726781	2.144313396	6.106515423	0.024872043	5.985579848	0.072051133	0.14941804	0.008980639	5.707415685	0.155930895	-1.042198134	0.050592029	4.665217551
7.5.1	6.838156206	0.0218931	0.980267243	0.009304438	5.008923441	1.555959224	1.824586596	1.546115752	6.833510037	0.021875031	7.438994038	0.0249783	0.947174173	0.009420298	6.114229357	0.116027633	1.312210588	0.105823799	7.426439945	0.023271112	8.102951731	0.020956484	0.975747907	0.007097182	4.040156644	2.750098204	4.045225083	2.744185908	8.085381727	0.021056218	7.979311009	0.029683265	0.954010341	0.008507206	5.881048421	0.159154338	2.030121924	0.151882348	7.911170345	0.025547508	7.248929176	0.277031562	0.087130169	0.009820795	7.006130274	0.256697828	-1.411849949	0.054967322	5.594280325
7.5.2	6.991661836	0.024273586	0.986899302	0.010300273	0.750555696	3.383342628	6.220387799	3.37521952	6.970943496	0.022223024	7.485953742	0.02375819	0.965079465	0.008698524	5.438832516	1.58132229	2.038286553	1.573031951	7.477119069	0.023142193	7.701014858	0.02192616	0.943124245	0.007668787	6.495025832	0.072376256	1.190203687	0.063053845	7.685229518	0.020620828	8.765688458	0.028831846	0.980208356	0.007868591	4.074825173	2.323384305	4.658710876	2.320995812	8.733536049	0.026122775	6.319469808	0.25421988	0.122609663	0.015050922	6.151742865	0.215378634	-1.231738876	0.054742657	4.920003989
7.5.3	7.25489582	0.022071221	0.988812078	0.008815189	2.117382793	3.714159681	5.125009693	3.702524667	7.242392485	0.023813183	8.293285268	0.022322311	0.966588455	0.007149523	6.290002045	1.398688108	1.994326498	1.392533677	8.284328543	0.022331366	7.688423549	0.020759839	0.983587614	0.007592887	2.501796591	3.036807202	5.176495222	3.031651517	7.678291813	0.019896785	8.272075662	0.030791112	0.947714768	0.008525884	6.284727852	0.120181641	1.912376931	0.112995525	8.197104783	0.025548763	6.151704303	0.128323083	0.284015102	0.01792749	5.844979	0.109805125	-0.653600713	0.033613141	5.191378287
7.6.1	5.983557303	0.024828487	0.975047715	0.013418911	4.618597136	0.430139815	1.361281515	0.421588684	5.979878651	0.022224122	6.258026667	0.02797899	0.962575479	0.013982909	2.118090223	2.516996499	4.115855548	2.508618094	6.233945771	0.025525992	5.313665892	0.034184421	0.990568185	0.024332153	0.303597538	1.927865932	5.005415637	1.926060315	5.309013175	0.019331181	7.151809223	0.037419717	0.963098812	0.012651717	4.935539632	0.983696835	2.1680571	0.977710288	7.103596732	0.027655113	6.424225352	0.43448719	0.095160883	0.019246514	6.246180831	0.315810898	-1.396937827	0.070340256	4.849243004
7.6.2	6.171245758	0.02727303	0.958910519	0.013263398	5.136594148	0.083054795	1.043085637	0.069444886	6.179679785	0.023763275	6.642270531	0.026433231	0.960845846	0.011703437	3.542844359	2.526325036	3.082067285	2.515223522	6.624911644	0.026398984	6.134360759	0.027925407	0.962576988	0.014429576	3.297709152	2.222402158	2.813973199	2.21102057	6.11168235	0.027275932	6.03239679	0.054841807	0.991166535	0.024241865	1.091560842	2.253433923	4.932003042	2.248100909	6.023563884	0.027949188	6.491695016	0.245476136	0.133258433	0.017343129	6.265207451	0.216226712	-1.157706289	0.053446468	5.107501162
7.6.3	5.468030788	0.034146033	0.958222473	0.022423096	3.57453984	1.590436132	1.867774047	1.57660695	5.442313887	0.028993063	5.978579674	0.027770877	0.947058746	0.014619749	4.604759279	0.460511061	1.360586292	0.45240617	5.965345571	0.023212911	5.572008741	0.031378064	0.988021779	0.020564484	-0.145565429	2.053100437	5.709576079	2.051297964	5.564010651	0.021475553	6.117573033	0.049505698	0.956225438	0.020800205	4.277416201	0.945046388	1.796994131	0.937122917	6.074410332	0.02900405	6.371580698	0.275753065	0.073862718	0.010275519	6.133897445	0.304953778	-1.49875969	0.082765682	4.635137755
7.7.1	5.013014191	0.042811347	0.957097979	0.03359367	3.255864716	1.424454944	1.737812091	1.408884613	4.993676807	0.028812532	7.121389666	0.021019625	0.960898349	0.008214988	4.551281924	1.617402293	2.552653601	1.606388146	7.103935526	0.021042793	5.483305107	0.029007747	0.98416728	0.018819737	0.651184194	2.054068136	4.82023789	2.051711228	5.471422084	0.018573315	8.230039723	0.032637459	0.95657917	0.008856199	6.177748902	0.150593818	1.989929872	0.143002611	8.167678774	0.026213278	5.66820398	0.427423839	0.161806869	0.042086611	5.526550615	0.197066957	-1.09260819	0.058457894	4.433942425
7.7.2	5.059868283	0.040364383	1.038187775	0.033116214	-0.30948562	1.828938034	5.400535488	1.827627508	5.091049868	0.018042924	7.586989553	0.026814116	0.962376353	0.009432993	6.121142867	0.646580414	1.468595064	0.639764464	7.589737931	0.025359366	6.129358297	0.023968897	0.974629885	0.012554173	-0.633960388	1.838954681	6.737694027	1.837194157	6.103733639	0.019235554	7.866313709	0.023171909	0.972157229	0.006927315	5.140666335	1.311385144	2.685210305	1.307628339	7.82587664	0.019366604	6.260865054	0.139160259	0.270342114	0.017044353	6.042263118	0.104176495	-0.724872881	0.029341933	5.317390237
8.1.1	5.383118789	0.142750156	0.229116455	0.022935244	5.321064839	0.124621551	-0.453758203	0.035370757	4.867306636	0.101596382	5.288341116	0.170188447	0.256595923	0.030439129	5.275310443	0.115881636	-0.439193891	0.034551758	4.836116552	0.09200299	4.962561811	0.192986471	0.147471421	0.08322687	4.823793221	0.188308019	-0.62059351	0.069019017	4.203199711	0.136240809	6.578596198	0.04230282	0.81207025	0.014325764	5.435255777	0.062016817	0.90995417	0.044628573	6.345209947	0.030842571	8.144898741	0.032650725	0.818853018	0.008559608	7.393814499	0.036212071	0.450716684	0.016443252	7.844531183
8.1.2	4.969210786	0.156916324	0.167043934	0.028390979	4.72314013	0.17795264	-0.51237864	0.068490443	4.21076149	0.123506043	5.826337418	0.174689299	0.078825694	0.011371352	5.597645575	0.249916318	-0.918143833	0.06475462	4.679501743	0.215732538	4.709469516	0.235803861	0.094163841	0.041491354	3.761016825	1.63235283	-0.189071601	1.431247775	3.571945224	0.290058526	6.320382748	0.042124185	0.813057311	0.015759522	5.13730361	0.067584275	0.946071623	0.051930249	6.083375233	0.029994015	8.99961999	0.065727791	0.377790925	0.007216223	8.637436776	0.068875726	-0.428855911	0.014902212	8.208580865
8.1.3	5.172218074	0.16853074	0.277965188	0.037525161	5.129417688	0.115199816	-0.373412137	0.036243504	4.756005551	0.089460136	5.203782358	0.177666165	0.256750158	0.034140312	5.1675722	0.108352114	-0.430281325	0.033893856	4.737290874	0.085706107	4.900602814	0.083123995	0.22242755	0.021856608	4.641071174	0.143261836	-0.373380945	0.061701112	4.267690229	0.095092379	6.493913855	0.044832857	0.804783165	0.014954091	5.426843399	0.05979205	0.834584524	0.041298834	6.261427924	0.030675973	8.664002629	0.041401715	0.502147378	0.006070754	8.218009106	0.04187302	-0.172988424	0.010952182	8.045020682
8.1.4	5.208898633	0.249059199	0.116810994	0.029619957	5.14337886	0.205217099	-0.73731145	0.064775485	4.40606741	0.16475157	5.855459193	0.191065607	0.141594575	0.016883562	5.799848173	0.177798766	-0.69466548	0.042935641	5.105182693	0.1544135	5.101841236	0.193954024	0.1239866	0.032231351	4.907414424	0.224974947	-0.685058329	0.082773562	4.222356095	0.166959672	7.386067419	0.065029733	0.418427224	0.009400689	6.811650168	0.065318132	-0.221619838	0.021938103	6.59003033	0.055465702	8.564066832	0.038264621	0.638040181	0.007651832	8.003530103	0.041559481	0.093473249	0.013577633	8.097003353
8.2.1	5.128268033	0.128708938	0.190906696	0.022623472	4.942871888	0.145106347	-0.48191677	0.050943741	4.460955119	0.110009216	5.276526477	0.276501863	0.160089967	0.061088586	5.134274535	0.164907582	-0.616331467	0.052155131	4.517943069	0.130705579	5.556969309	0.148774431	0.171865276	0.019874922	5.388612434	0.133998332	-0.569092156	0.037674346	4.819520278	0.109378411	7.311117845	0.065022129	0.516762644	0.011957055	6.666569223	0.064762148	0.022990424	0.024679659	6.689559647	0.052684458	7.789481959	0.052988748	0.534000719	0.009200843	7.31818987	0.054214945	-0.111572068	0.016263511	7.206617802
8.2.2	5.247272027	0.119917468	0.219837863	0.022567316	5.167526156	0.118843645	-0.45831389	0.036581389	4.709212266	0.094369002	5.496772286	0.166079732	0.13247355	0.016497682	5.301960897	0.169373792	-0.680919359	0.048610389	4.621041539	0.138654754	4.930482925	0.187459714	0.245483273	0.042487077	4.747378588	0.127750872	-0.393614905	0.049703687	4.353763683	0.08842472	8.226070177	0.072640828	0.341155982	0.008011079	7.722528117	0.076666951	-0.431438232	0.021407333	7.291089885	0.068333267	7.073852615	0.045669713	0.493021142	0.00937346	6.614536078	0.050852975	-0.176654044	0.017060671	6.437882033
8.2.3	5.353298986	0.110166056	0.201281549	0.01870267	5.248385775	0.119410271	-0.49083675	0.036354592	4.757549026	0.095969233	5.366580401	0.136502013	0.212416084	0.021018348	5.275788709	0.126771246	-0.495684531	0.037670717	4.780104178	0.102689759	5.064879601	0.398841683	0.143595156	0.065873667	5.004801568	0.227748426	-0.697270345	0.073570998	4.307531223	0.174105102	6.716831942	0.060861501	0.491176578	0.012459248	6.089203982	0.0623366	-0.034625314	0.026113419	6.054578667	0.048099951	7.696093709	0.04214537	0.588204063	0.008189213	7.204189979	0.04167074	-0.021859096	0.0130098	7.182330883
8.2.4	4.898465119	0.153553972	0.209642571	0.038783341	4.673525676	0.144819926	-0.41794294	0.058533811	4.255582735	0.099377034	5.616356365	0.274566949	0.126068153	0.021874297	5.592488985	0.198375715	-0.758658964	0.049228247	4.833830021	0.170056503	5.190988771	0.64332954	0.2028722	0.29776135	5.203014196	0.20199196	-0.636019702	0.058086183	4.566994494	0.160402811	7.990757996	0.056643793	0.396587413	0.007244986	7.440403383	0.055191517	-0.284121333	0.016806169	7.15628205	0.048356982	7.785822509	0.04012766	0.502100956	0.007431526	7.324145103	0.047409137	-0.1604474	0.014462364	7.163697703
8.3.1	5.288779416	0.147564512	0.080522712	0.0108553	5.268189145	0.28414464	-0.89015083	0.081166875	4.378038315	0.233599124	5.032048468	0.398192812	0.322883436	0.194984527	5.174436765	0.123128034	-0.399898435	0.037912235	4.77453833	0.095885052	5.18165437	0.313701141	0.26353642	0.084787829	5.247753055	0.133483256	-0.456833848	0.03883384	4.790919206	0.106499334	7.258284659	0.073677639	0.416808421	0.011269097	6.692276018	0.074122914	-0.229146564	0.025220422	6.463129455	0.061763599	6.647282681	0.044143087	0.652819515	0.012145846	6.096723726	0.046757281	0.103899614	0.018899781	6.20062334
8.3.2	5.110732765	0.134686668	0.261342487	0.028670906	5.042303438	0.119022319	-0.390388485	0.039521545	4.651914953	0.090307448	5.385173976	0.103577279	0.189931681	0.016880708	5.275214956	0.124793642	-0.527949757	0.037769559	4.747265199	0.100887057	5.089560905	0.340629846	0.123566047	0.056760359	4.916885575	0.233745253	-0.711091395	0.081414907	4.205794181	0.173387292	7.177476553	0.053751419	0.467189383	0.009790018	6.560097309	0.058252357	-0.083432499	0.022361384	6.47666481	0.04748178	6.410617764	0.034700642	0.781425667	0.012459104	5.690282404	0.042080553	0.384771764	0.022483449	6.075054168
8.3.3	4.925527392	0.385225429	0.301429102	0.123024689	4.973412902	0.124705705	-0.383428253	0.042025454	4.589984648	0.09342368	4.871283366	0.251007156	0.238108573	0.064404293	4.788251872	0.178200657	-0.446257635	0.068581346	4.341994237	0.123322159	5.289058331	0.165534335	0.138032074	0.019745313	5.090453565	0.190210928	-0.647036237	0.060507611	4.443417329	0.149733305	6.429101461	0.046700395	0.806866935	0.015982949	5.329126738	0.066201561	0.862557424	0.047087172	6.191684161	0.032591975	6.622645294	0.038875185	0.667846039	0.011713268	6.038190483	0.041769894	0.148760177	0.018233019	6.18695066
8.4.1	5.265427653	0.119824058	0.193335117	0.019755461	5.197121658	0.138157321	-0.514327595	0.042175752	4.682794062	0.110769647	5.749303431	0.139412873	0.130213438	0.013648001	5.692933834	0.176286881	-0.720491661	0.045062705	4.972442173	0.151276278	5.204751145	0.224891788	0.259317346	0.044709959	5.196722995	0.12842379	-0.433421587	0.039236908	4.763301408	0.101257507	8.605294564	0.048467663	0.531919414	0.007407192	7.92213254	0.051200296	0.07664615	0.017652184	7.998778689	0.043393906	8.290788697	0.02882512	0.80016459	0.00738441	7.555315698	0.033934756	0.419659958	0.015019944	7.974975657
8.4.2	5.096114826	0.2388235	0.269079116	0.05919763	5.047823372	0.116650135	-0.389189547	0.039084767	4.658633825	0.088502601	5.547480084	0.1109289	0.237530759	0.019631045	5.39131736	0.111861384	-0.419270763	0.033856392	4.972046597	0.090971922	5.29831498	0.101381383	0.216909923	0.020221338	5.0535925	0.121678771	-0.419271591	0.041470323	4.634320909	0.092415763	8.742904796	0.058718153	0.444275076	0.007580291	8.145799134	0.060993493	-0.148702592	0.018332362	7.997096542	0.053545563	8.041782589	0.031457311	0.764593613	0.007352839	7.378657482	0.034358834	0.322328654	0.013828012	7.700986136
8.4.3	4.886632895	0.403905124	0.193395755	0.356927886	4.891227338	0.162678648	-0.60348454	0.055008797	4.287742798	0.122557967	5.5732624	0.27470873	0.233888992	0.039675676	5.701779079	0.131382251	-0.526060805	0.030548733	5.175718274	0.112494967	4.822848466	0.162075979	0.091739491	0.041112499	4.699130289	0.303677856	-0.809678941	0.13289877	3.889451348	0.200595106	8.997224577	0.06414955	0.374447916	0.006931856	8.458134928	0.06727301	-0.334024022	0.018575564	8.124110906	0.060175057	9.069865476	0.081962428	0.376885589	0.008217421	8.750729688	0.077700572	-0.447792206	0.015657525	8.302937482
8.5.1	5.069075164	0.116147186	0.111689779	0.014464292	4.849100892	0.200671784	-0.690971135	0.071107741	4.158129757	0.148970522	5.509267708	0.165617055	0.182290901	0.020028722	5.418773836	0.141427999	-0.572613848	0.039496039	4.846159988	0.117855214	5.145630424	0.164189269	0.249908208	0.034281652	5.075238149	0.129614927	-0.421807628	0.043306211	4.653430521	0.099274995	6.446135714	0.062775621	0.531483648	0.014502264	5.803782328	0.062808824	0.049163537	0.027648942	5.852945864	0.046043945	6.369586811	0.033956501	0.778599726	0.01254091	5.66861044	0.039605241	0.367078266	0.020988871	6.035688706
8.5.2	4.990208867	0.158557701	0.316919535	0.04601115	4.880104332	0.100421098	-0.283797884	0.036876882	4.596306448	0.072749998	5.642638966	0.076371256	0.218779423	0.013011692	5.534709469	0.104601839	-0.465926633	0.029422524	5.068782835	0.087796992	5.30923471	0.065255158	0.191584096	0.012560424	5.217048406	0.120766612	-0.510605968	0.038347505	4.706442438	0.096678262	6.469954632	0.041962965	0.743437262	0.013542415	5.470452113	0.05570214	0.677616863	0.036451248	6.148068975	0.031162631	6.51715646	0.04571618	0.586573022	0.012244665	6.007346894	0.046701175	-0.009891317	0.018377136	5.997455578
8.5.3	5.199445898	0.152645716	0.108508524	0.016229772	5.126933417	0.20861809	-0.751904582	0.063377759	4.375028835	0.168301103	5.360804701	0.205212232	0.306152893	0.044074206	5.354084845	0.107967	-0.355855627	0.031846671	4.998229218	0.086999265	5.19199732	0.253194667	0.230886198	0.05330965	5.112506649	0.143370521	-0.462685458	0.045121641	4.64982119	0.111255434	7.486816578	0.055720783	0.469602394	0.009072466	6.880253143	0.057700912	-0.09305838	0.020599571	6.787194763	0.047900284	6.258828043	0.039146001	0.816102946	0.014987453	5.51762667	0.048535154	0.442290442	0.027280696	5.959917113
8.6.1	5.254045674	0.303331054	0.104010376	0.031199441	5.184001792	0.246743272	-0.788246972	0.0743965	4.39575482	0.199275961	5.504408764	0.113611546	0.201653942	0.017133196	5.389339725	0.113377335	-0.511190564	0.033044229	4.878149161	0.092954385	5.318058204	0.211040157	0.207023547	0.038161992	5.127772447	0.141921898	-0.470972853	0.046276967	4.656799594	0.110260537	8.26534672	0.079539996	0.337032493	0.008106717	7.756876116	0.083536296	-0.448309853	0.021806008	7.308566263	0.07451654	9.140197685	0.057948538	0.387992538	0.006324251	8.772741815	0.058486489	-0.407651273	0.012847895	8.365090542
8.6.2	5.156284533	0.075610194	0.127812547	0.0111052	4.926205647	0.183372196	-0.640034464	0.06614418	4.286171183	0.138980217	5.267656875	0.249095552	0.15399318	0.033130686	5.171196665	0.175095999	-0.64233254	0.053219929	4.528864126	0.138621589	4.963787908	0.302570594	0.184511027	0.082412833	4.884831283	0.153922006	-0.569565136	0.054980229	4.315266147	0.114197674	6.880839721	0.055994302	0.458434957	0.010225769	6.271301658	0.05965257	-0.109496758	0.024018467	6.1618049	0.047588142	8.827047864	0.041269293	0.573638511	0.007164849	8.319365635	0.044785876	-0.03126602	0.01264006	8.288099615
8.6.3	5.384442297	0.140113987	0.131200449	0.015874746	5.242471567	0.186625443	-0.661850961	0.05406215	4.580620606	0.152976269	5.65188651	0.234527738	0.119452722	0.01925931	5.608994194	0.206511593	-0.771455266	0.050522482	4.837538928	0.175606829	4.98451914	0.189439495	0.258538141	0.04739441	4.864827634	0.128274423	-0.387632404	0.047868433	4.47719523	0.092124561	6.499201653	0.060297876	0.553767635	0.014324585	5.807528498	0.061674246	0.120400081	0.02939543	5.927928578	0.044390738	8.412084191	0.053326654	0.470705019	0.007567848	7.990422688	0.054102226	-0.236770519	0.013989487	7.753652169
9.1.1	6.395299704	0.043044158	0.533598681	0.01102229	6.175447082	0.044066028	0.03844928	0.013309653	6.213896362	0.036374145	7.006429097	0.026914128	0.753231227	0.008785551	6.429303948	0.03653837	0.484726621	0.018645177	6.914030569	0.025605898	6.595296295	0.025936588	0.825266845	0.009562244	5.930121555	0.038189505	0.618088918	0.022545811	6.548210473	0.022970196	6.627232727	0.297102816	0.141466271	0.01704036	6.334667763	0.209550243	-1.22309575	0.055473124	5.111572013	0.179985583	6.163411611	0.430060596	0.10078876	0.021968574	6.071597051	0.244179392	-1.375333659	0.06315479	4.696263392
9.1.2	6.971767312	0.04869131	0.356225277	0.007863371	6.83910202	0.055215574	-0.219972923	0.012610551	6.619129096	0.049593028	6.483055637	0.030084351	0.791266444	0.011250157	5.851873223	0.041953395	0.562758409	0.023715408	6.414631632	0.025845344	6.879291887	0.041450525	0.509929916	0.009220155	6.632951629	0.043958177	0.022763863	0.012884684	6.655715492	0.037451168	6.328152842	0.240054043	0.173323311	0.019860164	6.049746047	0.159642178	-1.077045039	0.049221038	4.972701008	0.13460657	5.780828815	0.319616668	0.234104385	0.040826853	5.672495	0.138073073	-0.862616871	0.040924131	4.80987813
9.1.3	6.814771203	0.027664908	0.819356931	0.00986326	6.209286958	0.036744218	0.560476861	0.020379066	6.769763819	0.024063153	7.049364397	0.028654727	0.721637304	0.008778145	6.552500521	0.036465055	0.398896622	0.016167163	6.951397143	0.027212103	6.844045177	0.036502444	0.656117112	0.010690976	6.446269172	0.04134158	0.264432137	0.0162325	6.710701309	0.03269884	6.520378233	0.136070276	0.174976807	0.011759129	6.132330353	0.149521882	-1.006122513	0.047177472	5.12620784	0.126978694	5.786280735	0.657606703	0.213929022	0.340150631	5.809065365	0.164250546	-1.019406187	0.044561591	4.789659177
9.1.4	7.21869892	0.064969656	0.323116751	0.00868057	7.134263486	0.065214179	-0.287442502	0.013298425	6.846820984	0.059787316	6.525264706	0.027733198	0.807091792	0.010375016	5.850973984	0.041626729	0.610968661	0.025388204	6.461942645	0.024700462	6.884622833	0.053430901	0.382080289	0.008545895	6.746372208	0.052137668	-0.188207487	0.012285061	6.55816472	0.045956971	6.333479798	0.138782588	0.277180778	0.016515896	5.982557888	0.105617293	-0.686028999	0.032986084	5.296528889	0.087202736	6.438585285	0.107169204	0.165215585	0.009677829	6.217244191	0.139087885	-1.004196824	0.03936551	5.213047366
9.2.1	5.142792487	0.060690257	0.818511961	0.035755325	4.656037436	0.064360513	0.480614601	0.039881925	5.136652037	0.031614156	6.406778597	0.032631503	0.773928228	0.012257108	5.811715802	0.042242257	0.518573389	0.023085828	6.330289191	0.027134591	6.580271045	0.063818773	0.377879966	0.010997612	6.437368853	0.058650344	-0.193049332	0.014359132	6.244319521	0.051702709	5.190419562	0.344006575	0.381415342	0.095791398	5.009616741	0.118549929	-0.516672486	0.052550097	4.492944255	0.080604296	6.024503423	0.156776674	0.26991542	0.020624951	5.75458197	0.114003556	-0.703694787	0.034631737	5.050887184
9.2.2	6.037452543	0.057413052	0.514156854	0.015686436	5.796853492	0.058225008	0.025599954	0.019711678	5.822453447	0.046937768	6.245458959	0.040790552	0.634790646	0.01337948	5.861963221	0.045134579	0.236764567	0.018795535	6.098727788	0.034229345	6.173072063	0.03721812	0.719356852	0.013958826	5.704944792	0.043565702	0.374666651	0.020895266	6.079611443	0.030239018	6.137478398	0.176958048	0.169163087	0.015563889	5.746613996	0.152119553	-1.04158926	0.051017084	4.705024736	0.126070973	6.987753716	0.321811941	0.074770094	0.011159306	6.487444462	0.344144693	-1.477687124	0.07402375	5.009757338
9.2.3	5.34421071	0.069969716	0.542314321	0.025374684	5.140729026	0.060310103	0.040473851	0.024080874	5.181202877	0.043602605	6.518304007	0.038198183	0.622745592	0.011143427	6.159176095	0.043290276	0.210817954	0.016775266	6.369994049	0.033500388	6.007740053	0.04926177	0.551843394	0.014957718	5.712304842	0.051080439	0.095364831	0.018681877	5.807669673	0.040171466	6.555317743	0.134747113	0.124716067	0.008873164	6.192386574	0.17373417	-1.250134036	0.053424656	4.942252538	0.150281395	5.952604075	0.237856346	0.249915868	0.031979704	5.764759697	0.113708001	-0.78694198	0.033853067	4.977817716
9.2.4	5.945408147	0.027120934	0.772937008	0.011621478	5.408066825	0.036039341	0.467174144	0.019718843	5.875240969	0.022189078	5.813896808	0.038010861	0.810530312	0.017582457	5.16402389	0.054982613	0.597857203	0.034995529	5.761881093	0.028935155	6.468536022	0.063903251	0.477337045	0.013565388	6.291219411	0.056870508	-0.045739296	0.016223132	6.245480115	0.04777613	6.743324907	0.355190844	0.145242535	0.023091443	6.379267401	0.216208543	-1.175109662	0.05852635	5.204157738	0.187263674	5.949824178	0.286140279	0.209833742	0.031027339	5.838542672	0.133032724	-0.93005994	0.037835466	4.908482732
9.3.1	4.849027434	0.098476351	0.643908735	0.052070035	4.5965502	0.069814732	0.168752386	0.035837158	4.765302586	0.04005166	6.048706577	0.034499063	0.718809372	0.01355787	5.549703207	0.04204931	0.397380546	0.021340786	5.947083754	0.027851792	5.968420005	0.035115591	0.708593962	0.013434259	5.517405146	0.041551478	0.352826333	0.02015907	5.870231479	0.028559011	6.457230353	0.410613806	0.136990321	0.026666412	6.224673215	0.243002808	-1.272886971	0.064496329	4.951786244	0.206265434	5.024833563	0.441436603	0.375119127	0.166122505	4.96293361	0.11668093	-0.596907048	0.047480046	4.366026562
9.3.2	4.740922592	0.097091852	0.841045365	0.072753608	4.166611773	0.110758591	0.558696973	0.079505537	4.725308746	0.038202272	6.310387323	0.029400777	0.768509483	0.011648327	5.720647941	0.040671793	0.509934242	0.02259171	6.230582184	0.025282615	6.022213399	0.036140242	0.669388968	0.013715718	5.573469624	0.045862772	0.309993246	0.021768634	5.88346287	0.032215427	5.861331704	0.183713475	0.251399231	0.02359506	5.508317214	0.119892169	-0.763597164	0.044286285	4.744720051	0.092809522	7.012883435	0.237372014	0.092842379	0.008629309	6.811309006	0.233831771	-1.378872105	0.054933897	5.432436901
9.3.3	4.895621665	0.287712923	0.458527979	0.118990294	5.061914822	0.088972905	-0.208595111	0.030494793	4.853319711	0.066340139	6.747956125	0.027276551	0.776132926	0.009065823	6.164256019	0.035701513	0.515005901	0.018553048	6.67926192	0.024163127	5.87139629	0.067073089	0.445381941	0.016946658	5.679856542	0.063758436	-0.08076282	0.020770168	5.599093722	0.051654028	5.536294912	0.168862753	0.315214348	0.030815811	5.097867207	0.123220367	-0.54138567	0.054530399	4.556481537	0.086912115	6.486971396	0.399885486	0.076279497	0.014116435	6.156685348	0.318179729	-1.483834871	0.08048414	4.672850477
9.4.1	6.679011848	0.039392644	0.547785434	0.010031399	6.421258416	0.041981864	0.071237383	0.013145913	6.4924958	0.03532587	6.780594487	0.038124722	0.553663796	0.009791652	6.467076447	0.044249629	0.108382013	0.01440108	6.57545846	0.036807494	6.592210765	0.034136394	0.756111729	0.011924293	6.047747674	0.042300366	0.460854151	0.021391816	6.508601824	0.029461102	5.510005165	0.227026912	0.309383265	0.044734972	5.115407867	0.121164697	-0.577503861	0.052039943	4.537904006	0.087908378	6.489519268	0.281098922	0.162135933	0.020937884	6.339837102	0.167357789	-1.07653205	0.039962212	5.263305052
9.4.2	6.526789701	0.032611796	0.811370345	0.012467903	5.931025748	0.043386674	0.545373642	0.024523274	6.47639939	0.027288913	6.734331625	0.027460051	0.747630113	0.009164222	6.202688652	0.036841402	0.448896967	0.017991534	6.651585619	0.025540689	6.891662961	0.077391324	0.321469847	0.01054328	6.799012692	0.072032975	-0.295072692	0.015386205	6.50394	0.064958764	5.57463453	0.252114897	0.344905778	0.047472921	5.309166575	0.107480606	-0.548406253	0.042781242	4.760760321	0.079971044	6.709095903	0.230939124	0.083528992	0.010007841	6.383814931	0.297006941	-1.419246331	0.076076218	4.9645686
9.4.3	6.525349691	0.029635301	0.746856203	0.010381582	6.04260766	0.037114907	0.404704123	0.017617782	6.447311783	0.02626004	7.193637433	0.053534313	0.438362595	0.009057735	7.023564674	0.049773863	-0.099684634	0.011938769	6.923880039	0.04430639	7.124026394	0.047259471	0.431171039	0.008821269	6.926439568	0.052750456	-0.097342271	0.013278242	6.829097297	0.046663941	5.955027503	0.167278052	0.256240986	0.021914925	5.545627692	0.123364536	-0.722564069	0.04543592	4.823063623	0.097258101	5.528869178	0.180982471	0.171045905	0.021981171	5.272454306	0.172243905	-0.983779427	0.060345208	4.288674879
9.5.1	5.152165088	0.051628983	0.679326611	0.027784089	4.683695161	0.060187875	0.32914499	0.033734062	5.01284015	0.033531591	5.85439391	0.03698568	0.762238707	0.016199103	5.288725012	0.047638411	0.487581412	0.027325244	5.776306424	0.027972937	6.599255475	0.063339166	0.339310276	0.009704813	6.485090439	0.060799434	-0.260042922	0.014610413	6.225047518	0.054070989	5.815048885	0.165201103	0.249150171	0.024283327	5.376962128	0.125892029	-0.724762711	0.048869868	4.652199418	0.096776027	6.709649401	0.182337119	0.084957537	0.007422195	6.441631814	0.204392914	-1.415386671	0.053262362	5.026245143
9.5.2	5.279897373	0.042024871	0.797265059	0.024587264	4.693070722	0.062988298	0.526158774	0.040362952	5.219229496	0.029739672	5.365358875	0.055224617	0.750169674	0.028260695	4.874861614	0.060636153	0.426788	0.034877558	5.301649614	0.033175382	5.901122496	0.053989288	0.59504019	0.017757672	5.60835044	0.053989534	0.144648287	0.020981897	5.752998727	0.040834298	5.670588179	0.165272142	0.283533688	0.026121138	5.230398173	0.122941375	-0.627537435	0.049461138	4.602860738	0.090391295	5.766052681	0.167521154	0.271349272	0.026292747	5.50888493	0.105454048	-0.705784818	0.034440965	4.803100112
9.5.3	5.844561803	0.057842	0.4960908	0.016294682	5.690197263	0.052391575	-0.032891988	0.016585028	5.657305276	0.042144478	5.392203462	0.070201417	0.555506886	0.025872855	5.131137868	0.059160368	0.084219484	0.024418085	5.215357352	0.041627874	6.616566374	0.067510763	0.343524512	0.010377337	6.531982156	0.060147232	-0.264670672	0.013896188	6.267311485	0.053238596	6.915067799	0.1808794	0.139016813	0.010470927	6.468654786	0.180125374	-1.180347274	0.049580261	5.288307512	0.157039981	5.427801257	0.16334938	0.287332703	0.031897275	5.090270235	0.123412505	-0.629174973	0.046908514	4.461095262
9.6.1	6.564563795	0.028427137	0.696452348	0.009906563	6.131734585	0.036735874	0.325508397	0.016125586	6.457242982	0.027739376	5.870673038	0.040894214	0.658362598	0.015039988	5.458320325	0.047961755	0.279310488	0.022264416	5.737630813	0.033062615	6.406612156	0.032512599	0.78688478	0.01223487	5.826060561	0.044059818	0.517569277	0.024084949	6.343629838	0.028087666	6.182296433	0.112989794	0.228094361	0.013489763	5.75884671	0.1169408	-0.794706118	0.041848507	4.964140592	0.094964099	6.198200328	0.145721245	0.128669214	0.010258853	5.972483148	0.189569457	-1.156627012	0.055834908	4.815856136
9.6.2	6.765906589	0.085207665	0.377007453	0.013431991	6.729321385	0.069912844	-0.222127006	0.015288213	6.507194379	0.062379475	6.44296934	0.06788117	0.374636634	0.012672363	6.296353793	0.069666754	-0.196528047	0.017856022	6.099825746	0.060553939	6.641827392	0.030665115	0.777986857	0.01096769	6.061771442	0.039484702	0.508183185	0.021260833	6.569954627	0.02665085	5.649617432	0.088608005	0.301716481	0.016927756	5.094930115	0.098397736	-0.504390168	0.044930341	4.590539947	0.06963182	5.885190209	0.235090594	0.268580786	0.030683487	5.78660484	0.131482876	-0.77189104	0.037475205	5.0147138
9.6.3	6.546741486	0.038777496	0.651141129	0.012160652	6.185341268	0.044390645	0.235965267	0.017184341	6.421306535	0.03457794	5.984419809	0.037806844	0.672049651	0.013823684	5.529558402	0.045355874	0.319309149	0.021221673	5.848867551	0.031655056	6.427332572	0.027680257	0.787781822	0.011082125	5.807841744	0.039086509	0.545487929	0.022466618	6.353329674	0.024710614	6.574602531	0.223138047	0.13135596	0.013788171	6.162790737	0.181395904	-1.228468661	0.052093643	4.934322077	0.155069774	6.227226959	0.190604813	0.093967122	0.010031405	5.936141645	0.222345637	-1.340607254	0.066387184	4.595534391
[truncated: 11 more columns]
