# Supplementary material for: Exploring use of unsupervised clustering to associate signaling profiles of GPCR ligands to clinical response
Source: Nat Commun. 2019 Sep 9;10:4075. doi: 10.1038/s41467-019-11875-6 (PMC6733853; doi:10.1038/s41467-019-11875-6)
Supplement: Supplementary file 16 — Source Data [file 41467_2019_11875_MOESM16_ESM.xlsx]

## Sheet: Figures 2a-2j
Figures 2a-2j	hMOR CRCs
	βarrestine 1				βarrestine 2				βarrestine 2- GRK2				βarrestine 2- GRK5				βarrestine 2- GRK6				cAMP				Gαi1				Gαi2				GαoA				KIR
	log[Agonist], M	Mean	SEM	n	log[Agonist], M	Mean	SEM	n	log[Agonist], M	Mean	SEM	n	log[Agonist], M	Mean	SEM	n	log[Agonist], M	Mean	SEM	n	log[Agonist], M	Mean	SEM	n	log[Agonist], M	Mean	SEM	n	log[Agonist], M	Mean	SEM	n	log[Agonist], M	Mean	SEM	n	log[Agonist], M	Mean	SEM	n
Buprenorphine	-10	0	0	4	-10	0	0	4	-10	-0.74	0.74	4	-10	0	0	4	-10	0	0	4	-12	11.272	3.35839	5	-10	2.5975	1.54467	4	-10	5.73	2.49959	5	-10	0.3775	1.25055	4	-10	-7.05071	3.72517	6
	-8.41	1.97	0.894278	4	-8.41	-0.1075	0.756763	4	-8.41	-0.3325	1.45747	4	-8.41	2.0875	1.28929	4	-8.41	0.9925	0.362454	4	-9.98	-3.566	3.20852	5	-9.41	0.98	1.27052	4	-9.41	7.236	5.26323	5	-9.41	13.73	7.60947	4	-9.41	10.0968	5.36048	6
	-8.02	1.37	1.46801	4	-8.02	-2.14	1.25781	4	-8.02	0.6825	2.31265	4	-8.02	1.8125	1.43055	4	-8.02	0.3075	0.540376	4	-9.55	26.626	7.63012	5	-8.93	6.25	2.14805	4	-8.93	14.12	5.17994	5	-8.93	21.395	7.20045	4	-8.93	29.0575	11.2409	6
	-7.6	0.5875	0.57989	4	-7.6	2.3525	1.2166	4	-7.6	2.8	2.3414	4	-7.6	2.73	2.1806	4	-7.6	0.82	0.809702	4	-9.11	61.078	4.73619	5	-8.62	10.7975	2.22626	4	-8.62	24.45	4.7396	5	-8.62	35.085	8.95844	4	-8.62	17.7167	9.37787	6
	-7.2	-0.95	0.834636	4	-7.2	0.8025	0.462878	4	-7.2	3.25	2.7841	4	-7.2	4.885	2.12812	4	-7.2	2.54	0.945674	4	-8.67	79.786	4.73393	5	-8.2	21.5875	3.94681	4	-8.2	36.544	4.30048	5	-8.2	53.6225	8.64423	4	-8.2	37.2002	10.7393	6
	-6.8	-0.3225	1.40221	4	-6.8	0.39	0.64348	4	-6.8	3.7025	2.93623	4	-6.8	3.165	2.02504	4	-6.8	1.99	1.04815	4	-8.23	81.664	3.85622	5	-7.81	32.3633	0.71929	3	-7.81	48.642	4.55935	5	-7.81	74.07	3.08012	4	-7.81	45.4722	12.3377	4
	-6.42	2.1925	1.30116	4	-6.42	0.66	0.962843	4	-6.42	4.58	2.44157	4	-6.42	4.9	1.85744	4	-6.42	2.1075	0.53646	4	-7.79	86.812	3.34663	5	-7.4	36.4525	8.25386	4	-7.4	49.214	4.67074	5	-7.4	77.3325	2.26727	4	-7.4	48.3431	9.93095	6
	-6.01	-0.2575	1.36184	4	-6.01	-0.18	1.78808	4	-6.01	3.0725	2.98642	4	-6.01	5.0075	1.6499	4	-6.01	2.2875	0.503726	4	-7.36	93.62	5.22681	5	-7	39.1175	4.57873	4	-7	57.572	4.93907	5	-7	74.9475	5.77285	4	-7	54.8434	10.5063	6
	-5.6	1.7375	2.3034	4	-5.6	0.5125	0.845925	4	-5.6	4.6725	2.80925	4	-5.6	4.2525	2.01532	4	-5.6	2.2575	1.01905	4	-6.92	93.806	6.57897	5	-6.6	33.9325	4.40907	4	-6.6	55.95	4.92643	5	-6.6	80.74	2.22967	4	-6.6	76.8268	8.18379	5
	-5.2	2.505	0.734875	4	-5.2	0.1525	1.35832	4	-5.2	4.4075	3.35852	4	-5.2	6.105	3.01328	4	-5.2	2.68	0.653031	4	-6.48	92.75	7.26524	5	-6.2	37.3975	5.79458	4	-6.2	61.462	6.04523	5	-6.2	75.1975	0.639784	4	-6.2	56.5844	5.2798	5
	-4.8	0.175	0.809326	4	-4.8	1.415	0.997844	4	-4.8	6.025	3.94425	4	-4.8	8.315	2.23229	4	-4.8	2.6375	0.860643	4	-6.04	92.564	6.09494	5	-5.8	39.6525	3.13053	4	-5.8	65.428	7.65723	5	-5.8	79.635	5.26262	4	-5.8	62.5305	6.13103	6
	-4.4	2.45	0.707366	4	-4.4	0.6325	0.730769	4	-4.4	13.085	5.56847	4	-4.4	12.995	2.0858	4	-4.4	5.5375	1.22439	4	-5.61	94.7825	1.66061	4	-5.4	39.455	5.27947	4	-5.4	68.356	6.91462	5	-5.4	77.4775	1.08702	4	-5.4	66.206	4.10126	6
	-4	4.18	0.884882	4	-4	3.455	0.865934	4	-4	17.7867	1.17958	3	-4	17.7933	4.02554	3	-4	8.675	2.62706	4	-5.17	95.56	2.17955	5	-5	48.8625	5.16519	4	-5	72.406	5.91093	5	-5	76.965	1.31789	4
DAMGO	-10	1.1275	0.274996	4	-10	1.43	0.432474	3	-10	0.613333	0.0731057	3	-10	1.00333	0.327736	3	-10	0.286667	1.09362	3	-13	6.426	5.40296	5	-10	4.0175	1.20104	4	-10	2.95	5.1191	4	-10	-4.5775	2.63566	4	-10	0	0	7
	-8.41	0.4425	0.651222	4	-8.41	1.56667	1.69992	3	-8.41	1.52	0.726246	3	-8.41	3.37	0.957305	3	-8.41	2.31667	0.68863	3	-11.98	5.22	2.86221	5	-8.41	6.0275	1.54475	4	-8.41	18.59	8.2643	4	-8.41	22.6675	1.92817	4	-8.41	18.7526	5.19685	7
	-8.02	1.905	1.63392	4	-8.02	0.523333	1.05723	3	-8.02	1.60333	0.182787	3	-8.02	3.65333	0.246329	3	-8.02	0.0533334	0.756689	3	-11.55	-3.096	2.84855	5	-7.93	11.1675	1.67389	4	-7.93	28.16	5.84911	4	-7.93	34.91	6.42346	4	-7.93	30.6152	12.1514	6
	-7.6	2.2075	0.430646	4	-7.6	1.92	1.06406	3	-7.6	5.97667	1.64463	3	-7.6	7.17	1.11698	3	-7.6	2.25333	0.821793	3	-11.11	9.47	3.29002	5	-7.62	21.6075	2.81841	4	-7.62	35.9475	7.11979	4	-7.62	46.2225	3.35789	4	-7.62	41.0699	8.4881	7
	-7.2	4.2425	1.15655	4	-7.2	2.54	0.343123	3	-7.2	17.0333	2.57121	3	-7.2	17.4467	0.25445	3	-7.2	6.22333	0.912311	3	-10.67	24.828	7.85865	5	-7.2	31.5525	3.67806	4	-7.2	49.32	5.47447	4	-7.2	63.8425	9.98373	4	-7.2	54.1124	13.0276	6
	-6.8	8.2425	1.63916	4	-6.8	5.08333	0.931707	3	-6.8	36.0167	1.81747	3	-6.8	38.3967	1.15306	3	-6.8	17.41	0.176918	3	-10.23	50.572	6.34291	5	-6.81	45.71	1.97572	4	-6.81	62.2875	7.07414	4	-6.81	79.2525	6.12039	4	-6.81	68.7406	12.0831	7
	-6.42	28.4825	2.7431	4	-6.42	15.7833	0.367529	3	-6.42	64.4	1.45342	3	-6.42	63.8267	2.03982	3	-6.42	38.6933	1.24109	3	-9.79	68.7775	9.71583	4	-6.4	63.44	2.10302	4	-6.4	75.6	4.29435	4	-6.4	89.5525	3.30347	4	-6.4	72.2213	12.7302	7
	-6.01	52.135	3.54848	4	-6.01	40.8733	1.56317	3	-6.01	82.4033	0.519883	3	-6.01	83.4967	2.25307	3	-6.01	65.2767	3.95242	3	-9.36	82.182	7.72749	5	-6	70.9975	1.0805	4	-6	81.3025	3.99451	4	-6	90.865	2.88834	4	-6	80.264	10.09	7
	-5.6	64.86	3.54409	4	-5.6	57.7867	3.98198	3	-5.6	92.4633	1.83639	3	-5.6	91.59	5.29209	3	-5.6	83.6533	6.41989	3	-8.92	92.51	7.53699	5	-5.6	81.655	2.82619	4	-5.6	87.0625	4.56313	4	-5.6	106.642	2.52169	4	-5.2	107.231	12.9725	7
	-5.2	87.505	2.15263	4	-5.2	77.8867	2.70159	3	-5.2	96.5767	2.45886	3	-5.2	97.8233	4.08291	3	-5.2	94.2767	2.35769	3	-8.48	88.432	6.13782	5	-5.2	87.3775	2.68018	4	-5.2	90.545	3.10991	4	-5.2	95.17	5.57898	4	-4.8	95.5938	14.9013	7
	-4.8	99.0775	3.33191	4	-4.8	82.4867	2.71716	3	-4.8	97.7833	0.385242	3	-4.8	101.97	2.27381	3	-4.8	99.3067	4.78749	3	-8.04	91.962	5.70327	5	-4.8	93.93	1.04581	4	-4.8	91.6225	9.35173	4	-4.8	97.4275	3.58898	4	-4.4	96.6993	9.48961	7
	-4.4	103.983	3.01634	4	-4.4	87.7933	1.78427	3	-4.4	99.41	5.38463	3	-4.4	100.587	1.56795	3	-4.4	99.6367	1.93778	3	-7.61	99.095	6.32669	4	-4.4	98.65	2.03121	4	-4.4	97.1075	5.12472	4	-4.4	99.1925	4.05127	4	-4	110.13	8.02387	7
	-4	100.08	3.70554	4	-4	85.8533	1.35408	3	-4	100.893	2.88911	3	-4	108.857	3.27504	3	-4	104.56	6.21608	3	-7.17	94.064	6.8602	5	-4	104.74	3.42759	4	-4	102.252	5.55814	4	-4	101.672	2.67367	4
Endomorphine1	-10	0.495	0.509469	4	-10	1.69	0.743001	4	-10	1.9375	0.705459	4	-10	1.7725	0.954606	4	-10	0.8275	0.743061	4	-12	0.987273	0.815436	11	-10	0.6825	1.44595	4	-10	2.0125	1.02389	4	-10	3.345	1.27168	4	-10	-0.783333	0.783333	6
	-8.41	0.1325	1.09653	4	-8.41	0.68	0.8577	4	-8.41	1.2625	0.696436	4	-8.41	2.05	0.422256	4	-8.41	0.995	0.321779	4	-9.98	25.51	6.11474	11	-8.41	4.2925	3.30396	4	-8.41	4.975	2.56345	4	-8.41	25.0825	1.99257	4	-8.41	-1.34109	14.0175	6
	-8.01	0.2075	1.2368	4	-8.02	0.0875	0.424743	4	-8.01	2.055	0.865241	4	-8.02	1.38	0.676215	4	-8.02	1.34	0.124432	4	-9.55	51.0882	5.17525	11	-7.93	10.2525	2.48588	4	-7.93	18.1075	2.84243	4	-7.93	41.2075	5.56452	4	-7.93	17.8754	8.76317	6
	-7.61	0.785	0.494512	4	-7.6	1.3425	0.804833	4	-7.61	6.545	1.8095	4	-7.6	4.235	1.15626	4	-7.6	2.32	1.85309	4	-9.11	67.2991	3.66301	11	-7.62	16.1575	5.07455	4	-7.62	28.465	2.97552	4	-7.62	52.4	6.77523	4	-7.62	25.3881	9.73804	6
	-7.21	1.535	1.31591	4	-7.2	2.825	0.443894	4	-7.21	17.045	5.30268	4	-7.2	13.92	3.18951	4	-7.2	5.545	1.72503	4	-8.67	79	4.31623	11	-7.2	22.0225	4.28357	4	-7.2	42.04	3.14059	4	-7.2	61.2425	5.27083	4	-7.2	32.8297	12.9546	6
	-6.81	5.5775	1.09277	4	-6.8	5.6475	1.06789	4	-6.81	34.425	5.35606	4	-6.8	30.7525	3.05367	4	-6.8	16.4825	2.02507	4	-8.23	81.8327	3.04954	11	-6.81	36.62	4.38148	4	-6.81	58.18	0.945331	4	-6.81	75.5075	9.06276	4	-6.81	42.1278	15.7086	6
	-6.4	13.42	1.31571	4	-6.42	13.555	1.23896	4	-6.4	53.7275	4.75939	4	-6.42	50.945	2.79648	4	-6.42	29.885	2.69619	4	-7.79	84.246	2.95599	10	-6.4	54.735	1.83312	4	-6.4	67.3325	2.51326	4	-6.4	90.145	4.20475	4	-6.4	56.2033	17.3686	6
	-6	25.92	2.3179	4	-6.01	26.345	0.964197	4	-6	70.505	5.7307	4	-6.01	64.115	2.03901	4	-6.01	47.62	3.78843	4	-7.36	92.0373	2.26899	11	-6	60.61	2.47671	4	-6	75.5	2.1253	4	-6	95.4475	4.30086	4	-6	54.1633	14.5402	5
	-5.6	36.3275	0.93208	4	-5.6	37.58	2.93613	4	-5.6	76.755	3.29096	4	-5.6	75.19	2.26048	4	-5.6	56.285	2.75972	4	-6.92	93.331	3.30133	10	-5.6	66.395	4.14747	4	-5.6	83.05	2.58224	4	-5.6	98.1725	2.27684	4	-5.6	74.6179	4.12395	6
	-5.2	38.785	2.33299	4	-5.2	44.6	1.8247	4	-5.2	82.6625	3.02686	4	-5.2	79.8325	4.17434	4	-5.2	65.7025	3.03061	4	-6.48	91.36	2.60149	11	-5.2	69.9025	1.92599	4	-5.2	84.6025	2.84786	4	-5.2	102.192	5.48317	4	-5.2	80.2866	7.53165	5
	-4.8	41.4975	3.58202	4	-4.8	50.4825	2.68818	4	-4.8	82.6725	3.64192	4	-4.8	78.2625	3.47723	4	-4.8	66.4675	2.14602	4	-6.04	92.2673	2.11116	11	-4.8	75.755	2.19264	4	-4.8	85.875	1.0573	4	-4.8	103.502	4.11172	4	-4.8	97.3841	5.40861	6
	-4.4	43.7775	2.38376	4	-4.4	50.0575	2.48735	4	-4.4	82.9425	3.60113	4	-4.4	82.71	2.49305	4	-4.4	67.405	4.23047	4	-5.61	94.405	2.48621	10	-4.4	82.5925	4.0518	4	-4.4	87.545	2.93348	4	-4.4	102.355	5.29384	4	-4.4	102.05	12.9479	5
	-4	44.86	0.897339	4	-4	46.6025	3.10966	4	-4	81.37	2.5081	4	-4	80.765	2.17699	4	-4	64.2475	4.0286	4	-5.17	96.46	2.85725	11	-4	85.4575	2.37506	4	-4	95.3325	1.42605	4	-4	107.282	2.68148	4	-4	116.368	13.8725	5
Fentanyl	-10	0.5175	0.570984	4	-10	0.53	0.155242	4	-10	2.2625	0.636021	4	-10	2.5175	1.27881	4	-10	0.775	0.55312	4	-13	8.26455	2.87262	11	-10	1.2425	0.697452	4	-10	2.8275	1.29937	4	-10	-0.255	2.21968	4	-10	0	0	7
	-8.41	-0.07	0.839295	4	-8.41	-0.175	0.401881	4	-8.41	1.4525	0.380162	4	-8.41	1.9675	0.539543	4	-8.41	1.2225	0.573489	4	-11.98	-3.97546	5.67854	11	-8.89	-1.5425	1.52417	4	-8.89	5.9075	2.35181	4	-8.89	12.45	2.49066	4	-8.89	10.1216	4.34684	7
	-8.01	1.925	0.436988	4	-8.02	0.1475	0.38095	4	-8.01	3.715	1.00267	4	-8.02	3.09	0.692014	4	-8.02	1.0875	0.560541	4	-11.55	12.0455	3.11284	11	-8.59	9.9925	1.11982	4	-8.59	16.355	3.12141	4	-8.59	37.5625	2.2689	4	-8.59	21.6763	7.69129	7
	-7.61	-0.045	0.8748	4	-7.6	1.225	0.692345	4	-7.61	9.36	2.69808	4	-7.6	8.5525	1.57719	4	-7.6	2.94	1.19974	4	-11.11	24.8473	6.82904	11	-8.1	14.9875	3.13988	4	-8.1	26.9775	4.75334	4	-8.1	48.6825	4.91069	4	-8.1	19.2801	8.38685	7
	-7.21	1.8575	0.856829	4	-7.2	2.495	0.933243	4	-7.21	19.8925	5.79466	4	-7.2	19.2475	2.78188	4	-7.2	6.4225	1.81302	4	-10.67	51.3418	8.73125	11	-7.7	33.495	2.54374	4	-7.7	46.12	2.01854	4	-7.7	74.53	7.83593	4	-7.7	41.7363	9.48857	7
	-6.81	7.695	1.06768	4	-6.8	5.9375	1.4773	4	-6.81	36.2025	5.03852	4	-6.8	36.0175	2.32441	4	-6.8	15.3925	3.7716	4	-10.23	59.7382	8.64006	11	-7.3	47.0725	0.787415	4	-7.3	65.3675	3.84012	4	-7.3	91.8475	5.68637	4	-7.3	55.43	7.05408	6
	-6.4	10.7075	1.7152	4	-6.42	10.19	1.32815	4	-6.4	54.02	4.80911	4	-6.42	53.9875	2.66787	4	-6.42	28.66	2.69704	4	-9.79	73.785	8.06183	10	-6.9	62.04	1.76936	4	-6.9	76.0625	1.27444	4	-6.9	96.5375	4.69282	4	-6.9	74.6187	10.4902	7
	-6	15.6725	2.09563	4	-6.01	17.8825	2.45884	4	-6	61.42	4.5932	4	-6.01	63.2325	3.6806	4	-6.01	36.28	4.67536	4	-9.36	89.5482	4.67749	11	-6.51	74.6275	3.57418	4	-6.51	89.1275	2.34437	4	-6.51	103.465	5.15953	4	-6.51	64.8833	8.65029	7
	-5.6	20.4	2.748	4	-5.6	22.45	2.22568	4	-5.6	68.4075	5.49347	4	-5.6	68.64	3.85967	4	-5.6	46.2675	3.37539	4	-8.92	96.85	5.0555	11	-6.12	76.9275	1.7764	4	-6.12	88.195	3.2247	4	-6.12	102.515	5.84373	4	-6.12	96.11	6.76248	7
	-5.2	24.4175	1.49609	4	-5.2	23.86	2.23951	4	-5.2	69.285	5.1727	4	-5.2	70.0825	2.55776	4	-5.2	48.4225	3.81404	4	-8.48	95.8573	4.45661	11	-5.72	78.3575	2.37625	4	-5.72	94.175	2.75451	4	-5.72	103.385	5.10122	4	-5.72	97.0839	9.53251	7
	-4.8	26.0375	2.49276	4	-4.8	24.3375	2.08078	4	-4.8	71.03	3.25728	4	-4.8	70.475	1.51144	4	-4.8	52.3925	2.37052	4	-8.04	97.9382	3.72118	11	-5.32	82.45	2.8739	4	-5.32	93.46	2.972	4	-5.32	102.155	4.7797	4	-5.32	96.846	5.29753	5
	-4.4	25.91	2.83844	4	-4.4	27.585	2.05187	4	-4.4	73.6975	4.25619	4	-4.4	71.77	3.06081	4	-4.4	53.1025	4.9532	4	-7.61	98.602	3.55666	10	-4.92	80.9025	3.05317	4	-4.92	99.0625	2.4346	4	-4.92	102.535	4.67241	4	-4.92	79.6	9.46719	6
	-4	28.3325	2.4379	4	-4	29.4825	2.48809	4	-4	74.65	4.91586	4	-4	73.8625	2.45778	4	-4	50.76	3.52125	4	-7.17	103.041	4.40291	11	-4.52	81.9625	0.809643	4	-4.52	97.475	1.55066	4	-4.52	98.775	4.38891	4
Loperamide	-10	1.34	0.770768	4	-10	1.99667	0.393715	3	-10	0.823333	0.352578	3	-10	2.01333	1.11541	3	-10	1.36	0.588586	3	-12	8.764	2.16517	5	-10	-3.99	1.59203	4	-10	-2.6375	1.13259	4	-10	6.3525	2.71278	4	-10	0	0	6
	-8.41	-0.24	1.1138	4	-8.41	1.70333	0.921635	3	-8.41	0.193333	0.0705534	3	-8.41	1.08333	1.50136	3	-8.41	2.34667	0.741492	3	-10.98	1.686	0.718113	5	-8.89	8.5975	0.739497	4	-8.89	16.0675	4.48228	4	-8.89	52.1275	8.50907	4	-8.89	8.17837	5.16466	6
	-8.02	0.48	1.42901	4	-8.02	1.05667	0.772665	3	-8.02	0.643333	0.617909	3	-8.02	2.28	0.935539	3	-8.02	2.39333	1.40809	3	-10.55	7.68	4.14497	5	-8.59	32.5375	2.3516	4	-8.59	33.07	5.38758	4	-8.59	84.8375	7.70571	4	-8.59	6.02137	11.4132	6
	-7.6	0.085	1.31213	4	-7.6	3.03	1.26318	3	-7.6	2.23333	0.618663	3	-7.6	3.28	1.28713	3	-7.6	3.48667	1.36846	3	-10.11	24.666	4.44885	5	-8.1	42.0875	3.90963	4	-8.1	44.7375	5.83666	4	-8.1	86.9775	8.83634	4	-8.1	22.5311	6.68098	6
	-7.2	2.6525	0.229941	4	-7.2	3.06667	0.714267	3	-7.2	10.49	2.15088	3	-7.2	10.74	0.958662	3	-7.2	5.47	1.21577	3	-9.67	57.93	4.30248	5	-7.7	58.625	4.57432	4	-7.7	65.9925	8.7728	4	-7.7	107.418	11.8951	4	-7.7	43.2024	11.7846	5
	-6.8	7.555	1.44747	4	-6.8	8.19	1.68625	3	-6.8	32.0267	3.803	3	-6.8	35.9667	5.43159	3	-6.8	17.66	3.01421	3	-9.23	77.688	7.02881	5	-7.3	86.17	3.26914	4	-7.3	77.2325	1.55599	4	-7.3	124.108	5.9312	4	-7.3	51.4111	16.4859	6
	-6.42	29.8825	3.61396	4	-6.42	25.5233	3.31104	3	-6.42	64.35	5.10424	3	-6.42	67.6867	0.753886	3	-6.42	44.3533	3.2516	3	-8.79	84.675	4.94657	4	-6.9	93.0775	2.63515	4	-6.9	87.865	1.45439	4	-6.9	123.713	5.74321	4	-6.9	75.7458	12.1426	6
	-6.01	53.54	2.27905	4	-6.01	47.0067	3.17205	3	-6.01	78.74	2.4928	3	-6.01	79.8867	3.48573	3	-6.01	65.8733	3.78843	3	-8.36	89.608	3.79698	5	-6.51	98.0975	3.17769	4	-6.51	90.675	3.37616	4	-6.51	122.405	3.84949	4	-6.51	83.9654	3.16617	5
	-5.6	67.3475	4.221	4	-5.6	61.4967	2.97945	3	-5.6	87.2	4.02969	3	-5.6	86.34	1.495	3	-5.6	77.26	3.33578	3	-7.92	93.33	1.83366	4	-6.12	98.87	4.52058	4	-6.12	92.0975	2.38255	4	-6.12	125.79	5.7029	4	-6.12	143.017	11.2668	6
	-5.2	71.5	5.00104	4	-5.2	66.9933	1.63305	3	-5.2	86.6367	4.15723	3	-5.2	89.23	2.00133	3	-5.2	84.8967	1.99078	3	-7.48	98.118	2.8008	5	-5.72	99.2	2.51264	4	-5.72	95.4975	1.48227	4	-5.72	120.987	5.34719	4	-5.72	147.462	20.6954	5
	-4.8	77.3875	3.1715	4	-4.8	73.54	2.08567	3	-4.8	89.66	1.40827	3	-4.8	89.8133	3.02686	3	-4.8	87.09	3.35363	3	-7.04	99.504	2.06027	5	-5.32	105.938	2.39982	4	-5.32	92.0425	3.2592	4	-5.32	117.23	5.04082	4	-5.32	168.08	29.0837	6
	-4.4	79.5075	2.28401	4	-4.4	76.7967	2.82596	3	-4.4	88.3633	3.35889	3	-4.4	92.8233	1.13719	3	-4.4	87.9667	4.11403	3	-6.61	96.464	2.67399	5	-4.92	99.4375	2.65908	4	-4.92	96.545	1.24912	4	-4.92	118.46	3.88564	4	-4.92	184.597	31.284	5
	-4	71.3375	3.88449	4	-4	88.8567	4.69605	3	-4	93.9333	4.38212	3	-4	92.88	3.02318	3	-4	92.7967	5.70891	3	-6.17	102.016	4.26323	5	-4.52	106.642	3.9674	4	-4.52	95.675	2.61266	4	-4.52	125.407	3.26479	4
Meptazinol	-10	0	0	4	-10	0	0	4	-10	0.0425	0.0425	4	-10	-0.045	0.0357071	4	-10	0	0	4	-12	3.562	3.03798	5	-10	2.35	1.20239	4	-10	5.2325	2.41036	4	-10	-0.22	0.40025	4	-10	0	0	7
	-8.41	-0.6275	0.568014	4	-8.41	-1.8775	0.989372	4	-8.41	-1.3275	1.19373	4	-8.41	-0.795	1.61153	4	-8.41	-0.115	0.703023	4	-9.98	-0.176	4.10424	5	-8.41	-2.675	2.36183	4	-8.41	-0.8475	3.11127	4	-8.41	1.8075	1.3396	4	-8.41	6.30543	4.50968	6
	-8.01	-1.725	1.20597	4	-8.02	-0.1125	1.38111	4	-8.01	-1.4175	0.993993	4	-8.02	-1.8125	1.2288	4	-8.02	-0.67	0.715157	4	-9.55	-1.312	6.13119	5	-7.93	0.1625	3.81122	4	-7.93	-1.34	1.0831	4	-7.93	6.53	1.37176	4	-7.93	2.66293	3.80663	7
	-7.61	-0.185	1.28526	4	-7.6	-1.1575	0.851483	4	-7.61	-1.3575	1.40129	4	-7.6	-2.74	2.03057	3	-7.6	-0.4	0.343438	4	-9.11	7.74	5.18634	5	-7.62	3.4325	4.2503	4	-7.62	3.56	0.86407	4	-7.62	5.755	1.39446	4	-7.62	0.3438	5.47306	7
	-7.21	-2.2175	1.36656	4	-7.2	2.0575	1.21892	4	-7.21	-1.53	1.57285	4	-7.2	-1.8475	1.81178	4	-7.2	-0.545	0.675148	4	-8.67	24.97	7.56675	5	-7.2	0.88	2.99792	4	-7.2	11.91	1.06636	4	-7.2	14.4325	2.47929	4	-7.2	-0.144744	7.64471	7
	-6.81	0.5425	1.47319	4	-6.8	-0.7425	1.35579	4	-6.81	-1.0225	1.38337	4	-6.8	-1.995	1.19821	4	-6.8	-0.7525	0.44997	4	-8.23	43.302	7.16504	5	-6.81	7.61	1.71322	4	-6.81	27.975	4.60959	4	-6.81	32.3325	3.04413	4	-6.81	0.0116666	6.82748	6
	-6.4	0.375	0.391376	4	-6.42	0.84	0.609166	4	-6.4	-1.0675	1.57695	4	-6.42	-1.1	1.72518	4	-6.42	-0.55	0.662231	4	-7.79	55.8775	11.7169	4	-6.4	18.425	3.28015	4	-6.4	39.3525	2.66594	4	-6.4	50.1125	2.502	4	-6.4	18.034	7.82566	7
	-6	0.5025	1.17709	4	-6.01	-0.715	0.934215	4	-6	-0.1775	1.31882	4	-6.01	-0.0725	2.05817	4	-6.01	0.64	0.327796	4	-7.36	73.03	8.84421	5	-6	22.4925	4.81697	4	-6	45.9425	4.63308	4	-6	56.105	4.16814	4	-6	23.1832	7.81888	6
	-5.6	0.9075	0.809335	4	-5.6	0.5325	1.30677	4	-5.6	-0.115	2.15371	4	-5.6	1.2625	1.67582	4	-5.6	-0.3275	0.49646	4	-6.92	89.166	8.54237	5	-5.6	28.06	3.15945	4	-5.6	52.185	6.00038	4	-5.6	63.5375	3.85207	4	-5.6	55.5555	13.7286	7
	-5.2	1.245	0.220397	4	-5.2	0.2075	0.886795	4	-5.2	1.035	1.58491	4	-5.2	0.44	2.29792	4	-5.2	0.66	0.473638	4	-6.48	90.79	3.22385	5	-5.2	37.1775	2.69208	4	-5.2	59.285	4.83171	4	-5.2	63.0725	2.18217	4	-5.2	44.4712	9.94062	7
	-4.8	1.91	1.25882	4	-4.8	0.88	0.667995	4	-4.8	0.435	1.78141	4	-4.8	1.7425	1.68457	4	-4.8	0.9125	0.760322	4	-6.04	86.594	4.48282	5	-4.8	36.15	3.21888	4	-4.8	60.4375	3.43858	4	-4.8	71.605	2.40636	4	-4.8	70.948	8.88593	7
	-4.4	-0.4175	0.820217	4	-4.4	-0.6225	1.4593	4	-4.4	0.76	1.93944	4	-4.4	2.06	1.75655	4	-4.4	0.675	1.01114	4	-5.61	92.508	3.8753	5	-4.4	37.3075	3.03832	4	-4.4	63.6775	2.32299	4	-4.4	70.3975	3.78888	4	-4.4	84.2383	9.70203	6
	-4	0.09	1.38864	4	-4	0.105	0.82896	4	-4	0.4875	1.82975	4	-4	1.16	1.79486	4	-4	0.4175	0.824443	4	-5.17	94.594	5.41303	5	-4	44.3925	5.71756	4	-4	68.16	3.79217	4	-4	72.22	2.51686	4	-4	90.23	11.6111	5
Met-Enk	-10	0.575556	0.582661	18	-10	0.93125	0.294567	16	-10	0.992667	0.32746	15	-10	0.7725	0.27798	16	-10	0.80625	0.228332	16	-12	6.9031	1.51642	29	-10	3.958	0.589085	20	-10	5.65762	0.682793	21	-10	2.50381	1.33307	21	-10	0	0	20
	-9.41	0.0344444	0.479074	18	-9.41	0.4625	0.36765	16	-9.41	0.113333	0.245486	15	-9.41	0.8625	0.19579	16	-9.41	0.345	0.332017	16	-10.98	-1.79778	1.60722	27	-9.41	2.01571	0.70409	21	-9.41	2.21714	1.06617	21	-9.41	6.19895	0.922737	19	-9.41	1.36428	3.90825	21
	-9.01	-0.585556	0.575716	18	-9.01	0.199375	0.439517	16	-9.01	0.85	0.309872	15	-9.01	1.01625	0.316511	16	-9.01	0.1675	0.279693	16	-10.55	-4.11345	2.18933	29	-8.93	1.92048	0.949032	21	-8.93	4.92048	1.55252	21	-8.93	7.6905	2.42384	20	-8.93	5.14041	3.20183	21
	-8.61	0.64	0.417553	18	-8.61	0.265	0.444488	16	-8.61	1.334	0.281399	15	-8.61	0.77875	0.170014	16	-8.61	0.81375	0.233184	16	-10.11	12.2514	2.95888	28	-8.62	5.16905	1.06396	21	-8.62	10.3457	1.66359	21	-8.62	15.683	2.35687	20	-8.62	7.84271	3.56072	21
	-8.21	-0.193889	0.32946	18	-8.21	0.51	0.340816	16	-8.21	2.01	0.394663	15	-8.21	2.04688	0.286484	16	-8.21	0.704375	0.323058	16	-9.67	26.6942	3.89969	26	-8.2	9.6675	1.43056	20	-8.2	22.3735	2.04906	20	-8.2	24.887	2.70313	20	-8.2	12.3776	4.93645	21
	-7.81	1.025	0.662128	18	-7.81	1.66063	0.501417	16	-7.81	5.28	0.578178	15	-7.81	4.85375	0.506154	16	-7.81	2.385	0.344657	16	-9.23	34.3142	4.95885	26	-7.81	15.6119	1.93458	21	-7.81	32.7976	3.29791	21	-7.81	41.4014	2.41354	21	-7.81	22.5453	4.26835	20
	-7.4	0.683333	0.612867	18	-7.4	1.3875	0.267118	16	-7.4	13.5853	1.25267	15	-7.4	14.7506	1.05459	16	-7.4	5.70812	0.550358	16	-8.79	41.7711	4.65376	27	-7.4	25.6976	2.26053	21	-7.4	47.4509	3.91102	21	-7.4	57.2514	3.2238	21	-7.4	31.6673	5.77947	21
	-7	3.97833	0.689768	18	-7	3.80812	0.393914	16	-7	31.7287	1.76631	15	-7	31.6337	1.28471	16	-7	16.3481	1.61187	16	-8.36	59.7276	4.38319	29	-7	35.695	2.6978	20	-7	58.7476	3.87981	21	-7	66.839	2.99098	20	-7	53.4105	6.16233	20
	-6.6	11.7306	1.31209	18	-6.6	14.2812	0.996303	16	-6.6	53.484	1.86999	15	-6.6	52.6881	1.58982	16	-6.6	34.3744	1.88639	16	-7.92	69.2667	3.79508	27	-6.6	46.971	3.81637	21	-6.6	71.9376	2.86293	21	-6.6	74.721	3.42219	21	-6.6	74.8313	5.57275	20
	-6.2	30.2922	2.52973	18	-6.2	35.6369	1.31456	16	-6.2	72.6207	1.52448	15	-6.2	73.4038	1.82083	16	-6.2	61.2756	2.33299	16	-7.48	77.5003	3.67488	29	-6.2	60.6671	3.19253	21	-6.2	83.8124	2.63646	21	-6.2	86.1715	2.10022	20	-6.2	89.2763	5.43944	21
	-5.8	57.3344	2.05558	18	-5.8	62.8475	1.38308	16	-5.8	86.6033	1.06844	15	-5.8	86.6863	1.20385	16	-5.8	78.9038	1.53857	16	-7.04	88.4525	3.00857	28	-5.8	72.898	2.22424	20	-5.8	89.8133	1.45028	21	-5.8	95.2574	1.87824	19	-5.8	97.8379	3.82613	21
	-5.4	81.7328	2.32664	18	-5.4	86.1869	1.19039	16	-5.4	96.9013	1.22227	15	-5.4	94.6169	0.973099	16	-5.4	94.5837	1.45711	16	-6.61	96.1417	2.22981	29	-5.4	82.8586	0.921477	21	-5.4	95.9133	1.30347	21	-5.4	94.9733	1.28902	21	-5.4	97.3911	4.43547	21
	-5	92.3333	2.31643	18	-5	94.1137	1.35407	16	-5	99.4513	1.1643	15	-5	97.7231	0.613576	16	-5	96.0294	1.23199	16	-6.17	100.801	1.86575	29	-5	92.0257	2.80468	21	-5	97.9086	1.17276	21	-5	96.2621	0.827474	19	-5	91.2085	3.07815	21
	-4.4	96.6233	1.04656	18	-4.4	101.67	0.976602	16	-4.4	98.004	1.05944	15	-4.4	99.7206	0.88336	16	-4.4	98.2425	0.671362	16	-5.52	99.4717	1.68081	29	-4.4	97.269	2.62367	20	-4.4	97.2438	0.660447	21	-4.4	99.3562	1.82184	21	-4.4	105.839	3.19969	19
	-4	100.871	0.834539	18	-4	95.3156	1.12365	16	-4	99.576	1.01397	15	-4	99.7069	0.791737	16	-4	99.365	0.74895	16	-5	101.374	1.38241	29	-4	99.3033	1.42537	21	-4	102.673	1.00741	21	-4	103.371	1.61371	21	-4	99.2291	2.48409	20
Morphine	-10	0.485	0.754072	4	-10	0.626667	0.602946	3	-10	1.91333	0.591674	3	-10	1.39333	0.243744	3	-10	0.313333	0.310179	3	-12	6.384	1.35827	5	-10	-0.54	1.77479	4	-10	3.2625	1.61783	4	-11	-1.50153	6.43377	2	-10	0	0	6
	-8.89	1.4325	1.06648	4	-8.89	0.496667	1.05359	3	-8.89	1.29667	0.519048	3	-8.89	1.05	0.407063	3	-8.89	0.773333	0.69451	3	-10.98	-4.66	0.978065	5	-8.4089	19.115	2.16604	4	-8.4089	28.3825	3.65256	4	-10.4089	2.87223	4.64527	2	-8.4089	53.3124	13.3429	6
	-8.49	0.1425	1.43799	4	-8.49	-0.65	0.300888	3	-8.49	1.61667	0.739196	3	-8.49	1.48667	0.398595	3	-8.49	1.10333	0.790998	3	-10.55	20.454	6.42412	5	-8.041	25.64	3.05358	4	-8.041	45.58	4.5938	4	-10.0081	2.08187	9.83964	2	-8.041	63.3212	5.91176	6
	-8.09	0.0075	0.528557	4	-8.09	0.493333	0.857483	3	-8.09	1.56667	0.500744	3	-8.09	3.24333	0.917194	3	-8.09	1.40667	0.101379	3	-10.11	38.524	5.25977	5	-7.699	40.8275	2.19189	4	-7.699	57.78	3.6334	4	-10	3.44131	0.667702	4	-7.699	91.8404	14.0999	5
	-7.7	-0.525	1.63991	4	-7.7	1.38	0.533573	3	-7.7	7.38667	0.666367	3	-7.7	6.41667	1.60552	3	-7.7	1.72333	0.245787	3	-9.67	68.506	7.18699	5	-7.3546	55.23	1.04347	4	-7.3546	72.0675	2.36939	4	-9.60731	24.0779	4.54024	2	-7.3546	88.5178	16.1415	6
	-7.3	1.9975	1.21347	4	-7.3	1.67667	0.710149	3	-7.3	14.8133	0.620493	3	-7.3	18.3767	1.2762	3	-7.3	5.73	1.20018	3	-9.23	79.586	4.02716	5	-6.994	60.9325	2.60146	4	-6.994	80.9775	2.49372	4	-9.2065	26.5452	8.0995	2	-6.994	106.424	9.06748	6
	-6.89	2.325	1.13643	4	-6.89	3.40333	1.0338	3	-6.89	30.5767	3.11398	3	-6.89	31.3133	2.79197	3	-6.89	14.37	1.47276	3	-8.79	85.455	5.60217	4	-6.643	74.725	1.96058	4	-6.643	85.3675	0.821263	4	-8.80569	51.1892	6.21406	2	-6.643	118.031	7.52569	6
	-6.51	9.2975	1.14664	4	-6.51	8.30333	1.63687	3	-6.51	46.18	3.22233	3	-6.51	44.8033	2.40217	3	-6.51	22.22	2.16315	3	-8.36	88.818	3.55818	5	-6.284	75.055	1.6196	4	-6.284	89.11	2.81872	4	-8.40894	60.0866	4.3621	6	-6.284	104.36	7.37756	5
	-6.11	9.4975	1.57619	4	-6.11	12.08	1.51757	3	-6.11	58.82	1.89395	3	-6.11	57.41	4.36579	3	-6.11	33.47	2.71998	3	-7.92	90.8775	5.18068	4	-5.9355	81.2	2.68744	4	-5.9355	90.655	1.99853	4	-8.04096	80.581	2.216	6	-5.9355	121.494	9.71242	5
	-5.71	12.055	1.43242	4	-5.71	15.8533	1.88547	3	-5.71	63.34	2.90294	3	-5.71	63.0933	3.47966	3	-5.71	38.8833	2.4666	3	-7.48	91.82	2.37566	5	-5.585	83.305	2.50083	4	-5.585	97.9525	1.75722	4	-7.69897	93.927	3.69684	4	-5.585	117.664	9.16274	5
	-5.32	14.6675	1.46379	4	-5.32	18.59	0.472476	3	-5.32	67.03	1.18191	3	-5.32	63.2033	4.75416	3	-5.32	41.15	2.1858	3	-7.04	94.572	3.57555	5	-5.2306	86.795	2.49591	4	-5.2306	98.2125	2.14187	4	-7.60325	87.974	17.22	2	-5.2306	110.926	10.5285	6
	-4.92	15.4475	1.80639	4	-4.92	17.6533	2.1698	3	-4.92	68.8767	3.72807	3	-4.92	61.6467	3.18968	3	-4.92	43.3033	1.04199	3	-6.61	99.746	4.16511	5	-4.8768	82.3325	2.14879	4	-4.8768	98.2775	0.725056	4	-7.35458	101.665	3.42431	4	-4.8768	131.049	8.79683	5
	-4.52	14.2275	2.15047	4	-4.52	17.8167	1.51905	3	-4.52	64.1867	1.60263	3	-4.52	64.84	2.28955	3	-4.52	43.0167	3.10266	3	-6.17	99.082	2.60519	5	-4.5229	82.6175	2.10775	4	-4.5229	96.39	0.635032	4	-7.20244	87.5137	7.17349	2	-4.5229	131.322	12.4265	4
																																	-6.99396	113.558	3.79686	4
																																	-6.80162	78.9135	10.8603	2
																																	-6.64302	117.666	3.20845	4
																																	-6.40081	96.892	0	1
																																	-6.284	113.467	3.4301	4
																																	-6	70.9339	0	1
																																	-5.93554	113.856	3.69565	4
																																	-5.58503	111.697	3.45304	4
																																	-5.23062	111.681	4.09254	4
																																	-4.8768	105.389	3.08955	4
																																	-4.52288	103.092	3.24634	4
Oxycodone	-10	-0.2475	0.169871	4	-10	1.37857	0.922299	7	-10	1.60571	0.708375	7	-10	1.23714	0.742165	7	-10	0.388571	0.317433	7	-12	22.64	3.79759	5	-10	4.8075	1.99314	4	-10	2.674	1.39237	5	-10	-0.0649999	2.23465	4	-10	0.134286	0.134286	7
	-8.41	-0.215	0.595112	4	-8.41	3.16571	1.39833	7	-8.41	0.348571	0.472775	7	-8.41	0.0842857	0.28327	7	-8.41	0.325714	0.426631	7	-9.98	-8.656	3.27695	5	-8.41	-4.6975	0.853418	4	-8.41	-4.698	2.59417	5	-8.41	4.655	2.67283	4	-8.41	6.82714	1.97528	7
	-8.01	0.45	0.119583	4	-8.02	1.36571	0.77642	7	-8.01	0.37	0.355488	7	-8.02	0.292857	0.403088	7	-8.02	0.368571	0.262664	7	-9.55	-2.192	4.02279	5	-7.93	2.1625	1.87814	4	-7.93	6.02	1.40175	5	-7.93	11.5075	1.76729	4	-7.93	11.5443	1.70089	7
	-7.61	2.055	0.711507	4	-7.6	1.35571	1.24202	7	-7.61	0.405714	0.270386	7	-7.6	0.132857	0.240878	7	-7.6	0.358571	0.187964	7	-9.11	29.574	8.07885	5	-7.62	3.4125	1.30385	4	-7.62	10.52	2.15818	5	-7.62	22.4725	1.9807	4	-7.62	12.9217	1.88902	6
	-7.21	-0.3975	0.873369	4	-7.2	1.60571	1.02658	7	-7.21	1.36857	0.41881	7	-7.2	1.71286	0.809632	7	-7.2	0.351429	0.38362	7	-8.67	67.698	8.48804	5	-7.2	9.4075	1.21915	4	-7.2	21.888	4.29967	5	-7.2	35.085	2.32193	4	-7.2	24.5571	6.95914	7
	-6.81	1.2075	1.21998	4	-6.8	2.08429	1.06073	7	-6.81	2.71857	0.622049	7	-6.8	2.37429	0.656513	7	-6.8	0.477143	0.141417	7	-8.23	77.482	4.37416	5	-6.81	19.7925	2.63132	4	-6.81	33.95	5.59299	5	-6.81	64.4975	4.31036	4	-6.81	64.5157	8.15656	7
	-6.4	0.0675	0.993985	4	-6.42	2.10429	1.43325	7	-6.4	8.27286	1.2731	7	-6.42	9.46286	0.753568	7	-6.42	3.00143	0.542092	7	-7.79	90.654	4.88728	5	-6.4	37.0925	1.99373	4	-6.4	51.264	4.76915	5	-6.4	88.795	6.18135	4	-6.4	69.4317	7.07236	6
	-6	0.4075	0.639419	4	-6.01	2.93143	0.812355	7	-6	19.4457	1.87065	7	-6.01	20.8343	1.21236	7	-6.01	7.36857	0.756494	7	-7.36	96.336	4.89916	5	-6	52.0225	2.51064	4	-6	64.762	4.39365	5	-6	95.7075	4.6389	4	-6	69.9857	5.86797	7
	-5.6	2.9375	1.16385	4	-5.6	4.45143	0.885226	7	-5.6	34.1129	3.07445	7	-5.6	35.7957	1.35136	7	-5.6	16.5529	0.779987	7	-6.92	104.384	5.62615	5	-5.6	66.83	5.93058	4	-5.6	78.438	3.9275	5	-5.6	103.115	5.05428	4	-5.6	102.557	5.89429	7
	-5.2	3.3225	0.499873	4	-5.2	7.36	1.2944	7	-5.2	45.3029	3.51048	7	-5.2	46.7086	1.43798	7	-5.2	25.2329	1.0727	7	-6.48	102.238	8.06321	5	-5.2	72.585	1.26793	4	-5.2	87.082	5.18389	5	-5.2	99.995	5.75251	4	-5.2	101.747	7.12095	6
	-4.8	9.3525	1.75838	4	-4.8	11.8857	1.53902	7	-4.8	51.0286	2.38036	7	-4.8	53.2057	1.26333	7	-4.8	32.99	1.52591	7	-6.04	105.18	9.31274	5	-4.8	78.4875	4.09763	4	-4.8	90.282	2.17241	5	-4.8	102.097	5.89956	4	-4.8	106.366	10.8948	7
	-4.4	9.9625	1.1366	4	-4.4	12.2843	1.18358	7	-4.4	54.9829	3.18613	7	-4.4	58.3729	2.97837	7	-4.4	35.5843	1.86644	7	-5.61	105.432	2.64077	5	-4.4	79.615	3.18439	4	-4.4	95.62	2.79082	5	-4.4	107.01	3.63148	4	-4.4	90.1414	5.07599	7
	-4	12.435	1.09961	4	-4	11.79	0.887495	7	-4	57.4043	3.18753	7	-4	58.0543	1.3074	7	-4	32.9214	2.17688	7	-5.17	108.062	3.03269	5	-4	78.75	4.36659	4	-4	96.796	3.53635	5	-4	98.8075	7.1448	4	-4	104.15	7.6338	6
Tramadol	-10	0	0	4	-10	0	0	4	-10	0	0	4	-10	0	0	4	-10	0	0	4	-12	6.95778	3.54568	9	-10	3.88	1.7399	4	-10	4.758	2.53129	5	-10	4.175	0.400676	4	-10	0	0	6
	-8.41	-0.08	1.16364	4	-8.41	-1.255	0.350678	4	-8.41	-1.45	1.41724	4	-8.41	-1.1375	1.96208	4	-8.41	0.185	0.86014	4	-9.98	-0.765	1.90971	8	-8.41	-3.58	1.60988	4	-8.41	-4.256	1.28291	5	-8.41	2.5975	3.13028	4	-8.41	13.8	6.94568	6
	-8.01	-1.1775	0.980828	4	-8.02	0.535	0.811999	4	-8.01	-0.5625	1.22489	4	-8.02	-1.2675	1.80109	4	-8.02	-0.46	0.759089	4	-9.55	-2.70333	2.38558	9	-7.93	2.485	8.24015	4	-7.93	2.318	6.24712	5	-7.93	-1.1975	0.596257	4	-7.93	0.603333	7.30621	6
	-7.61	-0.445	1.07456	4	-7.6	-0.9	0.773703	4	-7.61	-0.935	1.38997	4	-7.6	-1.5375	1.4304	4	-7.6	-0.9375	0.71953	4	-9.11	1.88889	4.29878	9	-7.62	-3.495	1.02107	4	-7.62	1.66	2.27677	5	-7.62	-2.56	1.75482	4	-7.62	5.448	2.91089	5
	-7.21	0.8175	1.7855	4	-7.2	-0.775	0.782139	4	-7.21	-1.1925	1.63822	4	-7.2	-1.015	1.3167	4	-7.2	-0.52	0.513144	4	-8.67	9.315	7.67398	8	-7.2	-1.1575	1.63096	4	-7.2	-0.218	2.09534	5	-7.2	-3.6975	2.62438	4	-7.2	5.61	4.80521	6
	-6.81	-1.455	0.37127	4	-6.8	0.0525	0.52881	4	-6.81	-0.8875	1.36491	4	-6.8	-1.2625	1.58711	4	-6.8	-0.45	0.617508	4	-8.23	12.0711	4.75424	9	-6.81	-0.0725001	2.96082	4	-6.81	4.892	1.9371	5	-6.81	-2.105	1.47066	4	-6.81	5.4	2.95861	6
	-6.4	-0.3775	0.619871	4	-6.42	1.1575	0.699838	4	-6.4	-0.9175	1.37716	4	-6.42	-0.5175	1.89243	4	-6.42	-0.545	0.466914	4	-7.79	16	6.47102	9	-6.4	3.62	3.85453	4	-6.4	7.31	3.86931	5	-6.4	6.3325	3.16807	4	-6.4	-0.518333	7.32464	6
	-6	0.6825	0.585625	4	-6.01	-0.0725	0.587642	4	-6	-1.075	1.26474	4	-6.01	-1.7675	1.59966	4	-6.01	-0.695	0.257827	4	-7.36	22.3538	7.18058	8	-6	3.58	2.39563	4	-6	11.19	6.46892	5	-6	5.1725	2.60867	4	-6	-14.7233	7.50269	6
	-5.6	-1.025	1.10537	4	-5.6	-0.8725	0.3075	4	-5.6	-0.33	1.34894	4	-5.6	-0.3475	1.37962	4	-5.6	0.9825	0.196018	4	-6.92	21.1114	8.77635	7	-5.6	-1.945	2.6092	4	-5.6	15.826	7.35621	5	-5.6	3.5875	2.8353	4	-5.6	-0.436667	5.99582	6
	-5.2	-0.1625	1.45656	4	-5.2	0.2825	1.29845	4	-5.2	-1.0925	1.22036	4	-5.2	-1.0675	1.1054	4	-5.2	0.075	0.585399	4	-6.48	39.42	8.08303	9	-5.2	9.425	2.8574	4	-5.2	25.61	7.28522	5	-5.2	18.485	1.19483	4	-5.2	16.2883	8.96302	6
	-4.8	0.695	0.90323	4	-4.8	0.205	0.612175	4	-4.8	-0.4175	0.932947	4	-4.8	-0.215	1.15704	4	-4.8	0.835	0.868883	4	-6.04	54.0089	8.67283	9	-4.8	9.16	2.38885	4	-4.8	35.502	9.1021	5	-4.8	30.97	1.62277	4	-4.8	25.504	6.52235	5
	-4.4	-0.4475	1.10979	4	-4.4	-1.3725	1.01703	4	-4.4	0.7275	1.35024	4	-4.4	1.2675	1.88817	4	-4.4	0.1025	0.353303	4	-5.61	81.6078	4.81968	9	-4.4	19.9825	3.0166	4	-4.4	45.5	9.15547	5	-4.4	42.92	1.69	3	-4.4	50.155	3.96455	6
	-4	-2.8375	0.978769	4	-4	0.24	0.283196	4	-4	3.1925	2.00419	4	-4	5.2475	1.78855	4	-4	1.455	0.708255	4	-5.17	91.2811	2.68958	9	-4	26.805	2.67123	4	-4	60.334	12.2013	5	-4	54.145	2.85008	4	-4	76.5533	4.57824	6
Cmp 1	-10	0	0	5	-10	0	0	3	-10	0	0	3	-10	-0.683333	0.600343	3	-10	0	0	3	-12	16.656	3.09056	5	-10	4.3	1.7294	5	-10	2.05	2.3074	5	-10	2.955	1.34287	4	-10	0	0	5
	-8.41	1.412	1.42676	5	-8.41	1.27	2.15	2	-8.41	1.64	1.08841	3	-8.41	1.73333	1.46281	3	-8.41	-1.36	1.64	2	-9.98	-8.926	4.79826	5	-8.89	-3.56833	2.48872	6	-8.89	-3.966	2.31831	5	-8.89	3.3925	2.20657	4	-8.89	6.954	5.87601	5
	-8.02	-0.68	1.32676	5	-8.02	0.303333	2.69901	3	-8.02	0.773333	0.803831	3	-8.02	-0.61	1.46359	3	-8.02	1.21	1.06	2	-9.55	11.018	8.62403	5	-8.59	-1.725	1.41395	6	-8.59	-5.116	1.60944	5	-8.59	1.77	1.35961	4	-8.59	-3.162	3.5961	5
	-7.6	0.09	1.31222	5	-7.6	-3.61	3.15	2	-7.6	1.18667	0.389416	3	-7.6	0.433333	0.216513	3	-7.6	-1.42333	0.935135	3	-9.11	35.102	11.315	5	-8.1	1.33167	2.79123	6	-8.1	5.682	4.06935	5	-8.1	0.8575	1.53838	4	-8.1	-5.4	5.01366	5
	-7.2	-0.622	1.03496	5	-7.2	-1.06	1.72001	3	-7.2	1.24333	1.28206	3	-7.2	-0.433333	0.503466	3	-7.2	-0.67	0.76173	3	-8.67	71.15	9.78042	5	-7.7	5.915	1.96436	6	-7.7	9.76	2.82523	5	-7.7	10.8225	1.29762	4	-7.7	-3.33	5.7892	5
	-6.8	1.274	1.31157	5	-6.8	-1.01667	1.08124	3	-6.8	2.18333	0.441902	3	-6.8	0.67	0.508462	3	-6.8	0.0366667	0.184872	3	-8.23	81.456	7.02196	5	-7.3	13.155	3.24247	6	-7.3	15.056	3.83984	5	-7.3	25.145	2.65766	4	-7.3	14.58	5.2555	5
	-6.42	-0.3	0.592081	5	-6.42	0.24	1.78925	3	-6.42	3.77333	1.3557	3	-6.42	1.83333	0.361909	3	-6.42	-0.506667	1.39674	3	-7.79	88.182	7.5498	5	-6.9	18.9067	4.41437	6	-6.9	22.356	5.49072	5	-6.9	43.9325	3.69191	4	-6.9	18.758	5.4678	5
	-6.01	-0.264	1.64408	5	-6.01	1.11333	0.724829	3	-6.01	1.88667	1.74824	3	-6.01	3.08	1.16578	3	-6.01	-0.17	1.08076	3	-7.36	96.792	7.62212	5	-6.51	23.37	4.84491	6	-6.51	31.138	6.54436	5	-6.51	48.0675	2.25447	4	-6.51	0.656	10.6543	5
	-5.6	-0.02	1.87104	5	-5.6	1.64	1.17857	3	-5.6	2.75	0.262742	3	-5.6	4.27667	1.01925	3	-5.6	-0.173333	0.712515	3	-6.92	101.576	10.2909	5	-6.12	25.1483	4.30957	6	-6.12	38.504	6.13413	5	-6.12	50.12	0.827919	4	-6.12	5.632	13.9459	5
	-5.2	0.88	0.732025	5	-5.2	3.215	2.385	2	-5.2	4.76667	0.884408	3	-5.2	5.19	1.10496	3	-5.2	-0.00666665	0.268597	3	-6.48	102.132	10.2806	5	-5.72	37.2217	8.18349	6	-5.72	41.264	6.73739	5	-5.72	53.7275	4.17696	4	-5.72	6.206	11.8218	5
	-4.8	3.9	1.62352	5	-4.8	1.11	0.941612	3	-4.8	4.53333	0.805488	3	-4.8	6.54333	1.03177	3	-4.8	1.06	0.245832	3	-6.04	104.578	10.0955	5	-5.32	33.64	3.68912	6	-5.32	44.342	6.59118	5	-5.32	61.075	3.67667	4	-5.32	8.064	10.3676	5
	-4.4	4.678	1.43681	5	-4.4	2.74333	3.9256	3	-4.4	7.03	2.77779	3	-4.4	5.99	0.77891	3	-4.4	0.246667	1.2002	3	-5.61	106.99	4.08902	5	-4.92	39.415	3.97133	6	-4.92	46.132	4.12741	5	-4.92	62.8575	3.41784	4	-4.92	1.532	15.2688	5
	-4	5.49	1.67901	5	-4	2.89667	1.67053	3	-4	14.6367	2.87046	3	-4	9.56334	1.42235	3	-4	8.15	2.35196	3	-5.17	101.66	3.88043	5	-4.52	43.525	3.85035	6	-4.52	59.072	2.43031	5	-4.52	62.285	6.31235	4	-4.52	3.1	12.9975	5
Cmp 3	-10	0	0	5	-10	0	0	3	-10	0	0	3	-10	0.223333	0.213411	3	-10	0	0	3	-12	5.642	2.85175	10	-10	3.358	2.23648	5	-10	6.034	4.14654	5	-10	2.61	1.71669	4	-10	0	0	6
	-8.41	1.404	0.94817	5	-8.41	0.425	0.605	2	-8.41	-0.0266666	1.93293	3	-8.41	0.65	0.969381	3	-8.41	0.0566666	0.563333	3	-9.98	-1.264	3.75224	10	-8.89	3.99833	3.53121	6	-8.89	6.28	5.54421	5	-8.89	21.6975	4.13031	4	-8.89	5.355	8.04386	4
	-8.02	-1.122	1.1855	5	-8.02	1.065	0.665	2	-8.02	1.09667	1.44195	3	-8.02	3.02	0.960278	3	-8.02	-0.6	1.01933	3	-9.55	14.491	2.9424	10	-8.59	8.68	3.91137	6	-8.59	20.066	5.23884	5	-8.59	42.305	6.4634	4	-8.59	0.19	9.71546	4
	-7.6	0.29	0.782688	5	-7.6	-0.12	1.76	3	-7.6	2.18	1.04002	3	-7.6	5.17333	1.78289	3	-7.6	-0.313333	2.15272	3	-9.11	35.074	6.34558	10	-8.1	12.77	5.01861	6	-8.1	29.088	5.47014	5	-8.1	55.365	1.77224	4	-8.1	4.90333	3.26732	6
	-7.2	-1.118	0.664751	5	-7.2	-1.19667	1.51264	3	-7.2	2.34667	0.32865	3	-7.2	4.18667	1.10673	3	-7.2	0.406667	0.904826	3	-8.67	64.3	6.2544	10	-7.7	18.39	5.12022	6	-7.7	34.78	6.23415	5	-7.7	63.3875	0.388231	4	-7.7	16.3183	9.97933	6
	-6.8	0.628	1.12161	5	-6.8	-0.65	1.57004	3	-6.8	1.33333	1.39275	3	-6.8	4.84333	0.473298	3	-6.8	0.865	0.805	2	-8.23	75.764	5.44897	10	-7.3	23.395	6.69835	6	-7.3	38.506	5.79028	5	-7.3	66.675	1.7331	4	-7.3	18.365	5.36179	6
	-6.42	-1.058	0.943967	5	-6.42	-0.92	0.545802	3	-6.42	2.94333	1.32667	3	-6.42	5.24667	0.602255	3	-6.42	-0.346667	1.70059	3	-7.79	84.353	5.38431	10	-6.9	24.2333	4.80332	6	-6.9	41.186	5.97511	5	-6.9	66.54	2.75523	4	-6.9	10.945	7.23182	6
	-6.01	1.044	0.723903	5	-6.01	-0.77	0.285832	3	-6.01	3.31667	0.692106	3	-6.01	5.00333	0.552942	3	-6.01	0.456667	1.08926	3	-7.36	85.429	6.08396	10	-6.51	26.4517	6.27414	6	-6.51	45.124	5.71506	5	-6.51	62.835	1.19559	4	-6.51	11.6133	6.88717	6
	-5.6	0.768	1.31106	5	-5.6	-0.863333	0.674051	3	-5.6	1.66333	2.54239	3	-5.6	5.76	0.775005	3	-5.6	0.34	0.871168	3	-6.92	81.5911	5.79462	9	-6.12	26.1933	4.7922	6	-6.12	46.076	6.05858	5	-6.12	68.385	1.36762	4	-6.12	15.445	10.8532	6
	-5.2	0.52	0.827979	5	-5.2	0.436667	1.57338	3	-5.2	4.91667	0.707303	3	-5.2	5.75667	1.91766	3	-5.2	0.0566667	0.233833	3	-6.48	82.301	4.97553	10	-5.72	26.295	5.36207	6	-5.72	51.106	6.88434	5	-5.72	63.005	1.65549	4	-5.72	30.1533	9.70805	6
	-4.8	0.568	1.47175	5	-4.8	-0.256667	1.52257	3	-4.8	2.57667	1.26389	3	-4.8	4.64	0.782496	3	-4.8	0.646667	0.423963	3	-6.04	86.474	4.52674	10	-5.32	29.7083	5.1331	6	-5.32	54.652	6.2544	5	-5.32	66.4025	4.00732	4	-5.32	46.826	3.23	5
	-4.4	1.764	0.535823	5	-4.4	0.336667	2.07093	3	-4.4	3.37	0.588133	3	-4.4	4.09667	1.8506	3	-4.4	0.603333	0.95872	3	-5.61	89.811	4.22682	10	-4.92	32.8617	2.88196	6	-4.92	57.296	7.20911	5	-4.92	66.195	3.438	4	-4.92	48.61	5.74523	5
	-4	0.46	0.935986	5	-4	-0.00333333	0.781885	3	-4	3.35667	1.37138	3	-4	4.41667	2.13468	3	-4	1.69667	0.504524	3	-5.17	93.245	3.37914	10	-4.52	35.276	6.07092	5	-4.52	64.32	7.51869	5	-4.52	66.7875	3.78984	4	-4.52	49.574	7.8279	5
Cmp 4	-10	0	0	5	-10	0	0	3	-10	0	0	3	-10	0.29	0.210792	3	-10	0	0	3	-12	16.642	3.66121	5	-10	0.415	1.48399	4	-10	-0.132	1.06891	5	-10	1.85	0.70973	4	-10	0	0	5
	-8.89	0.028	0.735686	5	-8.41	-2.80667	1.76798	3	-8.41	0.05	0.547449	3	-8.89	1.35667	0.925299	3	-8.41	-0.0433333	0.0927961	3	-9.98	-9.746	3.10831	5	-8.4089	3.445	2.24831	4	-8.4089	5.244	1.4758	5	-8.4089	16.3825	0.549232	4	-8.4089	9.328	7.77137	5
	-8.49	-1.834	1.2133	5	-8.02	-0.426667	0.526951	3	-8.02	2.07333	0.283569	3	-8.49	0.756667	0.803416	3	-8.02	-0.0966667	0.83095	3	-9.55	8.108	5.5917	5	-8.041	1.1875	0.819333	4	-8.041	10.318	2.92088	5	-8.041	34.3825	1.22906	4	-8.041	24.5	2.8848	5
	-8.09	-1.276	1.84517	5	-7.6	0.14	0.529182	3	-7.6	0.146667	2.52199	3	-8.09	2.06667	0.208673	3	-7.6	-1.39667	1.41353	3	-9.11	40.254	5.87309	5	-7.699	8.965	1.68955	4	-7.699	19.402	3.71394	5	-7.699	46.815	1.90789	4	-7.699	26.784	5.58991	5
	-7.7	-0.41	0.529858	5	-7.2	-0.05	1.58711	3	-7.2	3.03	1.47652	3	-7.7	4.3	0.621638	3	-7.2	0.59	0.09	2	-8.67	77.698	8.87437	5	-7.3546	17.2425	1.91558	4	-7.3546	28.042	2.88918	5	-7.3546	55.5775	1.82021	4	-7.3546	19.94	5.45917	5
	-7.3	-0.024	1.19083	5	-6.8	-0.59	0.52144	3	-6.8	3.02	0.995004	3	-7.3	3.08	1.06002	3	-6.8	-0.753333	1.42085	3	-8.23	81.21	4.83061	5	-6.994	14.7075	2.07064	4	-6.994	34.24	5.57023	5	-6.994	64.745	2.54262	4	-6.994	30.724	8.80945	5
	-6.89	0.538	1.40857	5	-6.42	-0.166667	2.61905	3	-6.42	2.91333	0.616694	3	-6.89	6.23333	1.60152	3	-6.42	-0.64	1.52959	3	-7.79	94.5	4.94744	5	-6.643	18.1275	2.72646	4	-6.643	37.78	4.47532	5	-6.643	61.745	2.62024	4	-6.643	24.744	10.3592	5
	-6.51	0.368	0.952835	5	-6.01	-1.54667	0.681673	3	-6.01	3.62	1.09564	3	-6.51	4.69	1.1162	3	-6.01	0.1	1.20351	3	-7.36	98.8525	8.57817	4	-6.284	19.465	3.36945	4	-6.284	38.818	5.65624	5	-6.284	62.29	2.2898	4	-6.284	27.305	8.93912	4
	-6.11	-0.426	0.756377	5	-5.6	1.41667	2.39731	3	-5.6	3.10333	0.637085	3	-6.11	5.22333	0.843847	3	-5.6	-0.133333	1.25733	3	-6.92	101.896	5.77231	5	-5.9355	18.0225	2.62796	4	-5.9355	40.308	5.72626	5	-5.9355	60.87	2.09894	4	-5.9355	41.42	6.43904	5
	-5.71	2.078	0.867689	5	-5.2	1.68333	0.245515	3	-5.2	4.48333	0.424316	3	-5.71	6.84	0.662143	3	-5.2	-1.05	1.66692	3	-6.48	93.146	2.78868	5	-5.585	22.66	1.35573	4	-5.585	41.764	4.51987	5	-5.585	67.62	5.376	4	-5.585	22.645	11.2077	4
	-5.32	0.852	0.476596	5	-4.8	1.89667	0.973333	3	-4.8	4.04333	0.817972	3	-5.32	6.63	1.19929	3	-4.8	1.06	1.06866	3	-6.04	96.898	3.52252	5	-5.2306	22.545	1.94401	4	-5.2306	46.934	6.86803	5	-5.2306	61.405	2.55199	4	-5.2306	34.214	5.27732	5
	-4.92	0.226	1.19604	5	-4.4	4.46333	2.45019	3	-4.4	4.09	1.52004	3	-4.92	6.99667	1.41376	3	-4.4	1.07333	0.579233	3	-5.61	100.964	5.33718	5	-4.8768	23.62	3.05204	4	-4.8768	48.662	5.55088	5	-4.8768	62.22	2.15009	4	-4.8768	53.158	3.69713	5
	-4.52	3.115	1.50102	4	-4	2.87	1.92552	3	-4	5.94333	0.184602	3	-4.52	7.29	0.324191	3	-4	4.72	0.776745	3	-5.17	103.696	6.09453	5	-4.5229	27.675	3.9702	4	-4.5229	49.728	6.07884	5	-4.5229	60.275	3.3595	4	-4.5229	48.566	4.74716	5
Cmp 5	-10	0.3975	0.464496	4	-10	2.20667	0.617639	3	-10	0.326667	0.307481	3	-10	-1.03333	0.265665	3	-10	0.67	0.833447	3	-13	8.51667	2.70972	6	-10	2.3525	4.49405	4	-10	20.5743	11.3659	7	-10	10.882	5.20779	6	-11	0.251667	0.251667	6
	-8.89	0.56	0.44486	4	-8.89	2.53	1.1655	3	-8.89	9.01333	1.15368	3	-8.89	11.3167	1.37458	3	-8.89	4.11667	1.29852	3	-11.98	0.798333	4.0999	6	-8.89	34.8425	13.4845	4	-9.89	12.2833	6.73644	3	-9.88606	17.5617	2.66191	2	-9.8861	45.905	0.525	2
	-8.49	1.565	0.526031	4	-8.49	3.14333	1.11429	3	-8.49	13.37	1.68797	3	-8.49	12.0833	0.510174	3	-8.49	3.83	1.05401	3	-11.55	15.4033	4.01803	6	-8.49	31.925	8.32235	4	-9.48	24.52	8.75661	3	-9.48446	23.945	4.22723	2	-9.4845	32.395	5.675	2
	-8.09	4.96	1.79306	4	-8.09	6.27	2.05497	3	-8.09	29.7067	0.0744611	3	-8.09	31.3767	1.71702	3	-8.09	14.0133	2.05292	3	-11.11	48.88	4.6065	6	-8.09	41.1425	6.04319	4	-9.08	32.2333	12.2029	3	-9.08287	39.0333	4.34304	2	-9.0829	39.11	14.04	2
	-7.7	10.78	2.68629	4	-7.7	14.3067	0.912694	3	-7.7	54.4233	0.638339	3	-7.7	55.8267	3.23108	3	-7.7	31.0733	1.22991	3	-10.67	72.305	2.89647	6	-7.7	61.06	8.54678	4	-8.89	62.2	12.5083	7	-8.88606	55.5516	7.8268	6	-8.8861	93.61	13.9479	5
	-7.3	32.4825	4.38413	4	-7.3	34.9167	0.579952	3	-7.3	75.3367	1.9861	3	-7.3	70.93	1.76114	3	-7.3	54.6667	0.518534	3	-10.23	81.235	2.92476	6	-7.3	77.9925	6.77991	4	-8.41	66.8367	18.6949	3	-8.58503	86.0222	7.32688	4	-8.4089	102.948	7.51492	5
	-6.89	62.72	5.027	4	-6.89	66.2033	4.37453	3	-6.89	89.0533	4.622	3	-6.89	88.2867	3.82247	3	-6.89	76.6933	0.650751	3	-9.79	84.8917	2.87611	6	-6.89	86.98	2.87358	4	-8.01	76.2067	14.813	3	-8.40894	73.5655	5.59613	2	-8.0081	119.65	9.33318	5
	-6.51	86.8675	3.05973	4	-6.51	83.51	2.91068	3	-6.51	92.54	4.2021	3	-6.51	93.66	1.07151	3	-6.51	91.8267	3.61431	3	-9.36	91.752	4.13095	5	-6.51	100.972	5.60259	4	-7.61	82.38	13.2647	3	-8.09691	90.8578	5.38081	6	-7.6073	128.438	7.5552	4
	-6.11	93.205	5.62524	4	-6.11	93.58	4.63077	3	-6.11	100.31	3.73045	3	-6.11	99.1033	2.58597	3	-6.11	95.1033	2.24562	3	-8.92	94.1667	2.49141	6	-6.11	97.42	6.94154	4	-7.21	87.1033	9.94167	3	-7.69897	103.788	8.0874	4	-7.2065	140.398	14.8183	5
	-5.71	102.255	3.53121	4	-5.71	107.213	6.81565	3	-5.71	103.457	2.65958	3	-5.71	101.22	3.7117	3	-5.71	97.55	2.73396	3	-8.48	90.822	3.37854	5	-5.71	108.218	5.06635	4	-6.81	94.09	9.52358	3	-7.60731	86.2822	4.36633	2	-6.8057	133.298	7.98257	5
	-5.32	103.963	3.8266	4	-5.32	104.14	6.19319	3	-5.32	98.44	2.79161	3	-5.32	99.0133	3.5243	3	-5.32	100.647	6.35247	3	-8.04	94.065	3.73506	6	-5.32	109.237	4.49387	4	-6.4	95.35	9.34314	3	-7.30103	115.101	7.42253	4	-6.4049	119.695	8.33331	4
	-4.92	104.293	3.46586	4	-4.92	99.0367	5.43186	3	-4.92	99.54	2.9647	3	-4.92	97.85	3.9845	3	-4.92	98.85	2.91565	3	-7.61	99.11	3.19184	6	-4.92	110.13	5.56922	4	-6	99.4733	8.55586	3	-7.2065	88.3514	7.08734	2	-6	158.916	24.8421	5
	-4.52	103.52	2.09682	4	-4.52	100.41	1.44357	3	-4.52	102.637	2.94818	3	-4.52	95.7333	0.392016	3	-4.52	103.28	3.51986	3	-7.17	93.565	5.13344	6	-4.52	110.672	5.503	4	-5.6	98.85	10.2486	3	-6.90379	120.093	7.73619	4	-5.6033	142.76	10.4189	3
																																	-6.80569	93.4466	0.452793	2	-5.3152	140.987	10.3698	3
																																	-6.50585	118.095	9.12579	4	-4.9194	142.62	14.542	3
																																	-6.40488	92.5438	2.81383	2	-4.5229	136.693	8.62509	3
																																	-6.11919	119.52	6.01383	4
																																	-6.00406	101.751	1.83221	2
																																	-5.7167	121.088	5.99489	4
																																	-5.60325	98.3637	5.34087	2
																																	-5.31515	119.594	8.034	4
																																	-4.91937	123.162	9.97704	4
																																	-4.52288	122.502	6.30702	4
Cmp 6	-10	-0.238	0.238	5	-10	0	0	6	-10	1.235	0.391814	6	-10	1.205	0.488806	6	-10	0.793333	0.396137	6	-12	8.79167	2.07006	6	-10	2.095	2.04713	4	-10	3.155	0.668549	4	-10	1.1675	1.96821	4	-10	0	0	4
	-8.41	-0.668	0.702242	5	-8.89	-1.425	0.985714	6	-8.89	-0.143333	0.325071	6	-8.89	0.353333	0.358103	6	-8.89	-1.15167	0.487301	6	-9.98	1.105	3.80723	6	-8.89	-2.3075	1.97615	4	-8.89	-1.1575	2.20641	4	-8.89	1.7475	0.553223	4	-8.89	11.87	5.7193	4
	-8.02	-1.648	1.02178	5	-8.49	-0.391667	0.916484	6	-8.49	0.866667	0.378732	6	-8.49	1.25667	0.379119	6	-8.49	-1.09	0.714614	6	-9.55	9.775	4.86373	6	-8.59	1.4875	2.06729	4	-8.59	8.2	1.58493	4	-8.59	11.745	2.3664	4	-8.59	14.015	7.0963	4
	-7.6	-0.242	0.60007	5	-8.09	-0.43	0.999917	6	-8.09	1.455	0.579889	6	-8.09	1.955	0.689274	6	-8.09	0.226667	0.60743	6	-9.11	38.41	8.63489	6	-8.1	3.9675	1.23477	4	-8.1	15.665	2.08093	4	-8.1	18.9975	2.30276	4	-8.1	26.2075	6.88289	4
	-7.2	0.94	0.803573	5	-7.7	0.163333	0.843302	6	-7.7	4.05667	1.28325	6	-7.7	6.97833	0.963049	6	-7.7	1.73333	0.833385	6	-8.67	67.5583	5.72645	6	-7.7	8.2775	2.83247	4	-7.7	26.16	2.20781	4	-7.7	28.265	2.56679	4	-7.7	30.495	4.26983	4
	-6.8	-0.002	0.339373	5	-7.3	-0.0533333	1.00101	6	-7.3	8.36	1.10912	6	-7.3	10.4033	1.17468	6	-7.3	3.83	1.37989	6	-8.23	76.98	7.41149	6	-7.3	20.6725	2.10311	4	-7.3	43.8925	3.08388	4	-7.3	48.06	3.78064	4	-7.3	35.68	2.37796	3
	-6.42	0.878	0.712281	5	-6.9	0.28	0.733294	6	-6.89	12.65	1.81164	6	-6.89	14.8283	1.60945	6	-6.89	5.66833	1.14547	6	-7.79	81.915	6.41781	6	-6.9	23.975	3.45004	4	-6.9	50.0225	2.42677	4	-6.9	55.2825	3.0048	4	-6.9	50.2975	7.2287	4
	-6.01	0.516	0.555037	5	-6.51	1.86333	0.790644	6	-6.51	14.0667	1.35468	6	-6.51	17.7817	1.40292	6	-6.51	6.385	0.681561	6	-7.36	91.238	6.8669	5	-6.51	28.895	3.8867	4	-6.51	52.7925	1.21271	4	-6.51	63.065	5.10812	4	-6.51	53.625	7.49839	4
	-5.6	3.882	1.22062	5	-6.11	0.362	0.667161	5	-6.11	15.875	1.57851	6	-6.11	17.2733	1.88641	6	-6.11	6.33833	0.708333	6	-6.92	88.3833	6.10327	6	-6.12	31.615	3.17996	4	-6.12	53.9075	2.1924	4	-6.12	62.655	2.74245	4	-6.12	73.295	0.165001	2
	-5.2	-0.03	0.455357	5	-5.71	1.84333	1.53115	6	-5.71	16.7717	1.90764	6	-5.71	17.9933	1.79584	6	-5.71	6.89833	0.325755	6	-6.48	91.375	6.64105	6	-5.72	36.4325	1.7952	4	-5.72	59.94	2.30491	4	-5.72	64.5667	3.70848	3	-5.72	59.3825	5.65785	4
	-4.8	2.114	1.8645	5	-5.32	1.85833	0.95738	6	-5.32	16.1983	2.10745	6	-5.32	19.215	0.979492	6	-5.32	6.05667	0.797938	6	-6.04	90.75	5.97377	6	-5.32	42.3	2.66296	4	-5.32	65.7725	1.94998	4	-5.32	66.055	5.39498	4	-5.32	70.12	4.92177	4
	-4.4	0.948	1.02864	5	-4.92	0.283333	1.01544	6	-4.92	15.5167	1.38356	6	-4.92	18.6067	1.989	6	-4.92	6.375	1.34197	6	-5.61	94.7883	4.10485	6	-4.92	46.645	2.28018	4	-4.92	69.285	0.819964	4	-4.92	68.835	3.28223	4	-4.92	59.175	1.8003	4
	-4	0.93	0.929156	5	-4.52	0.388333	0.834591	6	-4.52	15.2883	1.53052	6	-4.52	18.5617	1.54725	6	-4.52	5.445	0.919158	6	-5.17	89.92	5.47699	6	-4.52	51.1225	4.22532	4	-4.52	77.4975	1.29122	4	-4.52	76.355	5.71718	4	-4.52	63.415	6.72741	4
Cmp 7	-10	1.93	0.90025	4	-10	3.32833	0.590736	6	-10	1.04	0.442395	6	-10	1.90167	0.741231		-10	2.90167	0.477231	6	-12	0.393333	1.86669	6	-10	3.5775	3.24563	4	-10	7.29	5.05969	4	-10	1.295	0.703071	4	-10	0	0	7
	-8.41	1.7475	0.75046	4	-8.41	3.75667	0.567331	6	-8.41	3.37	1.61464	5	-8.41	4.66	1.34071		-8.41	2.09167	1.04961	6	-9.98	21.045	5.02398	6	-8.41	15.29	6.26938	4	-8.41	35.7875	10.1657	4	-8.41	36.9525	9.6837	4	-8.41	37.932	11.3876	5
	-8.02	2.13	1.24211	4	-8.02	2.93167	0.520598	6	-8.02	3.65833	1.22103	6	-8.02	3.93667	1.15179		-8.02	2.085	0.795566	6	-9.55	46.3283	4.24401	6	-7.93	33.5375	6.56396	4	-7.93	56.3925	8.62552	4	-7.93	72.0975	0.688615	4	-7.93	57.866	11.6324	5
	-7.6	2.5725	1.18237	4	-7.6	4.945	0.951444	6	-7.6	5.76	1.02517	6	-7.6	5.16	0.91382		-7.6	3.30167	0.869339	6	-9.11	58.8467	4.92698	6	-7.62	41.26	6.34842	4	-7.62	67.445	5.06209	4	-7.62	90.68	6.74005	4	-7.62	64.66	7.31747	5
	-7.2	6.355	2.83517	4	-7.2	4.74333	0.620756	6	-7.2	17.52	1.3602	6	-7.2	13.4783	1.78099		-7.2	6.07333	1.44204	6	-8.67	66.4317	6.59329	6	-7.2	59.1775	5.41446	4	-7.2	77.3925	3.19109	4	-7.2	102.763	6.9176	4	-7.2	93.994	18.5157	5
	-6.8	8.1725	2.85327	4	-6.8	11.0733	1.82313	6	-6.8	38.7233	3.73028	6	-6.8	34.6983	2.3089		-6.8	15.7733	2.35874	6	-8.23	74.1967	6.47938	6	-6.81	77.9	3.08657	4	-6.81	89.8075	2.80415	4	-6.81	109.115	5.39708	4	-6.81	102.818	15.7259	5
	-6.42	16.405	3.73871	4	-6.42	23.6733	2.25548	6	-6.42	64.6717	3.77811	6	-6.42	64.7167	2.30126		-6.42	43.4267	3.04875	6	-7.79	77.0667	6.68392	6	-6.4	91.5075	3.67876	4	-6.4	93.74	1.10619	4	-6.4	112.075	6.59721	4	-6.4	111.668	11.1696	5
	-6.01	31.3375	2.12381	4	-6.01	35.0233	2.11206	6	-6.01	73.9	2.3352	6	-6.01	78.8083	2.48032		-6.01	60.2783	2.63758	6	-7.36	80.7883	5.82228	6	-6	95.2125	2.90655	4	-6	94.7725	1.16509	4	-6	107.468	5.8587	4	-6	125.642	18.2818	5
	-5.6	41.3775	3.58838	4	-5.6	47.1133	1.43218	6	-5.6	84.425	3.00693	6	-5.6	84.8217	1.52136		-5.6	72.205	3.92194	6	-6.92	78.6067	7.90737	6	-5.6	101.603	3.11178	4	-5.6	99.3475	4.14234	4	-5.6	106.097	4.36942	4	-5.6	135.536	8.0312	5
	-5.2	55.2925	4.49023	4	-5.2	57.975	2.45915	6	-5.2	87.395	4.03161	6	-5.2	90.455	1.35253		-5.2	81.705	1.4871	6	-6.48	83.5633	6.57583	6	-5.2	104.89	4.41319	4	-5.2	98.0575	2.09378	4	-5.2	106.975	6.33906	4	-5.2	134.382	13.2999	5
	-4.8	70.555	4.49986	4	-4.8	76.0867	1.84929	6	-4.8	92.3483	2.15444	6	-4.8	95.455	1.29016		-4.8	88.5217	2.75577	6	-6.04	85.205	5.43741	6	-4.8	110.185	6.80618	4	-4.8	101.998	3.80261	4	-4.8	108.502	6.85657	4	-4.8	141.81	15.6829	5
	-4.4	93.795	5.11505	4	-4.4	91.5233	2.04855	6	-4.4	98.8433	2.1772	6	-4.4	103.357	2.29716		-4.4	102.277	4.00446	6	-5.61	90.1733	4.37674	6	-4.4	113.108	5.62384	4	-4.4	105.97	1.0357	4	-4.4	111.017	6.14334	4	-4.4	147.874	16.0923	5
	-4	97.07	3.41414	4	-4	108.138	1.68038	6	-4	107.508	1.7957	6	-4	105.203	1.31056		-4	105.818	3.0545	6	-5.17	88.95	6.69167	6	-4	122.397	6.95167	4	-4	112.92	2.98216	4	-4	122.83	8.70523	4	-4	156.282	14.5755	5
Cmp 8	-10	0.366	0.366	5	-10	0.635	0.490087	6	-10	1.14833	0.651677	6	-10	0.818333	0.776202	6	-10	1.84	0.375792	6	-12	10.2533	2.78475	6	-10	2.6125	0.584428	4	-10	2.3575	1.36022	4	-10	1.7175	1.20704	4	-10	0	0	6
	-8.89	-2.668	1.64083	5	-8.41	-1.06833	0.372715	6	-8.41	0.521667	0.472083	6	-8.41	-0.025	0.338356	6	-8.41	-0.988333	0.422007	6	-9.98	-7.76333	5.33713	6	-8.41	-3.4525	1.90024	4	-8.41	0.0325	0.523377	4	-8.41	8.2575	1.15864	4	-8.41	5.452	3.36552	5
	-8.49	-1.106	0.52039	5	-8.01	0.201667	0.624443	6	-8.01	0.376667	0.357973	6	-8.01	-0.268333	0.413122	6	-8.01	0.518333	0.170028	6	-9.55	-4.66833	3.19249	6	-7.93	3.2525	0.757236	4	-7.93	10.15	1.98008	4	-7.93	19.24	1.37352	4	-7.93	15.985	3.50175	6
	-8.09	1.192	0.810576	5	-7.61	-1.22333	0.861509	6	-7.61	1.35	0.811061	6	-7.61	-0.18	0.333697	6	-7.61	0.441667	0.382574	6	-9.11	17.6067	7.9045	6	-7.62	7.6325	1.9307	4	-7.62	17.2	4.03266	4	-7.62	33.435	3.98733	4	-7.62	10.93	4.56158	6
	-7.7	-0.598	1.01134	5	-7.21	-0.426667	0.474396	6	-7.21	0.746667	0.45904	6	-7.21	0.385	0.457921	6	-7.21	0.435	0.203793	6	-8.67	38.825	9.41398	6	-7.2	21.8475	3.28745	4	-7.2	33.45	6.66185	4	-7.2	51.1875	3.73187	4	-7.2	19.77	7.49579	6
	-7.3	-0.716	1.29065	5	-6.81	-0.136667	0.980441	6	-6.81	-0.0233333	0.659397	6	-6.81	0.781667	0.690326	6	-6.81	0.778333	0.532888	6	-8.23	49.44	8.58131	6	-6.81	35.6825	3.66406	4	-6.81	50.145	3.78919	4	-6.81	74.92	4.64183	4	-6.81	34.1867	8.57605	6
	-6.89	-0.25	1.31206	5	-6.4	0.325	0.574658	6	-6.4	2.06333	0.862035	6	-6.4	2.32833	0.467664	6	-6.4	1.11	0.588059	6	-7.79	64.5917	11.3621	6	-6.4	56.905	6.26469	4	-6.4	66.1175	5.48966	4	-6.4	86.21	4.5104	4	-6.4	56.505	12.2387	6
	-6.51	-1.004	1.87997	5	-6	1.86333	0.465322	6	-6	5.41333	0.866478	6	-6	6.525	0.979805	6	-6	3.26333	0.642042	6	-7.36	75.525	10.0624	6	-6	70.365	3.85344	4	-6	75.13	3.77255	4	-6	94.6825	5.08099	4	-6	65.3417	8.87633	6
	-6.11	2.954	1.57428	5	-5.6	2.01	0.461606	6	-5.6	13.4633	3.48755	6	-5.6	12.1567	2.79797	6	-5.6	6.25333	1.97538	6	-6.92	75.48	9.53338	5	-5.6	80.4825	3.18744	4	-5.6	83.5025	2.63747	4	-5.6	97.4375	4.17399	4	-5.6	105.345	7.62049	6
	-5.71	3.9	1.51751	5	-5.2	5.09	0.490945	6	-5.2	38.04	1.67925	6	-5.2	38.8983	6.23697	6	-5.2	25.5767	5.23095	6	-6.48	88.9533	8.6239	6	-5.2	96.6325	5.00125	4	-5.2	91.755	1.18336	4	-5.2	93.8925	8.61226	4	-5.2	118.073	10.3028	6
	-5.32	11.6075	6.67522	4	-4.8	13.505	2.14099	6	-4.8	54.965	2.40906	6	-4.8	54.4483	3.20526	6	-4.8	42.715	7.23419	6	-6.04	92.3117	7.19457	6	-4.8	94.105	2.87714	4	-4.8	90.685	3.27217	4	-4.8	90.9775	6.25195	4	-4.8	137.392	14.6128	6
	-4.92	21.174	5.89195	5	-4.4	30.775	7.90197	6	-4.4	65.7917	3.84329	6	-4.4	65.17	4.8492	6	-4.4	51.01	8.61897	6	-5.61	101.513	7.22813	6	-4.4	89.0825	3.06641	4	-4.4	100.168	3.43181	4	-4.4	76.325	6.41285	4	-4.4	168.876	8.13898	5
	-4.52	29.154	6.50188	5	-4	38.2567	6.78826	6	-4	77.0417	4.77499	6	-4	74.6167	4.80577	6	-4	62.6833	11.7567	6	-5.17	104.462	7.55438	6	-4	102.235	8.81162	4	-4	96.6	1.79753	3	-4	76.285	9.59901	4	-4	151.437	3.31656	3
Cmp 9	-10	0	0	2	-10	0	0	3	-10	1.20333	0.753355	3	-10	1.4	0.255147	3	-10	1.73667	0.241684	3	-12	6.73333	2.56764	6	-10	-0.2825	1.63547	4	-10	4.015	2.66808	4	-10	2.845	0.448377	4	-10	0	0	4
	-8.8069	-2.53	5.27	2	-8.89	-0.503333	0.5636	3	-8.89	0.23	0.537246	3	-8.89	1.32667	0.700983	3	-8.41	0.33	0.398037	3	-9.98	0.0583334	4.0312	6	-8.89	-0.65	2.00721	4	-8.89	10.7525	5.59263	4	-8.89	15.315	2.66797	4	-8.89	9.3825	5.36346	4
	-8.3699	-4.745	3.145	2	-8.49	0.58	0.174738	3	-8.49	0.103333	0.667067	3	-8.49	0.123333	0.626001	3	-8.01	-0.106667	0.123333	3	-9.55	22.9083	4.93625	6	-8.59	10.8075	2.59256	4	-8.59	24.4575	7.22448	4	-8.59	36.4175	1.48426	4	-8.59	22.19	4.41821	4
	-7.9329	-7.125	4.735	2	-8.09	1.69	0.363501	3	-8.09	0.18	0.057735	3	-8.09	0.55	1.11006	3	-7.61	-0.226667	0.7818	3	-9.11	50.3833	6.4907	6	-8.1	12.8475	5.23675	4	-8.1	33.8575	7.38558	4	-8.1	49.4025	4.22426	4	-8.1	33.005	5.3678	4
	-7.4959	-5.24	6.91	2	-7.7	0.83	0.727942	3	-7.7	1.91333	0.879665	3	-7.7	3.76667	1.44002	3	-7.21	1.19667	1.16963	3	-8.67	71.19	11.2829	5	-7.7	21.3325	5.55499	4	-7.7	47.5575	7.11041	4	-7.7	65.895	4.24481	4	-7.7	34.1525	9.58867	4
	-7.0589	-3.59	2.95	2	-7.3	-0.406667	0.125477	3	-7.3	5.62333	0.823111	3	-7.3	7.72333	0.522823	3	-6.81	2.81667	0.728522	3	-8.23	78.475	8.47966	6	-7.3	30.12	5.87064	4	-7.3	59.335	5.35125	4	-7.3	74.6275	7.42709	4	-7.3	42.12	8.21589	4
	-6.6219	-4.165	7.215	2	-6.9	0.673333	0.338099	3	-6.89	9.91667	2.29714	3	-6.89	12.5667	1.35255	3	-6.4	5.84667	0.955795	3	-7.79	82.0533	6.94618	6	-6.9	36.645	3.33789	4	-6.9	62.155	3.73414	4	-6.9	82.185	4.98361	4	-6.9	60.285	5.45674	4
	-6.1849	-4.85	8.89	2	-6.51	1.25333	0.774518	3	-6.51	14.9667	1.63112	3	-6.51	16.5433	1.17921	3	-6	7.55	1.67046	3	-7.36	84.0167	7.22968	6	-6.51	42.7925	1.97867	4	-6.51	65.8625	4.22743	4	-6.51	80.8375	5.40883	4	-6.51	41.07	11.8613	4
	-5.748	-4.685	4.855	2	-6.11	1.91333	1.06549	3	-6.11	15.8233	0.407649	3	-6.11	15.8933	1.76228	3	-5.6	8.08667	1.28272	3	-6.92	77.308	6.67962	5	-6.12	42.5375	3.67867	4	-6.12	65.1425	3.83473	4	-6.12	79.8525	6.9204	4	-6.12	68.9	7.34847	4
	-5.311	-3.06	9.5	2	-5.71	-0.0633333	1.2812	3	-5.71	16.6167	2.91357	3	-5.71	16.3167	0.656921	3	-5.2	8.36333	1.57089	3	-6.48	85.505	7.95897	6	-5.72	42.86	1.65353	4	-5.72	68.29	3.13488	4	-5.72	74.38	4.46568	4	-5.72	65.595	6.05498	4
	-4.874	-3.655	7.025	2	-5.32	2.17	1.29311	3	-5.32	15.9867	1.84848	3	-5.32	17.4333	0.583591	3	-4.8	8.00333	0.521706	3	-6.04	90.5183	6.7483	6	-5.32	45.1775	3.32884	4	-5.32	72.1375	3.53322	4	-5.32	78.6725	3.81364	4	-5.32	62.8325	7.99313	4
	-4.437	-0.845	6.375	2	-4.92	0.983333	1.46463	3	-4.92	15.92	1.16202	3	-4.92	18.35	0.730205	3	-4.4	7.9	0.414769	3	-5.61	96.9167	6.73263	6	-4.92	49.895	2.79652	4	-4.92	71.325	4.13933	4	-4.92	76.5675	6.95251	4	-4.92	58.4775	9.92266	4
	-4	-3.045	8.175	2	-4.52	1.73333	0.793438	3	-4.52	18.1733	0.246667	3	-4.52	18.1833	1.50543	3	-4	7.6	0.940018	3	-5.17	93.68	6.56918	6	-4.52	52.7375	1.57072	4	-4.52	76.355	6.23449	4	-4.52	79.3275	3.30817	4	-4.52	70.165	8.74787	4
Cmp 10	-10	-0.17	0.17	5	-10	0	0	6	-10	1.105	0.511812	6	-10	0.631667	0.4671	6	-10	1.19167	0.411723	6	-12	12.725	3.99663	6	-10	-0.51	1.91926	4	-10	1.5375	1.96388	4	-10	-2.8	1.03074	4	-10	0	0	6
	-8.41	-1.17	1.19114	5	-8.41	0.123333	0.76757	6	-8.41	-0.125	0.355741	6	-8.41	0.178333	0.22501	6	-8.41	0.12	0.372478	6	-9.98	-7.826	2.98562	5	-8.41	13.6225	9.54295	4	-8.41	-0.06	1.17619	4	-8.41	3.96	0.815179	4	-8.41	3.672	9.44827	5
	-8.02	-1.408	0.989643	5	-8.01	-1.15167	1.08399	6	-8.01	0.528333	0.508458	6	-8.02	0.571667	0.350556	6	-8.01	-0.125	0.364744	6	-9.55	1.82667	3.81752	6	-7.93	-1.42	4.25344	4	-7.93	15.13	7.04171	4	-7.93	13.715	2.32175	4	-7.93	27.2683	13.3061	6
	-7.6	-0.61	0.635342	5	-7.61	-0.938333	0.463152	6	-7.61	1.22167	0.365927	6	-7.6	-0.323333	0.364734	6	-7.61	0.113333	0.361706	6	-9.11	31.83	8.70018	6	-7.62	4.395	8.04394	4	-7.62	20.185	4.02359	4	-7.62	21.105	2.30392	4	-7.62	27.8267	15.4842	6
	-7.2	-0.294	0.635678	5	-7.21	1.04167	0.793584	6	-7.21	1.33	0.691496	6	-7.2	0.976667	0.40073	6	-7.21	0.48	0.295996	6	-8.67	57.7517	11.0299	6	-7.2	11.3425	6.77637	4	-7.2	32.4225	4.8329	4	-7.2	35.66	1.85001	4	-7.2	38.385	16.6179	6
	-6.8	-0.276	0.787373	5	-6.81	-0.316667	0.615168	6	-6.81	1.56167	0.578535	6	-6.8	0.111667	0.523096	6	-6.81	0.0916667	0.688319	6	-8.23	71.7067	9.22859	6	-6.81	23.5375	6.23767	4	-6.81	51.6125	5.64863	4	-6.81	52.465	2.27003	4	-6.81	43.2533	12.6422	6
	-6.42	0.076	0.823095	5	-6.4	0.365	0.779909	6	-6.4	4.93	1.16242	6	-6.42	4.53667	1.27497	6	-6.4	0.713333	0.601541	6	-7.79	82.2867	11.1544	6	-6.4	37.165	7.71309	4	-6.4	64.565	4.80701	4	-6.4	71.3075	4.47784	4	-6.4	66.2567	16.3253	6
	-6.01	-0.978	1.1925	5	-6	1.15667	0.863638	6	-6	11.3633	4.17029	6	-6.01	11.285	3.806	6	-6	4.00667	1.19081	6	-7.36	91.5467	7.44502	6	-6	45.72	4.74601	4	-6	72.905	3.01306	4	-6	76.0975	5.81022	4	-6	74.8767	18.8469	6
	-5.6	0.832	0.533155	5	-5.6	2.266	0.912719	5	-5.6	19.3633	6.14471	6	-5.6	16.6983	4.79704	6	-5.6	6.70167	2.31149	6	-6.92	89.4	8.76715	5	-5.6	56.0975	4.51148	4	-5.6	75.185	3.03823	4	-5.6	83.71	6.78414	4	-5.6	92.095	16.701	6
	-5.2	4.672	1.51109	5	-5.2	3.57167	1.18657	6	-5.2	35.2983	2.37763	6	-5.2	31.9783	3.51696	6	-5.2	15.4033	1.76716	6	-6.48	93.7083	8.90881	6	-5.2	59.5075	5.57822	4	-5.2	79.3075	3.33066	4	-5.2	81.1975	8.33497	4	-5.2	104.968	11.7837	6
	-4.8	6.202	2.19026	5	-4.8	5.28	1.18195	6	-4.8	41.775	2.2939	6	-4.8	40.5883	4.13206	6	-4.8	21.3167	1.25648	6	-6.04	101	8.39916	6	-4.8	67.915	4.62583	4	-4.8	84.9375	3.99363	4	-4.8	86.0975	6.03189	4	-4.8	118.667	13.1245	6
	-4.4	5.586	2.32464	5	-4.4	7.375	0.840213	6	-4.4	48.6683	1.78365	6	-4.4	50.05	3.87373	6	-4.4	27.88	2.2023	6	-5.61	102.217	6.72902	6	-4.4	70.1925	3.9217	4	-4.4	86.5875	3.96407	4	-4.4	86.4525	4.03052	4	-4.4	145.473	10.689	6
	-4	14.132	3.13106	5	-4	9.53167	0.922643	6	-4	58.3217	1.93918	6	-4	54.4283	2.06197	6	-4	34.005	2.578	6	-5.17	104.015	7.11916	6	-4	78.35	2.98562	4	-4	90.7425	3.23607	4	-4	80.76	4.36052	4	-4	150.67	11.6344	6
Cmp 11	-10	0	0	3	-10	0	0	4	-10	0.373333	0.429159	3	-10	0.1475	0.647744	4	-10	-0.39	0.172675	4	-12	2.53667	2.79287	6	-10	-0.291667	1.98951	6	-10	2.3	0.813087	5	-10	-7.39	1.82703	4	-10	0	0	8
	-8.41	-0.163333	3.29364	3	-8.41	-0.33	1.68074	4	-8.41	-0.146667	0.233833	3	-8.41	0.3075	0.956664	4	-8.41	0.3425	0.44526	4	-9.98	0.217143	3.84571	7	-8.41	5.80833	2.0109	6	-8.41	-4.406	4.06619	5	-8.41	16.1875	3.06908	4	-8.41	5.86917	4.80016	8
	-8.01	-0.573333	0.104775	3	-8.01	0.2525	0.710392	4	-8.01	0.293333	0.422782	3	-8.01	0.775	0.277534	4	-8.01	1.27	0.348879	4	-9.55	5.72429	3.36682	7	-7.93	-0.965	1.45653	6	-7.93	1.922	1.44335	5	-7.93	7.9575	1.16534	4	-7.93	3.50599	1.88833	8
	-7.61	0.883333	1.58653	3	-7.61	-0.75	0.59943	4	-7.61	0.116667	0.221836	3	-7.61	-0.24	0.793473	4	-7.61	-0.255	0.39811	4	-9.11	13.2657	5.92922	7	-7.62	5.22	2.04192	6	-7.62	7.034	2.38877	5	-7.62	7.1475	2.60765	4	-7.62	4.94646	4.05872	8
	-7.21	-1.44333	1.58203	3	-7.21	-0.64	1.70748	4	-7.21	-0.486667	0.513496	3	-7.21	0.17	0.264544	4	-7.21	0.2725	0.436699	4	-8.67	32.9614	8.89732	7	-7.2	12.215	3.00271	6	-7.2	12.568	2.66021	5	-7.2	30.18	1.82155	4	-7.2	11.8829	3.92529	8
	-6.81	-0.22	0.693109	3	-6.81	-1.0225	0.784383	4	-6.81	0.636667	0.326412	3	-6.81	1.5625	0.819994	4	-6.81	0.365	0.175997	4	-8.23	42.1271	11.0032	7	-6.81	21.2483	4.38398	6	-6.81	24.052	2.77467	5	-6.81	55.0025	5.01658	4	-6.81	29.3885	8.70121	7
	-6.4	-1.47	1.65107	3	-6.4	1.0125	0.529298	4	-6.4	1.32333	0.597365	3	-6.4	2.4075	0.896311	4	-6.4	0.2225	0.383109	4	-7.79	69.8371	9.71141	7	-6.4	36.1933	6.44373	6	-6.4	38.178	2.89186	5	-6.4	68.4225	4.53661	4	-6.4	30.8902	5.06797	8
	-6	0.73	2.42331	3	-6	-0.3525	1.17678	4	-6	3.74667	1.2489	3	-6	5.6575	1.1942	4	-6	2.1425	0.891164	4	-7.36	83.8843	12.8513	7	-6	42.6917	3.02355	6	-6	49.418	1.91837	5	-6	81.7525	3.01793	4	-6	43.3443	8.60495	8
	-5.6	1.23333	2.53694	3	-5.6	0.375	0.7729	4	-5.6	5.53333	1.97926	3	-5.6	9.5025	1.33703	4	-5.6	3.285	0.473894	4	-6.92	75.824	12.0478	5	-5.6	52.6367	8.63546	6	-5.6	54.304	9.5627	5	-5.6	76.855	5.58407	4	-5.6	87.1	17.95	2
	-5.2	1.57667	3.08591	3	-5.2	0.6825	0.434748	4	-5.2	9.41333	2.04459	3	-5.2	14.735	2.35427	4	-5.2	4.1925	0.580537	4	-6.48	97.3314	9.46024	7	-5.2	56.6217	4.13328	6	-5.2	63.936	1.87306	5	-5.2	83.0725	5.70123	4	-5.2	71.2097	6.22254	8
	-4.8	3.85667	1.9313	3	-4.8	1.685	0.497033	4	-4.8	11.9967	2.90285	3	-4.8	15.33	2.91234	4	-4.8	5.29	0.808692	4	-6.04	98.99	9.9931	7	-4.8	59.0983	4.46939	6	-4.8	70.654	1.93379	5	-4.8	88.23	7.62838	4	-4.8	75.7165	5.09037	8
	-4.4	1.21	0.23	3	-4.4	1.085	0.630668	4	-4.4	14.1133	2.27598	3	-4.4	16.6975	2.07796	4	-4.4	7.1875	0.353279	4	-5.61	102.324	8.39487	7	-4.4	61.9283	3.61014	6	-4.4	77.53	2.73147	5	-4.4	88.6375	4.88236	4	-4.4	75.4786	4.83099	8
	-4	3.60667	0.965304	3	-4	1.105	0.528591	4	-4	14.7833	2.59095	3	-4	15.555	2.65078	4	-4	5.48	0.970404	4	-5.17	105.831	6.56039	7	-4	66.2383	3.05419	6	-4	84.032	4.20884	5	-4	94.24	3.81443	4	-4	88.7536	8.03381	8
Cmp 12	-10	-0.0933333	0.0933333	3	-10	-0.0375	0.0239357	4	-10	1.68	0.0929157	3	-10	0.52	0.476393	4	-10	0.88	0.42638	4	-12	3.03714	2.15841	7	-10	-1.97333	1.26801	6	-10	-1.198	3.16304	5	-10	2.9675	0.648734	4	-10	0	0	5
	-8.41	-0.403333	2.62155	3	-8.41	0.18	0.783486	4	-8.41	1.59667	0.438951	3	-8.41	1.5275	0.474383	4	-8.41	1.47	0.64414	4	-9.98	2.57714	3.46477	7	-8.41	14.3483	2.73946	6	-8.41	16.084	7.71918	5	-8.41	55.25	4.05591	4	-8.41	22.81	19.7248	5
	-8.01	1.70333	1.54769	3	-8.01	-0.655	0.533955	4	-8.01	2.38	1.06658	3	-8.01	1.74	0.512722	4	-8.01	1.4525	0.566442	4	-9.55	29.9486	7.74823	7	-7.93	31.745	4.34013	6	-7.93	38.194	5.48409	5	-7.93	88.14	5.64575	4	-7.93	38.742	15.9507	5
	-7.61	0.52	0.773822	3	-7.61	1.74	0.330983	4	-7.61	4.33333	2.05706	3	-7.61	4.1475	1.62169	4	-7.61	1.9275	1.52208	4	-9.11	49.1786	10.8182	7	-7.62	41.4133	5.24268	6	-7.62	45.532	7.67535	5	-7.62	98.0125	6.46567	4	-7.62	53.442	22.2067	5
	-7.21	2.03667	1.43116	3	-7.21	-0.7325	1.2042	4	-7.21	11.0267	5.29693	3	-7.21	11.63	4.31745	4	-7.21	5.2825	1.42238	4	-8.67	66.2357	9.71965	7	-7.2	54.61	8.0106	6	-7.2	56.488	11.0397	5	-7.2	114.98	8.89498	4	-7.2	77.568	11.1569	5
	-6.81	1.58667	0.734628	3	-6.81	0.3675	0.944276	4	-6.81	24	8.3284	3	-6.81	24.3725	5.62702	4	-6.81	9.975	2.18933	4	-8.23	75.5343	8.99285	7	-6.81	79.32	9.99359	6	-6.81	65.788	10.6536	5	-6.81	122.968	5.03042	4	-6.81	95.986	21.1551	5
	-6.4	5.58667	1.28536	3	-6.4	3.645	0.547624	4	-6.4	39.38	6.75728	3	-6.4	37.5575	4.816	4	-6.4	18.86	2.34212	4	-7.79	84.7633	10.4632	6	-6.4	82.8783	5.56583	6	-6.4	76.17	6.94956	5	-6.4	121.862	7.71963	4	-6.4	112.135	13.4072	4
	-6	4.50333	1.24167	3	-6	10.1825	1.13473	4	-6	51.0867	5.3307	3	-6	49.9	3.60831	4	-6	26.1725	2.87487	4	-7.36	88.7514	10.5255	7	-6	91.6767	12.5469	6	-6	83.498	7.28383	5	-6	116.655	5.55212	4	-6	109.162	21.3423	4
	-5.6	8.74	1.61745	3	-5.6	9.5825	0.974443	4	-5.6	56.6567	4.20313	3	-5.6	54.5425	4.73584	4	-5.6	32.3575	1.3667	4	-6.92	91.7914	10.1821	7	-5.6	75.4483	1.80164	6	-5.6	81.12	6.71689	5	-5.6	117.097	8.11211	4	-5.6	145.68	6.18847	4
	-5.2	8.80667	1.48286	3	-5.2	11.27	0.658319	4	-5.2	62.16	1.07893	3	-5.2	62.285	2.80867	4	-5.2	36.6125	1.33314	4	-6.48	91.4471	9.51331	7	-5.2	77.3483	1.88952	6	-5.2	82.776	6.14022	5	-5.2	114.33	5.88032	4	-5.2	121.99	9.86171	5
	-4.8	12.15	1.8804	3	-4.8	13.505	0.906022	4	-4.8	62.54	2.08713	3	-4.8	63.6175	3.24779	4	-4.8	41.895	1.94827	4	-6.04	93.6186	7.91603	7	-4.8	81.9567	4.08814	6	-4.8	85.348	4.77217	5	-4.8	109.522	4.53009	4	-4.8	137.002	12.339	5
	-4.4	15.25	1.20826	3	-4.4	15.875	1.53474	4	-4.4	67.4933	1.59751	3	-4.4	66.4925	2.45675	4	-4.4	43.3775	2.16566	4	-5.61	103.823	8.15527	7	-4.4	88.4983	8.67325	6	-4.4	86.152	3.20646	5	-4.4	112.95	3.91247	4	-4.4	160.904	16.1506	5
	-4	18.93	1.69741	3	-4	20.6633	0.779879	3	-4	71.5867	4.149	3	-4	70.9975	1.28507	4	-4	49.805	2.95939	4	-5.17	101.734	5.88255	7	-4	90.3933	2.44875	6	-4	90.664	1.74329	5	-4	133.243	2.63222	4	-4	165.158	17.1964	5
Cmp 13	-10	0.56	1.22688	3	-10	0.5125	0.17423	4	-10	1.01667	0.615476	3	-10	0.6225	0.455967	4	-10	0.02	0.492866	4	-12	8.43143	6.1613	7	-10	4.37333	0.759911	6	-10	0.406	1.41471	5	-10	-4.768	2.71484	5	-10	0	0	7
	-8.41	1.49333	2.2137	3	-8.41	1.4675	0.502235	4	-8.41	0.5	0.219317	3	-8.41	0.165	0.65075	4	-8.41	0.3175	0.32574	4	-9.98	1.31429	2.64251	7	-8.41	2.23333	1.49506	6	-8.41	-2.154	1.17918	5	-8.41	11.146	2.20162	5	-8.41	5.86143	2.01735	7
	-8.01	-1.31333	1.09388	3	-8.01	0.7725	1.09092	4	-8.01	0.323333	0.714267	3	-8.01	0.44	0.541449	4	-8.01	0.0325	0.720664	4	-9.55	1.49	8.45584	7	-7.93	12.08	2.83591	6	-7.93	6.162	1.92603	5	-7.93	21.518	3.98348	5	-7.93	20.7186	4.54534	7
	-7.61	0.5	0.610246	3	-7.61	-0.47	0.751609	4	-7.61	0.416667	0.278468	3	-7.61	1.62	0.290947	4	-7.61	0.0925	0.911522	4	-9.11	29.8671	5.40688	7	-7.62	20.7083	4.66994	6	-7.62	13.732	3.74388	5	-7.62	36.19	6.82995	5	-7.62	14.7871	4.09759	7
	-7.21	0.493333	0.836368	3	-7.21	-0.1325	0.749282	4	-7.21	0.82	0.388887	3	-7.21	1.1775	0.395588	4	-7.21	0.6075	0.669046	4	-8.67	48.91	11.0948	6	-7.2	31.6417	6.21712	6	-7.2	27.662	1.63196	5	-7.2	50.964	2.5255	5	-7.2	28.6771	6.30545	7
	-6.81	0.29	1.28469	3	-6.81	0.135	1.2446	4	-6.81	2.08333	0.799674	3	-6.81	3.3025	1.50059	4	-6.81	0.755	1.03899	4	-8.23	64.5586	10.5653	7	-6.81	48.2467	5.69859	6	-6.81	39.236	3.67494	5	-6.81	66.924	5.89505	5	-6.81	57.4286	13.1991	7
	-6.4	1.35	1.07893	3	-6.4	1.5125	0.425703	4	-6.4	8.13	4.546	3	-6.4	9.9925	5.84562	4	-6.4	3.8325	0.900226	4	-7.79	85.5257	11.4142	7	-6.4	70.455	3.72574	6	-6.4	62.602	3.61328	5	-6.4	94.55	5.88827	5	-6.4	78.4257	9.38433	7
	-6	4.11667	2.03601	3	-6	3.23	1.11032	4	-6	29.3033	10.43	3	-6	26.3575	11.0597	4	-6	9.2125	4.17848	4	-7.36	92.6486	12.8229	7	-6	79.8383	3.70553	6	-6	71.362	3.22094	5	-6	98.622	3.65946	5	-6	100.701	12.8695	7
	-5.6	9.33333	1.17774	3	-5.6	12.605	3.90737	4	-5.6	55.53	8.55401	3	-5.6	48.1675	11.3758	4	-5.6	28.3325	3.62902	4	-6.92	81.34	10.4157	5	-5.6	77.1183	5.62912	6	-5.6	71.782	8.24104	5	-5.6	100.53	6.09434	5	-5.6	114.98	9.33586	7
	-5.2	25.6433	4.80035	3	-5.2	20.4875	7.25984	4	-5.2	70.9667	7.36279	3	-5.2	76.5267	6.8999	3	-5.2	54.4267	4.54511	3	-6.48	95.2657	12.384	7	-5.2	64.905	3.13341	6	-5.2	75.488	8.07967	5	-5.2	87.248	9.01731	5	-5.2	114.871	12.923	7
	-4.8	33.9033	2.99728	3	-4.8	38.4325	2.5906	4	-4.8	82.6533	3.60454	3	-4.8	81.17	6.4813	4	-4.8	64.7625	8.68637	4	-6.04	100.959	12.2011	7	-4.8	68.105	2.54368	6	-4.8	87.144	1.5245	5	-4.8	88.374	7.83157	5	-4.8	121.023	14.8828	7
	-4.4	41.6567	7.28472	3	-4.4	53.0425	3.31935	4	-4.4	83.6733	2.2594	3	-4.4	89.2975	4.77311	4	-4.4	73.1575	3.37263	4	-5.61	106.297	8.93651	7	-4.4	69.2417	3.71138	6	-4.4	92.11	2.52681	5	-4.4	95.966	11.8651	5	-4.4	103.531	9.5917	7
	-4	49.0733	3.2991	3	-4	59.9225	3.18866	4	-4	90.9933	3.7161	3	-4	90.23	2.13468	4	-4	81.7225	4.55798	4	-5.17	105.38	6.72179	7	-4	74.7917	3.12991	6	-4	93.692	3.60625	5	-4	93.488	8.55568	5	-4	123.256	11.1477	7
Cmp 14	-10	0	0	3	-10	0	0	4	-10	0.32	0.343123	3	-10	0.2625	0.2625	4	-10	0	0	4	-12	3.24857	1.46261	7	-10	-2.50667	4.56244	6	-10	1.91	0.896231	5	-10	-7.385	1.37357	4	-10	0	0	5
	-8.41	-1.15333	1.40867	3	-8.41	-1.07	0.369233	4	-8.41	0.00666667	0.396204	3	-8.41	-0.05	1.43118	4	-8.41	-0.175	0.67819	4	-9.98	9.10857	3.09372	7	-8.41	-3.45333	4.90496	6	-8.41	2.498	1.52893	5	-8.41	7.4125	1.9608	4	-8.41	1.774	6.63055	5
	-8.01	2.70667	1.76762	3	-8.01	-0.8825	0.864363	4	-8.01	0.55	0.571344	3	-8.01	0.0725	0.94326	4	-8.01	-0.1325	0.958553	4	-9.55	27.0171	7.77387	7	-7.93	3.90167	5.40975	6	-7.93	9.43	4.02264	5	-7.93	20.225	2.5155	4	-7.93	4.872	3.07725	5
	-7.61	-0.14	3.17339	3	-7.61	-0.775	0.758315	4	-7.61	-0.516667	0.213724	3	-7.61	1.2675	0.979544	4	-7.61	-0.8625	0.789825	4	-9.11	55.9229	9.39364	7	-7.62	9.61333	3.49234	6	-7.62	15.3	4.47333	5	-7.62	28.995	3.93202	4	-7.62	10.294	5.09569	5
	-7.21	-0.21	1.0352	3	-7.21	-0.5	0.54435	4	-7.21	0.966667	0.63067	3	-7.21	1.1375	1.20264	4	-7.21	1.17	0.399228	4	-8.67	71.8714	10.1491	7	-7.2	19.4	4.72974	6	-7.2	26.082	2.66544	5	-7.2	37.14	3.31224	4	-7.2	8.74	3.62723	5
	-6.81	0.336667	0.554507	3	-6.81	0.18	0.312116	4	-6.81	1.39667	0.43437	3	-6.81	2.1375	0.815724	4	-6.81	0.73	0.53983	4	-8.23	74.8329	8.95914	7	-6.81	21.11	4.38789	6	-6.81	34.45	3.40614	5	-6.81	50.55	3.27492	4	-6.81	-10.2875	10.5579	4
	-6.4	-0.763333	1.23721	3	-6.4	-0.0025	0.329732	4	-6.4	0.59	0.603435	3	-6.4	1.1075	0.455931	4	-6.4	0.7675	1.04591	4	-7.79	81.9914	7.81774	7	-6.4	27.0583	5.01462	6	-6.4	37.466	2.07645	5	-6.4	49.365	4.39851	4	-6.4	0.64	8.05349	5
	-6	3.17	2.59001	3	-6	-0.4875	0.549884	4	-6	1.1	0.451774	3	-6	2.3975	0.850406	4	-6	0.9225	0.656371	4	-7.36	90.2457	9.52051	7	-6	31.8583	5.06957	6	-6	37.89	4.16245	5	-6	55.6125	4.17655	4	-6	-11.884	12.8202	5
	-5.6	4.17333	1.72679	3	-5.6	0.3425	0.348745	4	-5.6	1.06	0.255408	3	-5.6	1.87	1.35052	4	-5.6	0.9225	0.759269	4	-6.92	84.3167	15.1125	6	-5.6	33.3767	6.00629	6	-5.6	35.116	2.78667	5	-5.6	52.7325	2.55125	4	-5.6	-13.1167	5.99666	3
	-5.2	6.74667	1.48679	3	-5.2	-0.7075	0.982788	4	-5.2	1.60667	0.497672	3	-5.2	3.26	0.828382	4	-5.2	1.2325	0.286484	4	-6.48	85.7683	10.8584	6	-5.2	38.565	4.22099	6	-5.2	36.586	1.85031	5	-5.2	62.405	5.10827	4	-5.2	-15.45	11.52	5
	-4.8	7.22	1.99786	3	-4.8	1.03	0.56455	4	-4.8	2.20333	0.371678	3	-4.8	3.465	0.464624	4	-4.8	1.3175	0.410515	4	-6.04	91.0886	9.65178	7	-4.8	46.2033	4.59332	6	-4.8	38.952	2.56933	5	-4.8	74.6	3.07138	4	-4.8	-26.726	7.83818	5
	-4.4	8.77333	2.5617	3	-4.4	1.91	0.784017	4	-4.4	1.44	0.535008	3	-4.4	3.51	1.19054	4	-4.4	1.855	0.426312	4	-5.61	99.4429	7.76321	7	-4.4	56.6933	5.2699	6	-4.4	46.454	3.957	5	-4.4	88.1633	7.52104	3	-4.4	-16.2925	13.9487	4
	-4	11.1367	1.87579	3	-4	3.42	0.499633	4	-4	2.34667	0.526508	3	-4	3.485	0.58253	4	-4	2.09	0.255636	4	-5.17	98.2486	6.44491	7	-4	67.3417	9.75573	6	-4	47.014	9.61889	5	-4	95.6333	7.23218	3	-4	-19.626	7.69565	5
Cmp 15	-10	0	0	3	-10	0	0	4	-10	0	0	3	-10	0.2475	0.2475	4	-10	0	0	4	-12	2.28	1.70981	7	-10	3.37833	0.963934	6	-10	3.168	1.69564	5	-10	-3.36	2.74645	4	-10	0	0	5
	-8.41	-1.19	2.28369	3	-8.41	-1.0425	1.2309	4	-8.41	-0.866667	0.561911	3	-8.41	-0.3	0.948956	4	-8.41	-0.00749998	0.657323	4	-9.98	2.49	1.98678	7	-8.41	1.43333	1.77738	6	-8.41	-5.69	1.70567	5	-8.41	3.5125	1.65063	4	-8.41	7.1775	4.77472	4
	-8.01	0.523333	1.54461	3	-8.01	-0.5825	1.06296	4	-8.01	-1.13	0.149778	3	-8.01	0.0825	0.324458	4	-8.01	-0.435	0.859317	4	-9.55	10.8986	3.20105	7	-7.93	3.255	1.93034	6	-7.93	2.788	0.558511	5	-7.93	4.5975	1.72732	4	-7.93	8.752	6.90171	5
	-7.61	0.0366667	1.79964	3	-7.61	0.61	0.164165	4	-7.61	-1.19333	1.23502	3	-7.61	-0.18	0.686015	4	-7.61	0.1025	0.843577	4	-9.11	27.6686	5.2192	7	-7.62	4.31	3.87776	6	-7.62	3.974	4.54084	5	-7.62	1.7925	2.35914	4	-7.62	4.73	8.12161	4
	-7.21	-2.39	1.79645	3	-7.21	-0.485	0.85257	4	-7.21	-0.0866667	0.909676	3	-7.21	0.52	0.920226	4	-7.21	0.115	0.706995	4	-8.67	52.0014	8.04598	7	-7.2	12.9083	3.40195	6	-7.2	11.622	0.903302	5	-7.2	14.835	3.7396	4	-7.2	9.872	3.84579	5
	-6.81	0.586667	2.6701	3	-6.81	-0.78	0.810751	4	-6.81	-0.333333	0.947283	3	-6.81	1.6025	0.913878	4	-6.81	0.55	1.07261	4	-8.23	60.7629	10.203	7	-6.81	23.03	5.26294	6	-6.81	22.7	3.35565	5	-6.81	27.9575	4.68359	4	-6.81	5.712	6.99026	5
	-6.4	2.4	2.83447	3	-6.4	-1.535	0.36484	4	-6.4	1.33667	0.866686	3	-6.4	1.1075	1.32463	4	-6.4	1.4475	0.544968	4	-7.79	78.0786	13.5813	7	-6.4	35.19	4.86743	6	-6.4	37.35	2.50431	5	-6.4	48.8075	6.64456	4	-6.4	4.372	8.07437	5
	-6	0.85	2.42925	3	-6	0.255	0.61208	4	-6	2.34667	1.89855	3	-6	4.0525	1.58699	4	-6	1.4725	0.645773	4	-7.36	89.5357	10.9518	7	-6	36.615	5.86761	6	-6	45.03	0.64216	5	-6	50.475	5.46847	4	-6	11.566	3.65408	5
	-5.6	0.1	0.898666	3	-5.6	-0.585	1.10534	4	-5.6	4.95333	2.57144	3	-5.6	6.635	2.17924	4	-5.6	2.4225	0.432346	4	-6.92	77.13	8.48414	5	-5.6	40.13	3.67392	6	-5.6	47.618	1.26545	5	-5.6	54.9875	5.24873	4	-5.6	29.6	4.00001	4
	-5.2	1.98667	2.84386	3	-5.2	0.1175	0.470308	4	-5.2	5.69333	2.77888	3	-5.2	7.105	1.66491	4	-5.2	2.4625	0.48529	4	-6.48	90.0614	9.02036	7	-5.2	41.2267	3.66417	6	-5.2	51.106	1.85699	5	-5.2	55.56	4.1502	4	-5.2	32.19	4.7769	5
	-4.8	1.99333	0.747314	3	-4.8	-0.68	1.63097	4	-4.8	7.09	2.74759	3	-4.8	8.335	2.12992	4	-4.8	2.5025	0.932044	4	-6.04	90.3414	9.41262	7	-4.8	45.4133	4.25813	6	-4.8	60.682	2.64071	5	-4.8	63.5175	4.30209	4	-4.8	57.9867	14.7524	3
	-4.4	0.853333	0.244427	3	-4.4	0.0025	0.601822	4	-4.4	13.0067	4.29561	3	-4.4	12.4475	2.99351	4	-4.4	3.7975	1.08274	4	-5.61	98.98	6.91273	7	-4.4	50.4417	3.98494	6	-4.4	62.794	3.78913	5	-4.4	75.1725	4.06356	4	-4.4	74.345	11.5881	4
	-4	2.16333	1.64522	3	-4	1.9275	0.605067	4	-4	21.3067	6.67758	3	-4	16.3275	1.61077	4	-4	6.655	0.743477	4	-5.17	104.217	4.99647	7	-4	68.81	5.12493	5	-4	79.284	4.55447	5	-4	100.65	8.34897	3	-4	107.99	13.0469	4
Cmp 16	-10	0	0	3	-10	0.2825	0.511817	4	-10	1.66667	0.428343	3	-10	0.24	0.556447	4	-10	-0.00749998	0.290126	4	-12	2.04818	1.0912	11	-10	0.311667	1.51694	6	-10	1.348	0.940146	5	-10	-1.4	1.42038	4	-10	0	0	5
	-8.41	-1.19	2.28369	3	-8.41	0.1475	0.852246	4	-8.41	1.33333	0.0768838	3	-8.41	0.96	0.620067	4	-8.41	0.59	0.44846	4	-9.98	27.9773	6.08695	11	-8.89	4.525	1.6638	6	-8.89	3.4	3.08595	5	-8.89	11.7325	1.92027	4	-8.89	18.66	4.45097	5
	-8.01	0.523333	1.54461	3	-8.01	-0.085	0.666815	4	-8.01	1.69	0.319531	3	-8.01	1.475	0.612774	4	-8.01	0.2725	0.749348	4	-9.55	48.42	6.04602	12	-8.59	13.895	3.78079	6	-8.59	11.732	3.61412	5	-8.59	30.9	3.60334	4	-8.59	14.852	5.7494	5
	-7.61	0.0366667	1.79964	3	-7.62	0.6175	1.14905	4	-7.61	2.15	0.548118	3	-7.61	1.7175	0.5575	4	-7.61	0.6675	0.769571	4	-9.11	64.3767	5.27231	12	-8.1	24.9133	5.97486	6	-8.1	25.126	2.13183	5	-8.1	40.495	4.52589	4	-8.1	23.1725	9.65175	4
	-7.21	-2.39	1.79645	3	-7.22	0.73	1.2094	4	-7.21	6.14	0.495076	3	-7.21	5.5475	1.09615	4	-7.21	1.6025	0.52851	4	-8.67	81.5217	3.4451	12	-7.7	34.5583	5.04165	6	-7.7	41.006	4.05088	5	-7.7	66.6075	4.84647	4	-7.7	41.514	7.98936	5
	-6.81	0.586667	2.6701	3	-6.82	1.6775	1.24466	4	-6.81	15.2533	1.14613	3	-6.81	13.955	4.08813	4	-6.81	5.6825	1.07156	4	-8.23	79.3567	4.21106	12	-7.3	51.765	5.85869	6	-7.3	51.63	4.38121	5	-7.3	81.985	7.55328	4	-7.3	51.736	12.1433	5
	-6.4	2.4	2.83447	3	-6.43	1.4625	0.883821	4	-6.4	29.3933	0.547763	3	-6.4	25.645	5.30942	4	-6.4	10.1075	2.41268	4	-7.79	89.71	5.22458	12	-6.9	62.4883	3.9617	6	-6.9	66.34	3.74569	5	-6.9	93.7275	6.69878	4	-6.9	71.308	9.68229	5
	-6	0.85	2.42925	3	-6.03	5.1925	2.21382	4	-6	45.0467	1.81642	3	-6	33.95	7.18919	4	-6	16.5675	3.31583	4	-7.36	96.0883	3.95936	12	-6.51	66.0317	4.2757	6	-6.51	70.92	4.66029	5	-6.51	94.5975	5.36739	4	-6.51	63.378	12.8698	5
	-5.6	0.1	0.898666	3	-5.63	7.365	1.44722	4	-5.6	49.0633	4.37238	3	-5.6	42.9225	5.23922	4	-5.6	22.9475	0.956821	4	-6.92	91.2718	5.01398	11	-6.12	72.5233	5.08073	6	-6.12	74.56	2.59978	5	-6.12	95.7875	8.00601	4	-6.12	92.034	5.13593	5
	-5.2	1.98667	2.84386	3	-5.24	7.525	0.767871	4	-5.2	52.8433	4.3418	3	-5.2	47.5475	3.36801	4	-5.2	25.6725	2.76012	4	-6.48	95.735	4.36569	12	-5.72	71.7067	3.36599	6	-5.72	76.444	3.4399	5	-5.72	91.0575	5.57198	4	-5.72	90.205	3.34925	4
	-4.8	1.99333	0.747314	3	-4.84	8.6675	0.284206	4	-4.8	56.6567	2.31917	3	-4.8	50.125	4.21137	4	-4.8	26.2325	2.16061	4	-6.04	97.7883	4.15587	12	-5.32	72.355	3.43645	6	-5.32	82.934	3.00099	5	-5.32	94.1475	5.90442	4	-5.32	93.85	10.1207	5
	-4.4	0.853333	0.244427	3	-4.44	9.385	1.14457	4	-4.4	58.7833	3.4383	3	-4.4	56.1075	2.96934	4	-4.4	29.025	2.37359	4	-5.61	99.115	5.01882	12	-4.92	71.6983	3.88121	6	-4.92	84.888	1.72933	5	-4.92	96.4775	3.7894	4	-4.92	87.86	7.84017	5
	-4	2.16333	1.64522	3	-4.05	13.41	1.23518	4	-4	62.9533	4.66513	3	-4	57.89	4.77638	4	-4	33.9625	2.68511	4	-5.17	102.554	3.70384	12	-4.52	76.9833	3.72592	6	-4.52	91.094	5.56133	5	-4.52	100.285	6.52793	4

## Sheet: Figures  3c-3d
Figures 3c-3d
Cluster A		Cluster B		Cluster C
Parameter	pvalue	Parameter	pvalue	Parameter	pvalue
Barr1logT	0.1147	Barr2GRK2LogT	0.0004	KirLogT	0.0125
Barr1logT	0.0047	Barr2GRK2LogT	0.0047	KirLogT	0.4772
Barr1logT	0.0766	Barr2GRK2LogT	0.0138	KirLogT	0.0837
Barr2logT	0.0023	Gai1Emax	0.0002	cAMPEmax	0.0153
Barr2logT	0.1707	Gai1Emax	0.0193	cAMPEmax	0.3515
Barr1Emax	0.0033	Gai1Emax	0.0285	cAMPEmax	1
Barr1Emax	0.0005	GaoLogT	0.0022	Barr2GRK6LogR	0.0042
Barr1Emax	0.0034	GaoLogT	0.209	Barr2GRK6LogR	0.471
Barr2Emax	0.0002	GaoLogT	0.0887	Barr2GRK6LogR	0.2196
Barr2Emax	0.0005	GaoEmax	0.001	KirLogR	0.0803
Barr2Emax	0.0034	GaoEmax	0.3515	KirLogR	0.8742
Barr2GRK6Emax	0.0002	GaoEmax	0.0833	KirLogR	0.7864
Barr2GRK6Emax	0.0005	Gai1LogT	0.0002	Gai2LogR	0.2971
Barr2GRK6Emax	0.0034	Gai1LogT	0.1755	Gai2LogR	0.6076
Barr2GRK5Emax	0.0002	Gai1LogT	0.0696	Gai2LogR	0.7608
Barr2GRK5Emax	0.0005	Gai2LogT	0.0051	Gai1LogR	0.0943
Barr2GRK5Emax	0.0034	Gai2LogT	0.0627	Gai1LogR	0.7491
Barr2GRK2Emax	0.0002	Gai2LogT	0.054	Gai1LogR	0.2196
Barr2GRK2Emax	0.0005	Gai2Emax	0.0002	GaoLogR	0.2971
Barr2GRK2Emax	0.0034	Gai2Emax	0.0797	GaoLogR	0.7491
Barr2LogR	0.0002	Gai2Emax	0.0479	GaoLogR	0.4799
Barr2LogR	0.0797	KirEmax	0.0042	cAMPLogR	0.1997
Barr2LogR	0.0833	KirEmax	0.6076	cAMPLogR	0.6076
Barr1LogR	0.001	KirEmax	0.0833	cAMPLogR	0.5424
Barr1LogR	0.0797			Barr2GRK5LogR	0.129
Barr1LogR	0.0479			Barr2GRK5LogR	0.471
Barr2GRK5LogT	0.0004			Barr2GRK5LogR	0.5212
Barr2GRK5LogT	0.0047			BarrGRK2LogR	0.048
Barr2GRK5LogT	0.0138			BarrGRK2LogR	0.471
Barr2GRK6LogT	0.0013			BarrGRK2LogR	0.2448
Barr2GRK6LogT	0.0047			cAMPLogT	0.9096
Barr2GRK6LogT	0.0254

## Sheet: Figures 3e-3f 
Figures 3e-3f	Summary of differences
	Differences between partial and whole hMOR matrices :
	Matrices	Fraction of difference vs complete hMOR dataset	Zscores vs randomized data
Fig. 3e	βarrs actual	0.115	-5.37512
	βarrs random	0.440512
	G prot actual	0.272	-6.09199
	G prot random	0.447104
Fig. 3f	βarr2-GKR2	0.179	-12.7237
	βarr2-GKR6	0.086	-10.5835
	βarr2-GKR2/6	0.0544	-8.8348
	Gαi2	0.256	-7.31553
	cAMP	0.659	6.29715
	Gαi2- cAMP	0.31	-2.35097
	4 assays	0.032	-8.54147
	βarr2-GKR2/6/Gαi2	0.0672	-7.39081
	Difference between hMOR partial matrices :
	Comparisons	Fraction of difference	Zscores vs randomized data
Fig. 3e	hMOR βarrs VS hMOR Gprot	-0.157	-2.21996
Fig. 3f	hMOR βarr2-GRK26 VS hMOR Gαi2 cAMP	-0.2556	-3.3079
	hMOR Gαi2 VS -hMOR βarr2-GRK26/Gαi2	0.1888	3.75451
Figures 3e-3f	Frequency matrices associated
hMOR whole dataset frequency matrix
	Buprenorphine	DAMGO	Endomorphine1	Fentanyl	Loperamide	Meptazinol	Met-Enk	Morphine	Oxycodone	Tramadol	Cmp 1	Cmp 3	Cmp 4	Cmp 5	Cmp 6	Cmp 7	Cmp 8	Cmp 9	Cmp 10	Cmp 11	Cmp 12	Cmp 13	Cmp 14	Cmp 15	Cmp 16
Buprenorphine	1	0.00102083	0.003125	0.0288542	0.000666667	0.578083	0.00104167	0.0629375	0.071875	0.444875	0.585125	0.824438	0.813542	0.0010625	0.789229	0.000958333	0.00510417	0.833604	0.106729	0.559063	0.0635208	0.001375	0.623854	0.530042	0.142792
DAMGO	0.00102083	1	0.475167	0.162729	0.754521	0.00120833	0.868667	0.124063	0.113667	0.001	0.001375	0.00110417	0.001125	0.85475	0.001125	0.822396	0.402354	0.00110417	0.0910417	0.00120833	0.125562	0.738604	0.00141667	0.000604167	0.0448958
Endomorphine1	0.003125	0.475167	1	0.532833	0.536646	0.00591667	0.457646	0.487604	0.466271	0.0140625	0.0104167	0.00272917	0.00295833	0.440292	0.00529167	0.428021	0.579	0.003875	0.389896	0.0217708	0.471271	0.618854	0.0149583	0.0088125	0.4005
Fentanyl	0.0288542	0.162729	0.532833	1	0.182312	0.0375833	0.162688	0.919708	0.87925	0.0628333	0.0452917	0.0256458	0.0260208	0.16025	0.0292083	0.160312	0.411917	0.0291875	0.684083	0.0797917	0.861313	0.232646	0.0490208	0.04625	0.829792
Loperamide	0.000666667	0.754521	0.536646	0.182312	1	0.001125	0.695688	0.139937	0.129167	0.00645833	0.00133333	0.00075	0.000791667	0.744542	0.000708333	0.755188	0.514563	0.0006875	0.118896	0.00208333	0.160792	0.751667	0.00172917	0.0048125	0.0578125
Meptazinol	0.578083	0.00120833	0.00591667	0.0375833	0.001125	1	0.00122917	0.0728958	0.085	0.807562	0.532896	0.540604	0.540646	0.000979167	0.507208	0.0010625	0.0509167	0.511083	0.175042	0.644042	0.0728125	0.00258333	0.497521	0.667063	0.152604
Met-Enk	0.00104167	0.868667	0.457646	0.162688	0.695688	0.00122917	1	0.123333	0.114583	0.00204167	0.00395833	0.0010625	0.00127083	0.801396	0.000958333	0.791729	0.38425	0.000958333	0.092	0.00160417	0.126312	0.715979	0.00170833	0.0010625	0.0449167
Morphine	0.0629375	0.124063	0.487604	0.919708	0.139937	0.0728958	0.123333	1	0.92625	0.0987083	0.0755	0.0595833	0.0597708	0.122292	0.0632708	0.122375	0.372021	0.063375	0.722646	0.115062	0.909521	0.185271	0.0824583	0.0809167	0.879583
Oxycodone	0.071875	0.113667	0.466271	0.87925	0.129167	0.085	0.114583	0.92625	1	0.118125	0.0899167	0.0687917	0.0685417	0.111875	0.0753333	0.111896	0.372146	0.07375	0.757812	0.135	0.877062	0.176396	0.0923333	0.0996875	0.864271
Tramadol	0.444875	0.001	0.0140625	0.0628333	0.00645833	0.807562	0.00204167	0.0987083	0.118125	1	0.458604	0.419875	0.415146	0.0003125	0.437688	0.0011875	0.104313	0.42425	0.2325	0.610292	0.101562	0.0071875	0.447354	0.657458	0.178833
Cmp 1	0.585125	0.001375	0.0104167	0.0452917	0.00133333	0.532896	0.00395833	0.0755	0.0899167	0.458604	1	0.658625	0.688083	0.000895833	0.539813	0.000729167	0.010125	0.550562	0.128042	0.429625	0.0717292	0.00604167	0.786188	0.443875	0.162521
Cmp 3	0.824438	0.00110417	0.00272917	0.0256458	0.00075	0.540604	0.0010625	0.0595833	0.0687917	0.419875	0.658625	1	0.947167	0.000958333	0.711229	0.000770833	0.00302083	0.757667	0.0993125	0.473187	0.0591458	0.0014375	0.646292	0.465687	0.139833
Cmp 4	0.813542	0.001125	0.00295833	0.0260208	0.000791667	0.540646	0.00127083	0.0597708	0.0685417	0.415146	0.688083	0.947167	1	0.000958333	0.694667	0.000791667	0.00266667	0.729854	0.0997292	0.453542	0.0595625	0.00208333	0.654604	0.443458	0.141063
Cmp 5	0.0010625	0.85475	0.440292	0.16025	0.744542	0.000979167	0.801396	0.122292	0.111875	0.0003125	0.000895833	0.000958333	0.000958333	1	0.000833333	0.881875	0.364063	0.000895833	0.0879583	0.0006875	0.124688	0.678937	0.0010625	0.0001875	0.0434375
Cmp 6	0.789229	0.001125	0.00529167	0.0292083	0.000708333	0.507208	0.000958333	0.0632708	0.0753333	0.437688	0.539813	0.711229	0.694667	0.000833333	1	0.000979167	0.0105208	0.915458	0.119813	0.698812	0.0630625	0.00175	0.633167	0.660687	0.144125
Cmp 7	0.000958333	0.822396	0.428021	0.160312	0.755188	0.0010625	0.791729	0.122375	0.111896	0.0011875	0.000729167	0.000770833	0.000791667	0.881875	0.000979167	1	0.366208	0.000979167	0.08925	0.000958333	0.125792	0.646833	0.000729167	0.001125	0.043375
Cmp 8	0.00510417	0.402354	0.579	0.411917	0.514563	0.0509167	0.38425	0.372021	0.372146	0.104313	0.010125	0.00302083	0.00266667	0.364063	0.0105208	0.366208	1	0.0065625	0.453479	0.0753542	0.393271	0.560667	0.0102708	0.0771667	0.290458
Cmp 9	0.833604	0.00110417	0.003875	0.0291875	0.0006875	0.511083	0.000958333	0.063375	0.07375	0.42425	0.550562	0.757667	0.729854	0.000895833	0.915458	0.000979167	0.0065625	1	0.112604	0.657937	0.063125	0.00152083	0.63975	0.620208	0.143792
Cmp 10	0.106729	0.0910417	0.389896	0.684083	0.118896	0.175042	0.092	0.722646	0.757812	0.2325	0.128042	0.0993125	0.0997292	0.0879583	0.119813	0.08925	0.453479	0.112604	1	0.219167	0.721583	0.169667	0.128104	0.206083	0.718625
Cmp 11	0.559063	0.00120833	0.0217708	0.0797917	0.00208333	0.644042	0.00160417	0.115062	0.135	0.610292	0.429625	0.473187	0.453542	0.0006875	0.698812	0.000958333	0.0753542	0.657937	0.219167	1	0.116312	0.00608333	0.467042	0.833333	0.196542
Cmp 12	0.0635208	0.125562	0.471271	0.861313	0.160792	0.0728125	0.126312	0.909521	0.877062	0.101562	0.0717292	0.0591458	0.0595625	0.124688	0.0630625	0.125792	0.393271	0.063125	0.721583	0.116312	1	0.190479	0.0769583	0.0863958	0.817667
Cmp 13	0.001375	0.738604	0.618854	0.232646	0.751667	0.00258333	0.715979	0.185271	0.176396	0.0071875	0.00604167	0.0014375	0.00208333	0.678937	0.00175	0.646833	0.560667	0.00152083	0.169667	0.00608333	0.190479	1	0.00347917	0.0038125	0.105563
Cmp 14	0.623854	0.00141667	0.0149583	0.0490208	0.00172917	0.497521	0.00170833	0.0824583	0.0923333	0.447354	0.786188	0.646292	0.654604	0.0010625	0.633167	0.000729167	0.0102708	0.63975	0.128104	0.467042	0.0769583	0.00347917	1	0.465062	0.164479
Cmp 15	0.530042	0.000604167	0.0088125	0.04625	0.0048125	0.667063	0.0010625	0.0809167	0.0996875	0.657458	0.443875	0.465687	0.443458	0.0001875	0.660687	0.001125	0.0771667	0.620208	0.206083	0.833333	0.0863958	0.0038125	0.465062	1	0.161458
Cmp 16	0.142792	0.0448958	0.4005	0.829792	0.0578125	0.152604	0.0449167	0.879583	0.864271	0.178833	0.162521	0.139833	0.141063	0.0434375	0.144125	0.043375	0.290458	0.143792	0.718625	0.196542	0.817667	0.105563	0.164479	0.161458	1
hMOR βarrestines frequency matrix
	Buprenorphine	DAMGO	Endomorphine1	Fentanyl	Loperamide	Meptazinol	Met-Enk	Morphine	Oxycodone	Tramadol	Cmp 1	Cmp 3	Cmp 4	Cmp 5	Cmp 6	Cmp 7	Cmp 8	Cmp 9	Cmp 10	Cmp 11	Cmp 12	Cmp 13	Cmp 14	Cmp 15	Cmp 16
Buprenorphine	1	0.0005	0.00572917	0.0655	0.0036875	0.428125	6.25e-05	0.149688	0.173771	0.428125	0.3215	0.436917	0.437667	8.33333e-05	0.926667	0.000166667	0.00670833	0.927521	0.176063	0.986542	0.150708	0.0043125	0.436604	0.991854	0.175813
DAMGO	0.0005	1	0.228208	0.123042	0.776937	0.00383333	0.875333	0.0401042	0.016375	0.00383333	0.00147917	0.000375	0.000395833	0.840646	0.0005	0.847812	0.34625	0.0005	0.0154792	0.0005	0.0389792	0.657729	0.00245833	0.000520833	0.0144167
Endomorphine1	0.00572917	0.228208	1	0.725562	0.398458	0.0705	0.214354	0.63725	0.612521	0.0705	0.0451667	0.00258333	0.0025625	0.215583	0.005625	0.21025	0.804188	0.00554167	0.611354	0.00564583	0.636708	0.509583	0.0644583	0.00604167	0.610812
Fentanyl	0.0655	0.123042	0.725562	1	0.171021	0.144125	0.118896	0.910208	0.885271	0.144125	0.110542	0.058125	0.0580833	0.119354	0.0652917	0.11925	0.580583	0.0651875	0.88025	0.0653125	0.908438	0.247521	0.137208	0.0659375	0.883979
Loperamide	0.0036875	0.776937	0.398458	0.171021	1	0.0148125	0.764833	0.0862708	0.0622292	0.0148125	0.007875	0.00145833	0.00145833	0.753458	0.0036875	0.733688	0.516062	0.0036875	0.0617708	0.0036875	0.0851458	0.855771	0.0131875	0.00379167	0.0602292
Meptazinol	0.428125	0.00383333	0.0705	0.144125	0.0148125	1	0.00297917	0.227437	0.251417	1	0.651146	0.437271	0.437167	0.0028125	0.422521	0.00291667	0.0606875	0.422187	0.253083	0.423771	0.228625	0.0186875	0.746437	0.428042	0.253375
Met-Enk	6.25e-05	0.875333	0.214354	0.118896	0.764833	0.00297917	1	0.03625	0.0124167	0.00297917	0.00104167	8.33333e-05	0.000104167	0.897938	8.33333e-05	0.842021	0.322625	6.25e-05	0.0113125	6.25e-05	0.0349583	0.637625	0.00177083	6.25e-05	0.0105208
Morphine	0.149688	0.0401042	0.63725	0.910208	0.0862708	0.227437	0.03625	1	0.973938	0.227437	0.193292	0.140854	0.140813	0.03675	0.149479	0.03675	0.492229	0.149375	0.966708	0.1495	0.992479	0.159771	0.220042	0.150125	0.972938
Oxycodone	0.173771	0.016375	0.612521	0.885271	0.0622292	0.251417	0.0124167	0.973938	1	0.251417	0.21725	0.16475	0.164708	0.0129167	0.173563	0.0129375	0.468771	0.173437	0.989771	0.173583	0.97425	0.135958	0.243958	0.174187	0.996
Tramadol	0.428125	0.00383333	0.0705	0.144125	0.0148125	1	0.00297917	0.227437	0.251417	1	0.651146	0.437271	0.437167	0.0028125	0.422521	0.00291667	0.0606875	0.422187	0.253083	0.423771	0.228625	0.0186875	0.746437	0.428042	0.253375
Cmp 1	0.3215	0.00147917	0.0451667	0.110542	0.007875	0.651146	0.00104167	0.193292	0.21725	0.651146	1	0.564937	0.565458	0.00104167	0.318958	0.0009375	0.0385625	0.318896	0.218771	0.319604	0.1945	0.0112292	0.677667	0.321937	0.219146
Cmp 3	0.436917	0.000375	0.00258333	0.058125	0.00145833	0.437271	8.33333e-05	0.140854	0.16475	0.437271	0.564937	1	0.996729	8.33333e-05	0.458333	6.25e-05	0.00291667	0.457958	0.166083	0.437396	0.142063	0.00145833	0.454375	0.436688	0.166687
Cmp 4	0.437667	0.000395833	0.0025625	0.0580833	0.00145833	0.437167	0.000104167	0.140813	0.164708	0.437167	0.565458	0.996729	1	8.33333e-05	0.457646	0.000104167	0.00289583	0.457271	0.166042	0.438104	0.142021	0.00145833	0.454375	0.437437	0.166646
Cmp 5	8.33333e-05	0.840646	0.215583	0.119354	0.753458	0.0028125	0.897938	0.03675	0.0129167	0.0028125	0.00104167	8.33333e-05	8.33333e-05	1	8.33333e-05	0.838583	0.319437	6.25e-05	0.011625	6.25e-05	0.0354583	0.627083	0.00191667	8.33333e-05	0.0110625
Cmp 6	0.926667	0.0005	0.005625	0.0652917	0.0036875	0.422521	8.33333e-05	0.149479	0.173563	0.422521	0.318958	0.458333	0.457646	8.33333e-05	1	0.000125	0.00652083	0.998146	0.175875	0.938646	0.1505	0.00433333	0.427354	0.926604	0.175604
Cmp 7	0.000166667	0.847812	0.21025	0.11925	0.733688	0.00291667	0.842021	0.03675	0.0129375	0.00291667	0.0009375	6.25e-05	0.000104167	0.838583	0.000125	1	0.318854	0.000125	0.0117292	0.000145833	0.0354792	0.619375	0.00175	0.0001875	0.0111042
Cmp 8	0.00670833	0.34625	0.804188	0.580583	0.516062	0.0606875	0.322625	0.492229	0.468771	0.0606875	0.0385625	0.00291667	0.00289583	0.319437	0.00652083	0.318854	1	0.00645833	0.470333	0.0065625	0.492104	0.633146	0.0540208	0.0069375	0.465958
Cmp 9	0.927521	0.0005	0.00554167	0.0651875	0.0036875	0.422187	6.25e-05	0.149375	0.173437	0.422187	0.318896	0.457958	0.457271	6.25e-05	0.998146	0.000125	0.00645833	1	0.175771	0.939625	0.150396	0.00427083	0.427	0.927375	0.1755
Cmp 10	0.176063	0.0154792	0.611354	0.88025	0.0617708	0.253083	0.0113125	0.966708	0.989771	0.253083	0.218771	0.166083	0.166042	0.011625	0.175875	0.0117292	0.470333	0.175771	1	0.175896	0.968354	0.136646	0.245417	0.1765	0.990938
Cmp 11	0.986542	0.0005	0.00564583	0.0653125	0.0036875	0.423771	6.25e-05	0.1495	0.173583	0.423771	0.319604	0.437396	0.438104	6.25e-05	0.938646	0.000145833	0.0065625	0.939625	0.175896	1	0.150521	0.00429167	0.433583	0.986417	0.175625
Cmp 12	0.150708	0.0389792	0.636708	0.908438	0.0851458	0.228625	0.0349583	0.992479	0.97425	0.228625	0.1945	0.142063	0.142021	0.0354583	0.1505	0.0354792	0.492104	0.150396	0.968354	0.150521	1	0.159438	0.221354	0.151146	0.972625
Cmp 13	0.0043125	0.657729	0.509583	0.247521	0.855771	0.0186875	0.637625	0.159771	0.135958	0.0186875	0.0112292	0.00145833	0.00145833	0.627083	0.00433333	0.619375	0.633146	0.00427083	0.136646	0.00429167	0.159438	1	0.0173333	0.00447917	0.133563
Cmp 14	0.436604	0.00245833	0.0644583	0.137208	0.0131875	0.746437	0.00177083	0.220042	0.243958	0.746437	0.677667	0.454375	0.454375	0.00191667	0.427354	0.00175	0.0540208	0.427	0.245417	0.433583	0.221354	0.0173333	1	0.436729	0.245854
Cmp 15	0.991854	0.000520833	0.00604167	0.0659375	0.00379167	0.428042	6.25e-05	0.150125	0.174187	0.428042	0.321937	0.436688	0.437437	8.33333e-05	0.926604	0.0001875	0.0069375	0.927375	0.1765	0.986417	0.151146	0.00447917	0.436729	1	0.17625
Cmp 16	0.175813	0.0144167	0.610812	0.883979	0.0602292	0.253375	0.0105208	0.972938	0.996	0.253375	0.219146	0.166687	0.166646	0.0110625	0.175604	0.0111042	0.465958	0.1755	0.990938	0.175625	0.972625	0.133563	0.245854	0.17625	1
hMOR Gproteins frequency matrix
	Buprenorphine	DAMGO	Endomorphine1	Fentanyl	Loperamide	Meptazinol	Met-Enk	Morphine	Oxycodone	Tramadol	Cmp 1	Cmp 3	Cmp 4	Cmp 5	Cmp 6	Cmp 7	Cmp 8	Cmp 9	Cmp 10	Cmp 11	Cmp 12	Cmp 13	Cmp 14	Cmp 15	Cmp 16
Buprenorphine	1	0.067	0.0814167	0.0892708	0.0277292	0.583167	0.0464167	0.0735625	0.0452292	0.257771	0.608729	0.848729	0.855417	0.124979	0.763354	0.0542708	0.0253333	0.871667	0.0729792	0.183583	0.0651875	0.0783958	0.703208	0.260146	0.189354
DAMGO	0.067	1	0.643271	0.6375	0.454729	0.09075	0.578083	0.611604	0.546063	0.126542	0.0641042	0.0501042	0.0446667	0.558688	0.0758125	0.514813	0.362938	0.0622708	0.309063	0.349979	0.404646	0.474333	0.0630417	0.146313	0.485146
Endomorphine1	0.0814167	0.643271	1	0.655896	0.464167	0.139292	0.545479	0.641333	0.606521	0.160354	0.06125	0.070875	0.0580417	0.540708	0.0995208	0.526583	0.348917	0.0845625	0.350479	0.433229	0.456833	0.565187	0.0670417	0.164604	0.548354
Fentanyl	0.0892708	0.6375	0.655896	1	0.426979	0.0845625	0.511062	0.740208	0.614792	0.1055	0.071	0.0663958	0.0593542	0.567021	0.089625	0.482604	0.266146	0.0827708	0.265875	0.37525	0.414417	0.51125	0.0729375	0.110687	0.593792
Loperamide	0.0277292	0.454729	0.464167	0.426979	1	0.0435833	0.415083	0.470562	0.362979	0.101708	0.0143542	0.0179792	0.0125833	0.455792	0.0260208	0.595854	0.441396	0.0255	0.315667	0.226417	0.532021	0.377271	0.0171875	0.124479	0.335833
Meptazinol	0.583167	0.09075	0.139292	0.0845625	0.0435833	1	0.0998958	0.0687083	0.117021	0.476979	0.533125	0.634813	0.604313	0.0834792	0.665708	0.0557292	0.124083	0.596458	0.279687	0.370583	0.0817292	0.188229	0.550375	0.502062	0.193125
Met-Enk	0.0464167	0.578083	0.545479	0.511062	0.415083	0.0998958	1	0.488958	0.578896	0.175917	0.0773333	0.0361042	0.0376875	0.42025	0.0667292	0.437729	0.403229	0.0507917	0.35875	0.406979	0.389667	0.519292	0.0456042	0.177437	0.443333
Morphine	0.0735625	0.611604	0.641333	0.740208	0.470562	0.0687083	0.488958	1	0.607292	0.0973958	0.0485208	0.0480208	0.0456667	0.600917	0.0706875	0.536583	0.286708	0.0748958	0.263771	0.355833	0.452792	0.514146	0.0531875	0.097875	0.558229
Oxycodone	0.0452292	0.546063	0.606521	0.614792	0.362979	0.117021	0.578896	0.607292	1	0.203729	0.084625	0.0381667	0.040875	0.390292	0.0723333	0.381792	0.318979	0.0515417	0.361104	0.521604	0.405396	0.593229	0.0438125	0.175771	0.539604
Tramadol	0.257771	0.126542	0.160354	0.1055	0.101708	0.476979	0.175917	0.0973958	0.203729	1	0.285708	0.280583	0.2725	0.0703125	0.323271	0.0868542	0.286	0.272688	0.400479	0.391542	0.142354	0.250208	0.282667	0.474562	0.178437
Cmp 1	0.608729	0.0641042	0.06125	0.071	0.0143542	0.533125	0.0773333	0.0485208	0.084625	0.285708	1	0.632417	0.669854	0.0687708	0.628792	0.027875	0.0292917	0.617437	0.0989583	0.227021	0.040375	0.0936458	0.728875	0.307896	0.163333
Cmp 3	0.848729	0.0501042	0.070875	0.0663958	0.0179792	0.634813	0.0361042	0.0480208	0.0381667	0.280583	0.632417	1	0.867583	0.0922292	0.780375	0.0406875	0.0249167	0.858896	0.0839792	0.197521	0.051875	0.0794167	0.709646	0.302417	0.167229
Cmp 4	0.855417	0.0446667	0.0580417	0.0593542	0.0125833	0.604313	0.0376875	0.0456667	0.040875	0.2725	0.669854	0.867583	1	0.079375	0.77525	0.0318958	0.016875	0.851604	0.0818958	0.194104	0.0433125	0.0716875	0.726562	0.277917	0.164687
Cmp 5	0.124979	0.558688	0.540708	0.567021	0.455792	0.0834792	0.42025	0.600917	0.390292	0.0703125	0.0687708	0.0922292	0.079375	1	0.108	0.605708	0.276896	0.117646	0.219604	0.239333	0.406813	0.379667	0.0887083	0.0875833	0.430688
Cmp 6	0.763354	0.0758125	0.0995208	0.089625	0.0260208	0.665708	0.0667292	0.0706875	0.0723333	0.323271	0.628792	0.780375	0.77525	0.108	1	0.0505625	0.0455208	0.78125	0.124479	0.259188	0.0564167	0.115146	0.691333	0.340354	0.197187
Cmp 7	0.0542708	0.514813	0.526583	0.482604	0.595854	0.0557292	0.437729	0.536583	0.381792	0.0868542	0.027875	0.0406875	0.0318958	0.605708	0.0505625	1	0.397771	0.0533958	0.274875	0.234375	0.474646	0.384729	0.0377917	0.116354	0.377354
Cmp 8	0.0253333	0.362938	0.348917	0.266146	0.441396	0.124083	0.403229	0.286708	0.318979	0.286	0.0292917	0.0249167	0.016875	0.276896	0.0455208	0.397771	1	0.0268958	0.579333	0.295021	0.395313	0.377583	0.0253125	0.332917	0.270521
Cmp 9	0.871667	0.0622708	0.0845625	0.0827708	0.0255	0.596458	0.0507917	0.0748958	0.0515417	0.272688	0.617437	0.858896	0.851604	0.117646	0.78125	0.0533958	0.0268958	1	0.0832083	0.199437	0.0645833	0.0921042	0.71275	0.271271	0.200563
Cmp 10	0.0729792	0.309063	0.350479	0.265875	0.315667	0.279687	0.35875	0.263771	0.361104	0.400479	0.0989583	0.0839792	0.0818958	0.219604	0.124479	0.274875	0.579333	0.0832083	1	0.450458	0.353854	0.456542	0.0693333	0.456521	0.315458
Cmp 11	0.183583	0.349979	0.433229	0.37525	0.226417	0.370583	0.406979	0.355833	0.521604	0.391542	0.227021	0.197521	0.194104	0.239333	0.259188	0.234375	0.295021	0.199437	0.450458	1	0.296563	0.542875	0.180042	0.372896	0.43225
Cmp 12	0.0651875	0.404646	0.456833	0.414417	0.532021	0.0817292	0.389667	0.452792	0.405396	0.142354	0.040375	0.051875	0.0433125	0.406813	0.0564167	0.474646	0.395313	0.0645833	0.353854	0.296563	1	0.393313	0.0382917	0.159562	0.370937
Cmp 13	0.0783958	0.474333	0.565187	0.51125	0.377271	0.188229	0.519292	0.514146	0.593229	0.250208	0.0936458	0.0794167	0.0716875	0.379667	0.115146	0.384729	0.377583	0.0921042	0.456542	0.542875	0.393313	1	0.0613333	0.24675	0.502125
Cmp 14	0.703208	0.0630417	0.0670417	0.0729375	0.0171875	0.550375	0.0456042	0.0531875	0.0438125	0.282667	0.728875	0.709646	0.726562	0.0887083	0.691333	0.0377917	0.0253125	0.71275	0.0693333	0.180042	0.0382917	0.0613333	1	0.285667	0.147729
Cmp 15	0.260146	0.146313	0.164604	0.110687	0.124479	0.502062	0.177437	0.097875	0.175771	0.474562	0.307896	0.302417	0.277917	0.0875833	0.340354	0.116354	0.332917	0.271271	0.456521	0.372896	0.159562	0.24675	0.285667	1	0.182688
Cmp 16	0.189354	0.485146	0.548354	0.593792	0.335833	0.193125	0.443333	0.558229	0.539604	0.178437	0.163333	0.167229	0.164687	0.430688	0.197187	0.377354	0.270521	0.200563	0.315458	0.43225	0.370937	0.502125	0.147729	0.182688	1
hMOR βarr2-GKR2 frequency matrix
	Buprenorphine	DAMGO	Endomorphine1	Fentanyl	Loperamide	Meptazinol	Met-Enk	Morphine	Oxycodone	Tramadol	Cmp 1	Cmp 3	Cmp 4	Cmp 5	Cmp 6	Cmp 7	Cmp 8	Cmp 9	Cmp 10	Cmp 11	Cmp 12	Cmp 13	Cmp 14	Cmp 15	Cmp 16
Buprenorphine	1	0.0180625	0.0273125	0.0288125	0.027875	0.898	0.017625	0.0286875	0.0321875	0.898	0.977	0.892875	0.8935	0.0190625	0.901563	0.0190625	0.0298125	0.903813	0.040125	0.948688	0.02975	0.0271875	0.891938	0.968625	0.031875
DAMGO	0.0180625	1	0.83175	0.81225	0.841313	0.0246875	0.8505	0.809125	0.80575	0.0246875	0.0185625	0.0034375	0.0034375	0.84075	0.0031875	0.8535	0.819688	0.00325	0.797562	0.0046875	0.80825	0.849313	0.0034375	0.0264375	0.805625
Endomorphine1	0.0273125	0.83175	1	0.97275	0.968437	0.034875	0.829438	0.972375	0.967875	0.034875	0.0276875	0.010375	0.010375	0.82825	0.0111875	0.835688	0.969437	0.0108125	0.959875	0.0125	0.970187	0.963812	0.0103125	0.036875	0.968625
Fentanyl	0.0288125	0.81225	0.97275	1	0.946812	0.0355	0.808562	0.9945	0.99075	0.0355	0.0293125	0.011	0.0110625	0.808063	0.0118125	0.815312	0.968938	0.0115625	0.9795	0.0136875	0.993062	0.940688	0.010875	0.0385625	0.990875
Loperamide	0.027875	0.841313	0.968437	0.946812	1	0.0345	0.840875	0.944813	0.944438	0.0345	0.029625	0.0100625	0.010375	0.838812	0.01175	0.8435	0.963125	0.01125	0.936312	0.0126875	0.9435	0.9745	0.01	0.037875	0.94325
Meptazinol	0.898	0.0246875	0.034875	0.0355	0.0345	1	0.02475	0.035625	0.0364375	1	0.904813	0.8285	0.8275	0.0256875	0.818688	0.0258125	0.0354375	0.818813	0.043375	0.864812	0.0359375	0.034375	0.83525	0.900625	0.0369375
Met-Enk	0.017625	0.8505	0.829438	0.808562	0.840875	0.02475	1	0.806187	0.801687	0.02475	0.0185625	0.0035625	0.0035625	0.837625	0.0033125	0.851	0.818375	0.003375	0.7945	0.0046875	0.805	0.846812	0.0035625	0.0261875	0.802063
Morphine	0.0286875	0.809125	0.972375	0.9945	0.944813	0.035625	0.806187	1	0.99275	0.035625	0.029125	0.0110625	0.011125	0.805312	0.01175	0.813438	0.970562	0.0115	0.983125	0.0136875	0.995687	0.939312	0.011	0.0385	0.99425
Oxycodone	0.0321875	0.80575	0.967875	0.99075	0.944438	0.0364375	0.801687	0.99275	1	0.0364375	0.03225	0.0108125	0.011	0.801312	0.0131875	0.809625	0.971562	0.0129375	0.983875	0.016125	0.991812	0.937063	0.010625	0.0411875	0.99225
Tramadol	0.898	0.0246875	0.034875	0.0355	0.0345	1	0.02475	0.035625	0.0364375	1	0.904813	0.8285	0.8275	0.0256875	0.818688	0.0258125	0.0354375	0.818813	0.043375	0.864812	0.0359375	0.034375	0.83525	0.900625	0.0369375
Cmp 1	0.977	0.0185625	0.0276875	0.0293125	0.029625	0.904813	0.0185625	0.029125	0.03225	0.904813	1	0.884625	0.885563	0.0195625	0.894625	0.019875	0.030375	0.896875	0.0406875	0.945312	0.029875	0.0276875	0.883312	0.97625	0.032
Cmp 3	0.892875	0.0034375	0.010375	0.011	0.0100625	0.8285	0.0035625	0.0110625	0.0108125	0.8285	0.884625	1	0.998812	0.00475	0.98825	0.0040625	0.0101875	0.987	0.017375	0.938562	0.0116875	0.0099375	0.992938	0.880625	0.012875
Cmp 4	0.8935	0.0034375	0.010375	0.0110625	0.010375	0.8275	0.0035625	0.011125	0.011	0.8275	0.885563	0.998812	1	0.004875	0.989187	0.0041875	0.0104375	0.987938	0.0174375	0.9395	0.0116875	0.01	0.992062	0.881437	0.0129375
Cmp 5	0.0190625	0.84075	0.82825	0.808063	0.838812	0.0256875	0.837625	0.805312	0.801312	0.0256875	0.0195625	0.00475	0.004875	1	0.0046875	0.839562	0.815375	0.004625	0.793687	0.0058125	0.804188	0.843812	0.004875	0.027375	0.801188
Cmp 6	0.901563	0.0031875	0.0111875	0.0118125	0.01175	0.818688	0.0033125	0.01175	0.0131875	0.818688	0.894625	0.98825	0.989187	0.0046875	1	0.003875	0.01175	0.99425	0.020375	0.947063	0.0126875	0.011125	0.9815	0.889625	0.014625
Cmp 7	0.0190625	0.8535	0.835688	0.815312	0.8435	0.0258125	0.851	0.813438	0.809625	0.0258125	0.019875	0.0040625	0.0041875	0.839562	0.003875	1	0.822438	0.0039375	0.801625	0.00525	0.812	0.85025	0.004125	0.0274375	0.80925
Cmp 8	0.0298125	0.819688	0.969437	0.968938	0.963125	0.0354375	0.818375	0.970562	0.971562	0.0354375	0.030375	0.0101875	0.0104375	0.815375	0.01175	0.822438	1	0.0116875	0.965625	0.0131875	0.970375	0.952125	0.01	0.038875	0.968938
Cmp 9	0.903813	0.00325	0.0108125	0.0115625	0.01125	0.818813	0.003375	0.0115	0.0129375	0.818813	0.896875	0.987	0.987938	0.004625	0.99425	0.0039375	0.0116875	1	0.02025	0.949562	0.0124375	0.0106875	0.980375	0.8915	0.014375
Cmp 10	0.040125	0.797562	0.959875	0.9795	0.936312	0.043375	0.7945	0.983125	0.983875	0.043375	0.0406875	0.017375	0.0174375	0.793687	0.020375	0.801625	0.965625	0.02025	1	0.0239375	0.982313	0.927875	0.016875	0.0494375	0.9845
Cmp 11	0.948688	0.0046875	0.0125	0.0136875	0.0126875	0.864812	0.0046875	0.0136875	0.016125	0.864812	0.945312	0.938562	0.9395	0.0058125	0.947063	0.00525	0.0131875	0.949562	0.0239375	1	0.0145625	0.01175	0.936562	0.93975	0.0164375
Cmp 12	0.02975	0.80825	0.970187	0.993062	0.9435	0.0359375	0.805	0.995687	0.991812	0.0359375	0.029875	0.0116875	0.0116875	0.804188	0.0126875	0.812	0.970375	0.0124375	0.982313	0.0145625	1	0.93825	0.011625	0.0398125	0.992563
Cmp 13	0.0271875	0.849313	0.963812	0.940688	0.9745	0.034375	0.846812	0.939312	0.937063	0.034375	0.0276875	0.0099375	0.01	0.843812	0.011125	0.85025	0.952125	0.0106875	0.927875	0.01175	0.93825	1	0.009875	0.0365625	0.935937
Cmp 14	0.891938	0.0034375	0.0103125	0.010875	0.01	0.83525	0.0035625	0.011	0.010625	0.83525	0.883312	0.992938	0.992062	0.004875	0.9815	0.004125	0.01	0.980375	0.016875	0.936562	0.011625	0.009875	1	0.8795	0.01275
Cmp 15	0.968625	0.0264375	0.036875	0.0385625	0.037875	0.900625	0.0261875	0.0385	0.0411875	0.900625	0.97625	0.880625	0.881437	0.027375	0.889625	0.0274375	0.038875	0.8915	0.0494375	0.93975	0.0398125	0.0365625	0.8795	1	0.0413125
Cmp 16	0.031875	0.805625	0.968625	0.990875	0.94325	0.0369375	0.802063	0.99425	0.99225	0.0369375	0.032	0.012875	0.0129375	0.801188	0.014625	0.80925	0.968938	0.014375	0.9845	0.0164375	0.992563	0.935937	0.01275	0.0413125	1
hMOR βarr2-GKR6 frequency matrix
	Buprenorphine	DAMGO	Endomorphine1	Fentanyl	Loperamide	Meptazinol	Met-Enk	Morphine	Oxycodone	Tramadol	Cmp 1	Cmp 3	Cmp 4	Cmp 5	Cmp 6	Cmp 7	Cmp 8	Cmp 9	Cmp 10	Cmp 11	Cmp 12	Cmp 13	Cmp 14	Cmp 15	Cmp 16
Buprenorphine	1	0.088625	0.166125	0.479438	0.123	0.672375	0.0933125	0.590313	0.722063	0.672375	0.672375	0.672375	0.672375	0.091375	0.894375	0.0874375	0.193688	0.894188	0.709	0.899438	0.539562	0.12275	0.88075	0.894	0.76025
DAMGO	0.088625	1	0.807	0.437688	0.888437	0.0161875	0.904312	0.320625	0.198375	0.0161875	0.0161875	0.0161875	0.0161875	0.89575	0.0500625	0.906813	0.789	0.0491875	0.214375	0.0450625	0.37475	0.890312	0.0415625	0.04275	0.151938
Endomorphine1	0.166125	0.807	1	0.617125	0.909875	0.0358125	0.817937	0.494937	0.3495	0.0358125	0.0358125	0.0358125	0.0358125	0.814125	0.12575	0.80525	0.875125	0.124188	0.365063	0.117125	0.5515	0.909687	0.10825	0.1115	0.297187
Fentanyl	0.479438	0.437688	0.617125	1	0.5315	0.204875	0.446937	0.872687	0.726562	0.204875	0.204875	0.204875	0.204875	0.44375	0.490125	0.438188	0.618812	0.490375	0.738125	0.476562	0.920937	0.529813	0.443	0.460188	0.677625
Loperamide	0.123	0.888437	0.909875	0.5315	1	0.03175	0.89775	0.409562	0.266062	0.03175	0.03175	0.03175	0.03175	0.893625	0.0758125	0.886875	0.88375	0.0758125	0.284375	0.0700625	0.466062	0.990938	0.063375	0.0679375	0.212625
Meptazinol	0.672375	0.0161875	0.0358125	0.204875	0.03175	1	0.0179375	0.300375	0.444563	1	1	1	1	0.0169375	0.677375	0.0156875	0.06375	0.67775	0.435875	0.69175	0.25175	0.032125	0.729313	0.710938	0.492688
Met-Enk	0.0933125	0.904312	0.817937	0.446937	0.89775	0.0179375	1	0.3295	0.202875	0.0179375	0.0179375	0.0179375	0.0179375	0.896437	0.0528125	0.904563	0.797937	0.051875	0.219	0.0478125	0.383437	0.900125	0.0446875	0.0455	0.15575
Morphine	0.590313	0.320625	0.494937	0.872687	0.409562	0.300375	0.3295	1	0.840063	0.300375	0.300375	0.300375	0.300375	0.32625	0.611688	0.3215	0.506437	0.611938	0.847688	0.59825	0.934063	0.407	0.561625	0.58025	0.799562
Oxycodone	0.722063	0.198375	0.3495	0.726562	0.266062	0.444563	0.202875	0.840063	1	0.444563	0.444563	0.444563	0.444563	0.200813	0.753625	0.1975	0.366687	0.7545	0.924063	0.7415	0.789875	0.263625	0.70325	0.725625	0.923937
Tramadol	0.672375	0.0161875	0.0358125	0.204875	0.03175	1	0.0179375	0.300375	0.444563	1	1	1	1	0.0169375	0.677375	0.0156875	0.06375	0.67775	0.435875	0.69175	0.25175	0.032125	0.729313	0.710938	0.492688
Cmp 1	0.672375	0.0161875	0.0358125	0.204875	0.03175	1	0.0179375	0.300375	0.444563	1	1	1	1	0.0169375	0.677375	0.0156875	0.06375	0.67775	0.435875	0.69175	0.25175	0.032125	0.729313	0.710938	0.492688
Cmp 3	0.672375	0.0161875	0.0358125	0.204875	0.03175	1	0.0179375	0.300375	0.444563	1	1	1	1	0.0169375	0.677375	0.0156875	0.06375	0.67775	0.435875	0.69175	0.25175	0.032125	0.729313	0.710938	0.492688
Cmp 4	0.672375	0.0161875	0.0358125	0.204875	0.03175	1	0.0179375	0.300375	0.444563	1	1	1	1	0.0169375	0.677375	0.0156875	0.06375	0.67775	0.435875	0.69175	0.25175	0.032125	0.729313	0.710938	0.492688
Cmp 5	0.091375	0.89575	0.814125	0.44375	0.893625	0.0169375	0.896437	0.32625	0.200813	0.0169375	0.0169375	0.0169375	0.0169375	1	0.0533125	0.893188	0.793063	0.052375	0.217562	0.048625	0.379563	0.894875	0.04525	0.046625	0.154312
Cmp 6	0.894375	0.0500625	0.12575	0.490125	0.0758125	0.677375	0.0528125	0.611688	0.753625	0.677375	0.677375	0.677375	0.677375	0.0533125	1	0.05025	0.148438	0.9925	0.733187	0.979125	0.55525	0.075375	0.946875	0.959375	0.808125
Cmp 7	0.0874375	0.906813	0.80525	0.438188	0.886875	0.0156875	0.904563	0.3215	0.1975	0.0156875	0.0156875	0.0156875	0.0156875	0.893188	0.05025	1	0.788312	0.0489375	0.214062	0.0445	0.375312	0.889563	0.04175	0.04225	0.151625
Cmp 8	0.193688	0.789	0.875125	0.618812	0.88375	0.06375	0.797937	0.506437	0.366687	0.06375	0.06375	0.06375	0.06375	0.793063	0.148438	0.788312	1	0.149062	0.3855	0.139937	0.561312	0.882563	0.12725	0.134375	0.314188
Cmp 9	0.894188	0.0491875	0.124188	0.490375	0.0758125	0.67775	0.051875	0.611938	0.7545	0.67775	0.67775	0.67775	0.67775	0.052375	0.9925	0.0489375	0.149062	1	0.734	0.981	0.554875	0.074375	0.94725	0.96075	0.808625
Cmp 10	0.709	0.214375	0.365063	0.738125	0.284375	0.435875	0.219	0.847688	0.924063	0.435875	0.435875	0.435875	0.435875	0.217562	0.733187	0.214062	0.3855	0.734	1	0.722187	0.80175	0.282	0.682438	0.707187	0.906687
Cmp 11	0.899438	0.0450625	0.117125	0.476562	0.0700625	0.69175	0.0478125	0.59825	0.7415	0.69175	0.69175	0.69175	0.69175	0.048625	0.979125	0.0445	0.139937	0.981	0.722187	1	0.541562	0.069	0.956	0.974125	0.7955
Cmp 12	0.539562	0.37475	0.5515	0.920937	0.466062	0.25175	0.383437	0.934063	0.789875	0.25175	0.25175	0.25175	0.25175	0.379563	0.55525	0.375312	0.561312	0.554875	0.80175	0.541562	1	0.464875	0.506313	0.523312	0.741313
Cmp 13	0.12275	0.890312	0.909687	0.529813	0.990938	0.032125	0.900125	0.407	0.263625	0.032125	0.032125	0.032125	0.032125	0.894875	0.075375	0.889563	0.882563	0.074375	0.282	0.069	0.464875	1	0.0635625	0.0661875	0.21025
Cmp 14	0.88075	0.0415625	0.10825	0.443	0.063375	0.729313	0.0446875	0.561625	0.70325	0.729313	0.729313	0.729313	0.729313	0.04525	0.946875	0.04175	0.12725	0.94725	0.682438	0.956	0.506313	0.0635625	1	0.94925	0.757563
Cmp 15	0.894	0.04275	0.1115	0.460188	0.0679375	0.710938	0.0455	0.58025	0.725625	0.710938	0.710938	0.710938	0.710938	0.046625	0.959375	0.04225	0.134375	0.96075	0.707187	0.974125	0.523312	0.0661875	0.94925	1	0.7775
Cmp 16	0.76025	0.151938	0.297187	0.677625	0.212625	0.492688	0.15575	0.799562	0.923937	0.492688	0.492688	0.492688	0.492688	0.154312	0.808125	0.151625	0.314188	0.808625	0.906687	0.7955	0.741313	0.21025	0.757563	0.7775	1
hMOR βarr2-GKR2/6 frequency matrix
	Buprenorphine	DAMGO	Endomorphine1	Fentanyl	Loperamide	Meptazinol	Met-Enk	Morphine	Oxycodone	Tramadol	Cmp 1	Cmp 3	Cmp 4	Cmp 5	Cmp 6	Cmp 7	Cmp 8	Cmp 9	Cmp 10	Cmp 11	Cmp 12	Cmp 13	Cmp 14	Cmp 15	Cmp 16
Buprenorphine	1	0.0004375	0.0291875	0.181875	0.02575	0.755062	0.001	0.255875	0.318812	0.755062	0.728375	0.730688	0.728375	0.0005625	0.98325	0.0004375	0.0368125	0.983187	0.297375	0.985938	0.251563	0.0256875	0.94625	0.983938	0.349687
DAMGO	0.0004375	1	0.815625	0.618062	0.949125	0.0010625	0.986938	0.543687	0.48075	0.0010625	0.0001875	0.0004375	0	0.98975	0.00075	0.983563	0.853062	0.00075	0.502188	0.0004375	0.548	0.9485	0.0004375	0.0004375	0.449813
Endomorphine1	0.0291875	0.815625	1	0.802438	0.8665	0.026375	0.81625	0.728062	0.665125	0.026375	0.024125	0.0256875	0.023875	0.81575	0.0280625	0.816813	0.922063	0.028	0.686562	0.0271875	0.732375	0.867125	0.0261875	0.0271875	0.634188
Fentanyl	0.181875	0.618062	0.802438	1	0.668937	0.0415625	0.618687	0.925625	0.862688	0.0415625	0.040125	0.042	0.040125	0.618188	0.18525	0.61925	0.765	0.185188	0.882375	0.182125	0.929438	0.669562	0.140437	0.178437	0.83175
Loperamide	0.02575	0.949125	0.8665	0.668937	1	0.02625	0.94975	0.594562	0.531625	0.02625	0.0240625	0.025625	0.0238125	0.94925	0.0264375	0.950313	0.903687	0.0264375	0.553063	0.0256875	0.598875	0.99875	0.0256875	0.0256875	0.500687
Meptazinol	0.755062	0.0010625	0.026375	0.0415625	0.02625	1	0.001625	0.0546875	0.090625	1	0.966187	0.966875	0.964562	0.0011875	0.753938	0.0010625	0.02625	0.754	0.07675	0.757375	0.0531875	0.02625	0.805688	0.761125	0.119
Met-Enk	0.001	0.986938	0.81625	0.618687	0.94975	0.001625	1	0.544312	0.481375	0.001625	0.00075	0.001	0.0005625	0.991062	0.0013125	0.980563	0.853688	0.0013125	0.502812	0.001	0.548625	0.949125	0.001	0.001	0.450437
Morphine	0.255875	0.543687	0.728062	0.925625	0.594562	0.0546875	0.544312	1	0.936438	0.0546875	0.05275	0.0548125	0.05275	0.543813	0.259625	0.544875	0.690625	0.259562	0.954875	0.256437	0.987313	0.595187	0.208687	0.25275	0.906125
Oxycodone	0.318812	0.48075	0.665125	0.862688	0.531625	0.090625	0.481375	0.936438	1	0.090625	0.0855625	0.087625	0.0855	0.480875	0.322562	0.481938	0.627687	0.3225	0.959937	0.319375	0.932625	0.53225	0.271375	0.315688	0.957688
Tramadol	0.755062	0.0010625	0.026375	0.0415625	0.02625	1	0.001625	0.0546875	0.090625	1	0.966187	0.966875	0.964562	0.0011875	0.753938	0.0010625	0.02625	0.754	0.07675	0.757375	0.0531875	0.02625	0.805688	0.761125	0.119
Cmp 1	0.728375	0.0001875	0.024125	0.040125	0.0240625	0.966187	0.00075	0.05275	0.0855625	0.966187	1	0.995938	0.997875	0.00025	0.72775	0.0001875	0.0240625	0.727812	0.0715625	0.730938	0.051	0.0240625	0.77825	0.734563	0.113687
Cmp 3	0.730688	0.0004375	0.0256875	0.042	0.025625	0.966875	0.001	0.0548125	0.087625	0.966875	0.995938	1	0.997687	0.0005625	0.730313	0.0004375	0.025625	0.730375	0.073375	0.733375	0.0530625	0.025625	0.780687	0.737	0.116
Cmp 4	0.728375	0	0.023875	0.040125	0.0238125	0.964562	0.0005625	0.05275	0.0855	0.964562	0.997875	0.997687	1	6.25e-05	0.728	0	0.0238125	0.728062	0.0711875	0.731062	0.051	0.0238125	0.778375	0.734688	0.113812
Cmp 5	0.0005625	0.98975	0.81575	0.618188	0.94925	0.0011875	0.991062	0.543813	0.480875	0.0011875	0.00025	0.0005625	6.25e-05	1	0.000875	0.983125	0.853187	0.000875	0.502313	0.0005625	0.548125	0.948625	0.0005625	0.0005625	0.449937
Cmp 6	0.98325	0.00075	0.0280625	0.18525	0.0264375	0.753938	0.0013125	0.259625	0.322562	0.753938	0.72775	0.730313	0.728	0.000875	1	0.00075	0.0369375	0.999812	0.301125	0.996563	0.255312	0.0264375	0.948125	0.992812	0.3535
Cmp 7	0.0004375	0.983563	0.816813	0.61925	0.950313	0.0010625	0.980563	0.544875	0.481938	0.0010625	0.0001875	0.0004375	0	0.983125	0.00075	1	0.85425	0.00075	0.503375	0.0004375	0.549188	0.949688	0.0004375	0.0004375	0.451
Cmp 8	0.0368125	0.853062	0.922063	0.765	0.903687	0.02625	0.853688	0.690625	0.627687	0.02625	0.0240625	0.025625	0.0238125	0.853187	0.0369375	0.85425	1	0.0369375	0.649125	0.035875	0.694937	0.902813	0.0329375	0.0355625	0.59675
Cmp 9	0.983187	0.00075	0.028	0.185188	0.0264375	0.754	0.0013125	0.259562	0.3225	0.754	0.727812	0.730375	0.728062	0.000875	0.999812	0.00075	0.0369375	1	0.301063	0.996625	0.25525	0.0264375	0.948187	0.992875	0.353438
Cmp 10	0.297375	0.502188	0.686562	0.882375	0.553063	0.07675	0.502812	0.954875	0.959937	0.07675	0.0715625	0.073375	0.0711875	0.502313	0.301125	0.503375	0.649125	0.301063	1	0.297938	0.951187	0.553687	0.250125	0.29425	0.940625
Cmp 11	0.985938	0.0004375	0.0271875	0.182125	0.0256875	0.757375	0.001	0.256437	0.319375	0.757375	0.730938	0.733375	0.731062	0.0005625	0.996563	0.0004375	0.035875	0.996625	0.297938	1	0.252125	0.0256875	0.951562	0.996	0.350313
Cmp 12	0.251563	0.548	0.732375	0.929438	0.598875	0.0531875	0.548625	0.987313	0.932625	0.0531875	0.051	0.0530625	0.051	0.548125	0.255312	0.549188	0.694937	0.25525	0.951187	0.252125	1	0.5995	0.204625	0.248438	0.901813
Cmp 13	0.0256875	0.9485	0.867125	0.669562	0.99875	0.02625	0.949125	0.595187	0.53225	0.02625	0.0240625	0.025625	0.0238125	0.948625	0.0264375	0.949688	0.902813	0.0264375	0.553687	0.0256875	0.5995	1	0.0256875	0.0256875	0.501313
Cmp 14	0.94625	0.0004375	0.0261875	0.140437	0.0256875	0.805688	0.001	0.208687	0.271375	0.805688	0.77825	0.780687	0.778375	0.0005625	0.948125	0.0004375	0.0329375	0.948187	0.250125	0.951562	0.204625	0.0256875	1	0.954313	0.302125
Cmp 15	0.983938	0.0004375	0.0271875	0.178437	0.0256875	0.761125	0.001	0.25275	0.315688	0.761125	0.734563	0.737	0.734688	0.0005625	0.992812	0.0004375	0.0355625	0.992875	0.29425	0.996	0.248438	0.0256875	0.954313	1	0.346625
Cmp 16	0.349687	0.449813	0.634188	0.83175	0.500687	0.119	0.450437	0.906125	0.957688	0.119	0.113687	0.116	0.113812	0.449937	0.3535	0.451	0.59675	0.353438	0.940625	0.350313	0.901813	0.501313	0.302125	0.346625	1
hMOR Gαi2 frequency matrix
	Buprenorphine	DAMGO	Endomorphine1	Fentanyl	Loperamide	Meptazinol	Met-Enk	Morphine	Oxycodone	Tramadol	Cmp 1	Cmp 3	Cmp 4	Cmp 5	Cmp 6	Cmp 7	Cmp 8	Cmp 9	Cmp 10	Cmp 11	Cmp 12	Cmp 13	Cmp 14	Cmp 15	Cmp 16
Buprenorphine	1	0.252812	0.1765	0.20325	0.1865	0.830625	0.213562	0.197937	0.142937	0.687813	0.787312	0.897687	0.89275	0.262	0.760875	0.22925	0.15475	0.915125	0.22175	0.3395	0.316875	0.188375	0.887188	0.616375	0.28425
DAMGO	0.252812	1	0.639312	0.686688	0.67275	0.203563	0.66475	0.673188	0.6895	0.264875	0.238437	0.252625	0.19575	0.558312	0.338813	0.632938	0.701125	0.283187	0.6065	0.50425	0.581438	0.616	0.193062	0.332937	0.603
Endomorphine1	0.1765	0.639312	1	0.699688	0.671438	0.156562	0.677687	0.687625	0.6925	0.2825	0.159375	0.157125	0.113937	0.556375	0.294125	0.631812	0.706812	0.229313	0.8765	0.640188	0.77125	0.867687	0.114562	0.322937	0.821875
Fentanyl	0.20325	0.686688	0.699688	1	0.755437	0.12775	0.744812	0.766875	0.710313	0.203313	0.174875	0.202	0.13475	0.645	0.301875	0.698562	0.732	0.238437	0.65325	0.486063	0.62825	0.657312	0.131188	0.282062	0.675438
Loperamide	0.1865	0.67275	0.671438	0.755437	1	0.102438	0.711063	0.755687	0.69	0.178313	0.143125	0.18175	0.114937	0.645062	0.2765	0.701812	0.714562	0.2215	0.630812	0.459062	0.608125	0.62625	0.110687	0.249	0.638125
Meptazinol	0.830625	0.203563	0.156562	0.12775	0.102438	1	0.15575	0.113437	0.169813	0.82675	0.892125	0.831937	0.920875	0.15175	0.71875	0.141	0.144937	0.7795	0.220812	0.441	0.25625	0.206125	0.925813	0.74775	0.216625
Met-Enk	0.213562	0.66475	0.677687	0.744812	0.711063	0.15575	1	0.714625	0.719437	0.235	0.194938	0.211312	0.150188	0.577187	0.310563	0.673375	0.736375	0.246125	0.64	0.493563	0.617625	0.638563	0.14675	0.29775	0.652
Morphine	0.197937	0.673188	0.687625	0.766875	0.755687	0.113437	0.714625	1	0.680063	0.182375	0.157562	0.1925	0.124125	0.665438	0.285562	0.722187	0.70625	0.234937	0.641938	0.472375	0.631062	0.642938	0.119813	0.253937	0.669687
Oxycodone	0.142937	0.6895	0.6925	0.710313	0.69	0.169813	0.719437	0.680063	1	0.262813	0.207	0.162562	0.13275	0.52925	0.277938	0.64425	0.803937	0.175187	0.670937	0.570562	0.58775	0.692125	0.135187	0.344375	0.62525
Tramadol	0.687813	0.264875	0.2825	0.203313	0.178313	0.82675	0.235	0.182375	0.262813	1	0.775625	0.692375	0.777937	0.159312	0.626875	0.18175	0.241375	0.640125	0.334313	0.516563	0.335625	0.332062	0.784188	0.693688	0.307437
Cmp 1	0.787312	0.238437	0.159375	0.174875	0.143125	0.892125	0.194938	0.157562	0.207	0.775625	1	0.819875	0.881062	0.1895	0.71875	0.185562	0.181938	0.74275	0.218625	0.44	0.2575	0.211562	0.88725	0.7385	0.229437
Cmp 3	0.897687	0.252625	0.157125	0.202	0.18175	0.831937	0.211312	0.1925	0.162562	0.692375	0.819875	1	0.898	0.2525	0.771312	0.22125	0.16475	0.848125	0.198687	0.3605	0.296812	0.175687	0.894	0.656375	0.256812
Cmp 4	0.89275	0.19575	0.113937	0.13475	0.114937	0.920875	0.150188	0.124125	0.13275	0.777937	0.881062	0.898	1	0.186438	0.735187	0.157188	0.118688	0.833	0.170813	0.372688	0.2455	0.157938	0.989125	0.681187	0.203875
Cmp 5	0.262	0.558312	0.556375	0.645	0.645062	0.15175	0.577187	0.665438	0.52925	0.159312	0.1895	0.2525	0.186438	1	0.304625	0.654438	0.55625	0.297125	0.50775	0.364375	0.526563	0.525312	0.18175	0.245688	0.561187
Cmp 6	0.760875	0.338813	0.294125	0.301875	0.2765	0.71875	0.310563	0.285562	0.277938	0.626875	0.71875	0.771312	0.735187	0.304625	1	0.29625	0.276875	0.755875	0.335813	0.483187	0.398188	0.310563	0.731187	0.700625	0.373063
Cmp 7	0.22925	0.632938	0.631812	0.698562	0.701812	0.141	0.673375	0.722187	0.64425	0.18175	0.185562	0.22125	0.157188	0.654438	0.29625	1	0.669375	0.262375	0.599063	0.457	0.5915	0.598812	0.152688	0.263	0.625625
Cmp 8	0.15475	0.701125	0.706812	0.732	0.714562	0.144937	0.736375	0.70625	0.803937	0.241375	0.181938	0.16475	0.118688	0.55625	0.276875	0.669375	1	0.18675	0.6735	0.546625	0.606062	0.689187	0.118938	0.315937	0.643625
Cmp 9	0.915125	0.283187	0.229313	0.238437	0.2215	0.7795	0.246125	0.234937	0.175187	0.640125	0.74275	0.848125	0.833	0.297125	0.755875	0.262375	0.18675	1	0.267937	0.366938	0.3715	0.239375	0.826562	0.606375	0.330813
Cmp 10	0.22175	0.6065	0.8765	0.65325	0.630812	0.220812	0.64	0.641938	0.670937	0.334313	0.218625	0.198687	0.170813	0.50775	0.335813	0.599063	0.6735	0.267937	1	0.672375	0.71975	0.811375	0.172125	0.381	0.788125
Cmp 11	0.3395	0.50425	0.640188	0.486063	0.459062	0.441	0.493563	0.472375	0.570562	0.516563	0.44	0.3605	0.372688	0.364375	0.483187	0.457	0.546625	0.366938	0.672375	1	0.557187	0.644625	0.377	0.583625	0.605625
Cmp 12	0.316875	0.581438	0.77125	0.62825	0.608125	0.25625	0.617625	0.631062	0.58775	0.335625	0.2575	0.296812	0.2455	0.526563	0.398188	0.5915	0.606062	0.3715	0.71975	0.557187	1	0.702562	0.2415	0.375125	0.738625
Cmp 13	0.188375	0.616	0.867687	0.657312	0.62625	0.206125	0.638563	0.642938	0.692125	0.332062	0.211562	0.175687	0.157938	0.525312	0.310563	0.598812	0.689187	0.239375	0.811375	0.644625	0.702562	1	0.158875	0.36525	0.756375
Cmp 14	0.887188	0.193062	0.114562	0.131188	0.110687	0.925813	0.14675	0.119813	0.135187	0.784188	0.88725	0.894	0.989125	0.18175	0.731187	0.152688	0.118938	0.826562	0.172125	0.377	0.2415	0.158875	1	0.685312	0.199875
Cmp 15	0.616375	0.332937	0.322937	0.282062	0.249	0.74775	0.29775	0.253937	0.344375	0.693688	0.7385	0.656375	0.681187	0.245688	0.700625	0.263	0.315937	0.606375	0.381	0.583625	0.375125	0.36525	0.685312	1	0.3525
Cmp 16	0.28425	0.603	0.821875	0.675438	0.638125	0.216625	0.652	0.669687	0.62525	0.307437	0.229437	0.256812	0.203875	0.561187	0.373063	0.625625	0.643625	0.330813	0.788125	0.605625	0.738625	0.756375	0.199875	0.3525	1
hMOR cAMP frequency matrix
	Buprenorphine	DAMGO	Endomorphine1	Fentanyl	Loperamide	Meptazinol	Met-Enk	Morphine	Oxycodone	Tramadol	Cmp 1	Cmp 3	Cmp 4	Cmp 5	Cmp 6	Cmp 7	Cmp 8	Cmp 9	Cmp 10	Cmp 11	Cmp 12	Cmp 13	Cmp 14	Cmp 15	Cmp 16
Buprenorphine	1	0.563063	0.603875	0.560937	0.563125	0.565625	0.322437	0.554125	0.351938	0.371875	0.42	0.587375	0.491938	0.628188	0.615	0.589625	0.428	0.594688	0.41275	0.412625	0.463187	0.4135	0.581313	0.462625	0.444688
DAMGO	0.563063	1	0.548063	0.598938	0.590562	0.469938	0.304312	0.583438	0.360687	0.331375	0.381625	0.544562	0.451375	0.626687	0.528687	0.571562	0.409813	0.5635	0.381563	0.352812	0.453688	0.3945	0.558312	0.42875	0.464375
Endomorphine1	0.603875	0.548063	1	0.568875	0.597125	0.554063	0.336125	0.586875	0.390875	0.361563	0.430688	0.641938	0.47525	0.65725	0.608437	0.682063	0.464813	0.661312	0.425438	0.4025	0.455375	0.427812	0.609062	0.456	0.471562
Fentanyl	0.560937	0.598938	0.568875	1	0.58575	0.497188	0.306	0.589688	0.314812	0.305875	0.389937	0.511813	0.431875	0.63375	0.549438	0.5475	0.387125	0.534	0.364438	0.344375	0.442125	0.375688	0.532625	0.373125	0.473875
Loperamide	0.563125	0.590562	0.597125	0.58575	1	0.515563	0.328625	0.6265	0.396937	0.352125	0.4025	0.540063	0.461375	0.615062	0.579625	0.555125	0.428938	0.54575	0.441875	0.393813	0.472875	0.437125	0.542375	0.48225	0.473187
Meptazinol	0.565625	0.469938	0.554063	0.497188	0.515563	1	0.380312	0.50225	0.44675	0.4765	0.45975	0.573438	0.538375	0.518687	0.620812	0.514375	0.5185	0.572688	0.442063	0.48	0.480687	0.441625	0.58175	0.516312	0.434625
Met-Enk	0.322437	0.304312	0.336125	0.306	0.328625	0.380312	1	0.337687	0.554312	0.499125	0.491625	0.38375	0.4425	0.265437	0.35675	0.331875	0.486687	0.353438	0.466125	0.474875	0.469313	0.495937	0.336875	0.431563	0.416
Morphine	0.554125	0.583438	0.586875	0.589688	0.6265	0.50225	0.337687	1	0.385562	0.315875	0.411062	0.525125	0.454375	0.61125	0.542188	0.553312	0.413938	0.5225	0.451062	0.38475	0.474313	0.423625	0.52175	0.44975	0.490563
Oxycodone	0.351938	0.360687	0.390875	0.314812	0.396937	0.44675	0.554312	0.385562	1	0.519062	0.536813	0.4265	0.486063	0.308188	0.403687	0.381688	0.515188	0.407625	0.499937	0.520375	0.457937	0.45825	0.395875	0.512437	0.438375
Tramadol	0.371875	0.331375	0.361563	0.305875	0.352125	0.4765	0.499125	0.315875	0.519062	1	0.532188	0.458125	0.457562	0.284313	0.414312	0.450062	0.558312	0.442875	0.502812	0.546063	0.442063	0.478625	0.388937	0.51425	0.400813
Cmp 1	0.42	0.381625	0.430688	0.389937	0.4025	0.45975	0.491625	0.411062	0.536813	0.532188	1	0.460375	0.501625	0.353063	0.456437	0.420687	0.5	0.45275	0.479938	0.540375	0.456188	0.489938	0.41625	0.513687	0.437875
Cmp 3	0.587375	0.544562	0.641938	0.511813	0.540063	0.573438	0.38375	0.525125	0.4265	0.458125	0.460375	1	0.511062	0.57875	0.645375	0.720437	0.514	0.678063	0.459	0.464	0.494437	0.433188	0.580562	0.48825	0.430625
Cmp 4	0.491938	0.451375	0.47525	0.431875	0.461375	0.538375	0.4425	0.454375	0.486063	0.457562	0.501625	0.511062	1	0.443375	0.508437	0.503563	0.531875	0.527125	0.47075	0.466938	0.476562	0.463938	0.499188	0.499875	0.398313
Cmp 5	0.628188	0.626687	0.65725	0.63375	0.615062	0.518687	0.265437	0.61125	0.308188	0.284313	0.353063	0.57875	0.443375	1	0.62025	0.649937	0.379937	0.59975	0.370688	0.326625	0.454188	0.370188	0.583438	0.42475	0.46325
Cmp 6	0.615	0.528687	0.608437	0.549438	0.579625	0.620812	0.35675	0.542188	0.403687	0.414312	0.456437	0.645375	0.508437	0.62025	1	0.62475	0.479438	0.646125	0.44525	0.426875	0.504125	0.448937	0.570187	0.512062	0.444188
Cmp 7	0.589625	0.571562	0.682063	0.5475	0.555125	0.514375	0.331875	0.553312	0.381688	0.450062	0.420687	0.720437	0.503563	0.649937	0.62475	1	0.4905	0.703625	0.431063	0.42575	0.476438	0.433125	0.5995	0.481687	0.446188
Cmp 8	0.428	0.409813	0.464813	0.387125	0.428938	0.5185	0.486687	0.413938	0.515188	0.558312	0.5	0.514	0.531875	0.379937	0.479438	0.4905	1	0.508938	0.48225	0.523	0.456813	0.482312	0.444	0.5145	0.389625
Cmp 9	0.594688	0.5635	0.661312	0.534	0.54575	0.572688	0.353438	0.5225	0.407625	0.442875	0.45275	0.678063	0.527125	0.59975	0.646125	0.703625	0.508938	1	0.413438	0.424063	0.475813	0.41075	0.596375	0.5	0.442688
Cmp 10	0.41275	0.381563	0.425438	0.364438	0.441875	0.442063	0.466125	0.451062	0.499937	0.502812	0.479938	0.459	0.47075	0.370688	0.44525	0.431063	0.48225	0.413438	1	0.47125	0.436812	0.516125	0.409125	0.505437	0.465125
Cmp 11	0.412625	0.352812	0.4025	0.344375	0.393813	0.48	0.474875	0.38475	0.520375	0.546063	0.540375	0.464	0.466938	0.326625	0.426875	0.42575	0.523	0.424063	0.47125	1	0.456125	0.47525	0.41925	0.520938	0.439
Cmp 12	0.463187	0.453688	0.455375	0.442125	0.472875	0.480687	0.469313	0.474313	0.457937	0.442063	0.456188	0.494437	0.476562	0.454188	0.504125	0.476438	0.456813	0.475813	0.436812	0.456125	1	0.456	0.470813	0.498	0.452375
Cmp 13	0.4135	0.3945	0.427812	0.375688	0.437125	0.441625	0.495937	0.423625	0.45825	0.478625	0.489938	0.433188	0.463938	0.370188	0.448937	0.433125	0.482312	0.41075	0.516125	0.47525	0.456	1	0.441688	0.464875	0.424
Cmp 14	0.581313	0.558312	0.609062	0.532625	0.542375	0.58175	0.336875	0.52175	0.395875	0.388937	0.41625	0.580562	0.499188	0.583438	0.570187	0.5995	0.444	0.596375	0.409125	0.41925	0.470813	0.441688	1	0.465813	0.43225
Cmp 15	0.462625	0.42875	0.456	0.373125	0.48225	0.516312	0.431563	0.44975	0.512437	0.51425	0.513687	0.48825	0.499875	0.42475	0.512062	0.481687	0.5145	0.5	0.505437	0.520938	0.498	0.464875	0.465813	1	0.435875
Cmp 16	0.444688	0.464375	0.471562	0.473875	0.473187	0.434625	0.416	0.490563	0.438375	0.400813	0.437875	0.430625	0.398313	0.46325	0.444188	0.446188	0.389625	0.442688	0.465125	0.439	0.452375	0.424	0.43225	0.435875	1
hMOR Gαi2- cAMP frequency matrix
	Buprenorphine	DAMGO	Endomorphine1	Fentanyl	Loperamide	Meptazinol	Met-Enk	Morphine	Oxycodone	Tramadol	Cmp 1	Cmp 3	Cmp 4	Cmp 5	Cmp 6	Cmp 7	Cmp 8	Cmp 9	Cmp 10	Cmp 11	Cmp 12	Cmp 13	Cmp 14	Cmp 15	Cmp 16
Buprenorphine	1	0.011125	0.106438	0.318	0.0138125	0.813813	0.01	0.417687	0.474375	0.802625	0.810375	0.816125	0.815438	0.0095625	0.8755	0.0090625	0.085625	0.897062	0.456	0.8015	0.41425	0.056375	0.87375	0.82125	0.584625
DAMGO	0.011125	1	0.737	0.415375	0.96475	0.003875	0.981688	0.298875	0.24025	0.0055	0.003875	0.0038125	0.0038125	0.976812	0.01125	0.978625	0.766125	0.0119375	0.265437	0.0076875	0.31625	0.902188	0.004625	0.00525	0.143687
Endomorphine1	0.106438	0.737	1	0.643	0.750812	0.0555625	0.735	0.552562	0.502125	0.0614375	0.0559375	0.0554375	0.0553125	0.731375	0.132812	0.731812	0.7865	0.1265	0.525375	0.134	0.573688	0.828187	0.077875	0.10225	0.394813
Fentanyl	0.318	0.415375	0.643	1	0.429625	0.171813	0.412625	0.86725	0.804813	0.17925	0.174313	0.172437	0.171375	0.407062	0.38875	0.408687	0.615812	0.376875	0.817625	0.385	0.840063	0.494688	0.235687	0.303063	0.712375
Loperamide	0.0138125	0.96475	0.750812	0.429625	1	0.0059375	0.967187	0.314	0.255	0.0075	0.0056875	0.005875	0.005625	0.961938	0.0146875	0.964812	0.77525	0.0148125	0.2795	0.0113125	0.330937	0.904125	0.0069375	0.008375	0.156438
Meptazinol	0.813813	0.003875	0.0555625	0.171813	0.0059375	1	0.0026875	0.248375	0.310812	0.986563	0.996125	0.997563	0.997687	0.0015625	0.735563	0.0016875	0.0358125	0.753188	0.290438	0.742062	0.253437	0.0415	0.909625	0.834438	0.409625
Met-Enk	0.01	0.981688	0.735	0.412625	0.967187	0.0026875	1	0.297563	0.238625	0.0044375	0.0026875	0.002625	0.002625	0.975875	0.010125	0.97925	0.7675	0.0108125	0.26225	0.00625	0.314	0.898813	0.0035	0.0040625	0.140563
Morphine	0.417687	0.298875	0.552562	0.86725	0.314	0.248375	0.297563	1	0.898625	0.257188	0.251125	0.249375	0.248	0.293875	0.501437	0.294875	0.52	0.484	0.902813	0.49775	0.920937	0.389188	0.32775	0.406875	0.827125
Oxycodone	0.474375	0.24025	0.502125	0.804813	0.255	0.310812	0.238625	0.898625	1	0.321813	0.31375	0.309937	0.310125	0.2345	0.559875	0.2365	0.466187	0.541562	0.908375	0.562063	0.87425	0.336187	0.386937	0.471625	0.863875
Tramadol	0.802625	0.0055	0.0614375	0.17925	0.0075	0.986563	0.0044375	0.257188	0.321813	1	0.983563	0.984625	0.985875	0.00275	0.730062	0.003125	0.0408125	0.745188	0.301375	0.745625	0.26125	0.0445625	0.901188	0.830625	0.418438
Cmp 1	0.810375	0.003875	0.0559375	0.174313	0.0056875	0.996125	0.0026875	0.251125	0.31375	0.983563	1	0.993938	0.994687	0.001625	0.735313	0.001625	0.0374375	0.751062	0.292438	0.743687	0.256188	0.0418125	0.906375	0.834438	0.412438
Cmp 3	0.816125	0.0038125	0.0554375	0.172437	0.005875	0.997563	0.002625	0.249375	0.309937	0.984625	0.993938	1	0.996625	0.0015	0.73775	0.001625	0.03575	0.7555	0.290563	0.740812	0.2545	0.0414375	0.911563	0.83325	0.411187
Cmp 4	0.815438	0.0038125	0.0553125	0.171375	0.005625	0.997687	0.002625	0.248	0.310125	0.985875	0.994687	0.996625	1	0.001625	0.73675	0.0015625	0.0356875	0.754625	0.29025	0.73975	0.25325	0.04125	0.911438	0.833625	0.409687
Cmp 5	0.0095625	0.976812	0.731375	0.407062	0.961938	0.0015625	0.975875	0.293875	0.2345	0.00275	0.001625	0.0015	0.001625	1	0.0096875	0.984938	0.756437	0.010375	0.259688	0.005125	0.311875	0.895813	0.0026875	0.002875	0.139437
Cmp 6	0.8755	0.01125	0.132812	0.38875	0.0146875	0.735563	0.010125	0.501437	0.559875	0.730062	0.735313	0.73775	0.73675	0.0096875	1	0.0091875	0.106688	0.965938	0.539188	0.901563	0.4915	0.06675	0.825187	0.869812	0.670813
Cmp 7	0.0090625	0.978625	0.731812	0.408687	0.964812	0.0016875	0.97925	0.294875	0.2365	0.003125	0.001625	0.001625	0.0015625	0.984938	0.0091875	1	0.759687	0.009875	0.260188	0.0050625	0.311812	0.897125	0.0025625	0.003	0.1395
Cmp 8	0.085625	0.766125	0.7865	0.615812	0.77525	0.0358125	0.7675	0.52	0.466187	0.0408125	0.0374375	0.03575	0.0356875	0.756437	0.106688	0.759687	1	0.097625	0.487063	0.11	0.530062	0.791687	0.0475	0.0768125	0.359687
Cmp 9	0.897062	0.0119375	0.1265	0.376875	0.0148125	0.753188	0.0108125	0.484	0.541562	0.745188	0.751062	0.7555	0.754625	0.010375	0.965938	0.009875	0.097625	1	0.521875	0.880625	0.476562	0.0628125	0.842313	0.857875	0.65275
Cmp 10	0.456	0.265437	0.525375	0.817625	0.2795	0.290438	0.26225	0.902813	0.908375	0.301375	0.292438	0.290563	0.29025	0.259688	0.539188	0.260188	0.487063	0.521875	1	0.538188	0.88225	0.360938	0.367	0.4455	0.8505
Cmp 11	0.8015	0.0076875	0.134	0.385	0.0113125	0.742062	0.00625	0.49775	0.562063	0.745625	0.743687	0.740812	0.73975	0.005125	0.901563	0.0050625	0.11	0.880625	0.538188	1	0.483938	0.0658125	0.798813	0.896188	0.660312
Cmp 12	0.41425	0.31625	0.573688	0.840063	0.330937	0.253437	0.314	0.920937	0.87425	0.26125	0.256188	0.2545	0.25325	0.311875	0.4915	0.311812	0.530062	0.476562	0.88225	0.483938	1	0.41175	0.329125	0.399375	0.813375
Cmp 13	0.056375	0.902188	0.828187	0.494688	0.904125	0.0415	0.898813	0.389188	0.336187	0.0445625	0.0418125	0.0414375	0.04125	0.895813	0.06675	0.897125	0.791687	0.0628125	0.360938	0.0658125	0.41175	1	0.04825	0.059375	0.235437
Cmp 14	0.87375	0.004625	0.077875	0.235687	0.0069375	0.909625	0.0035	0.32775	0.386937	0.901188	0.906375	0.911563	0.911438	0.0026875	0.825187	0.0025625	0.0475	0.842313	0.367	0.798813	0.329125	0.04825	1	0.86825	0.496688
Cmp 15	0.82125	0.00525	0.10225	0.303063	0.008375	0.834438	0.0040625	0.406875	0.471625	0.830625	0.834438	0.83325	0.833625	0.002875	0.869812	0.003	0.0768125	0.857875	0.4455	0.896188	0.399375	0.059375	0.86825	1	0.569063
Cmp 16	0.584625	0.143687	0.394813	0.712375	0.156438	0.409625	0.140563	0.827125	0.863875	0.418438	0.412438	0.411187	0.409687	0.139437	0.670813	0.1395	0.359687	0.65275	0.8505	0.660312	0.813375	0.235437	0.496688	0.569063	1
hMOR 4 assays frequency matrix
	Buprenorphine	DAMGO	Endomorphine1	Fentanyl	Loperamide	Meptazinol	Met-Enk	Morphine	Oxycodone	Tramadol	Cmp 1	Cmp 3	Cmp 4	Cmp 5	Cmp 6	Cmp 7	Cmp 8	Cmp 9	Cmp 10	Cmp 11	Cmp 12	Cmp 13	Cmp 14	Cmp 15	Cmp 16
Buprenorphine	1	0.00175	0.0250625	0.186	0.004875	0.80125	0.00075	0.267937	0.316063	0.801312	0.8	0.801562	0.801312	6.25e-05	0.945812	0.0003125	0.0220625	0.9475	0.307563	0.940875	0.250688	0.0200625	0.935875	0.943187	0.426625
DAMGO	0.00175	1	0.806688	0.541312	0.98075	0.00175	0.985187	0.455188	0.408375	0.00175	0.00175	0.00175	0.00175	0.984313	0.0018125	0.984875	0.836625	0.0018125	0.416812	0.00175	0.476687	0.957562	0.00175	0.00175	0.297938
Endomorphine1	0.0250625	0.806688	1	0.731313	0.815312	0.020125	0.806125	0.646437	0.601313	0.020125	0.020125	0.0200625	0.0200625	0.802687	0.023625	0.803125	0.919188	0.0235	0.609938	0.0235	0.669813	0.849125	0.020625	0.0224375	0.490875
Fentanyl	0.186	0.541312	0.731313	1	0.550312	0.054875	0.541625	0.90925	0.863875	0.054875	0.0550625	0.0549375	0.0548125	0.537312	0.22375	0.538125	0.70025	0.222188	0.872	0.214875	0.924	0.580438	0.129625	0.194438	0.753812
Loperamide	0.004875	0.98075	0.815312	0.550312	1	0.004875	0.983375	0.464375	0.416812	0.004875	0.004875	0.004875	0.004875	0.977313	0.0049375	0.977563	0.84675	0.0049375	0.425438	0.005	0.485312	0.957812	0.004875	0.004875	0.3065
Meptazinol	0.80125	0.00175	0.020125	0.054875	0.004875	1	0.00075	0.09075	0.126	0.999687	0.9985	0.997313	0.997563	6.25e-05	0.757687	0.0003125	0.01275	0.75925	0.119125	0.7675	0.082625	0.0200625	0.86075	0.789438	0.232875
Met-Enk	0.00075	0.985187	0.806125	0.541625	0.983375	0.00075	1	0.455	0.407562	0.00075	0.00075	0.00075	0.00075	0.984812	0.0008125	0.983875	0.837	0.0008125	0.416063	0.00075	0.475938	0.957	0.00075	0.00075	0.297812
Morphine	0.267937	0.455188	0.646437	0.90925	0.464375	0.09075	0.455	1	0.948625	0.0909375	0.090875	0.0910625	0.090875	0.45125	0.310625	0.452	0.613563	0.309063	0.952875	0.301438	0.971625	0.495563	0.208313	0.279813	0.840187
Oxycodone	0.316063	0.408375	0.601313	0.863875	0.416812	0.126	0.407562	0.948625	1	0.126188	0.125938	0.126	0.125812	0.40425	0.359187	0.404625	0.567375	0.357625	0.969875	0.35	0.92675	0.450437	0.256375	0.328375	0.8845
Tramadol	0.801312	0.00175	0.020125	0.054875	0.004875	0.999687	0.00075	0.0909375	0.126188	1	0.998188	0.997	0.99725	6.25e-05	0.758	0.0003125	0.01275	0.759563	0.119313	0.767813	0.08275	0.0200625	0.860812	0.789625	0.233063
Cmp 1	0.8	0.00175	0.020125	0.0550625	0.004875	0.9985	0.00075	0.090875	0.125938	0.998188	1	0.998313	0.998563	6.25e-05	0.756938	0.0003125	0.01275	0.758	0.119063	0.7665	0.0825	0.0200625	0.8595	0.788438	0.232437
Cmp 3	0.801562	0.00175	0.0200625	0.0549375	0.004875	0.997313	0.00075	0.0910625	0.126	0.997	0.998313	1	0.99975	6.25e-05	0.758125	0.0003125	0.0126875	0.759687	0.119063	0.767188	0.08275	0.0200625	0.861187	0.789125	0.232813
Cmp 4	0.801312	0.00175	0.0200625	0.0548125	0.004875	0.997563	0.00075	0.090875	0.125812	0.99725	0.998563	0.99975	1	6.25e-05	0.757875	0.0003125	0.0126875	0.759437	0.118938	0.766938	0.0825625	0.0200625	0.860938	0.788875	0.232563
Cmp 5	6.25e-05	0.984313	0.802687	0.537312	0.977313	6.25e-05	0.984812	0.45125	0.40425	6.25e-05	6.25e-05	6.25e-05	6.25e-05	1	0.000125	0.991	0.830937	0.000125	0.412938	6.25e-05	0.47275	0.953562	6.25e-05	6.25e-05	0.29475
Cmp 6	0.945812	0.0018125	0.023625	0.22375	0.0049375	0.757687	0.0008125	0.310625	0.359187	0.758	0.756938	0.758125	0.757875	0.000125	1	0.000375	0.0226875	0.997938	0.35075	0.984688	0.290875	0.020125	0.896938	0.968	0.469813
Cmp 7	0.0003125	0.984875	0.803125	0.538125	0.977563	0.0003125	0.983875	0.452	0.404625	0.0003125	0.0003125	0.0003125	0.0003125	0.991	0.000375	1	0.8305	0.000375	0.413313	0.0003125	0.473125	0.954	0.0003125	0.0003125	0.295125
Cmp 8	0.0220625	0.836625	0.919188	0.70025	0.84675	0.01275	0.837	0.613563	0.567375	0.01275	0.01275	0.0126875	0.0126875	0.830937	0.0226875	0.8305	1	0.0220625	0.57575	0.0215	0.635625	0.860187	0.01575	0.02025	0.45675
Cmp 9	0.9475	0.0018125	0.0235	0.222188	0.0049375	0.75925	0.0008125	0.309063	0.357625	0.759563	0.758	0.759687	0.759437	0.000125	0.997938	0.000375	0.0220625	1	0.349187	0.982875	0.289563	0.020125	0.8985	0.966313	0.46825
Cmp 10	0.307563	0.416812	0.609938	0.872	0.425438	0.119125	0.416063	0.952875	0.969875	0.119313	0.119063	0.119063	0.118938	0.412938	0.35075	0.413313	0.57575	0.349187	1	0.341562	0.93475	0.459062	0.247938	0.319937	0.871313
Cmp 11	0.940875	0.00175	0.0235	0.214875	0.005	0.7675	0.00075	0.301438	0.35	0.767813	0.7665	0.767188	0.766938	6.25e-05	0.984688	0.0003125	0.0215	0.982875	0.341562	1	0.281687	0.0200625	0.903125	0.977187	0.460625
Cmp 12	0.250688	0.476687	0.669813	0.924	0.485312	0.082625	0.475938	0.971625	0.92675	0.08275	0.0825	0.08275	0.0825625	0.47275	0.290875	0.473125	0.635625	0.289563	0.93475	0.281687	1	0.518938	0.192375	0.260375	0.820937
Cmp 13	0.0200625	0.957562	0.849125	0.580438	0.957812	0.0200625	0.957	0.495563	0.450437	0.0200625	0.0200625	0.0200625	0.0200625	0.953562	0.020125	0.954	0.860187	0.020125	0.459062	0.0200625	0.518938	1	0.0200625	0.0200625	0.34
Cmp 14	0.935875	0.00175	0.020625	0.129625	0.004875	0.86075	0.00075	0.208313	0.256375	0.860812	0.8595	0.861187	0.860938	6.25e-05	0.896938	0.0003125	0.01575	0.8985	0.247938	0.903125	0.192375	0.0200625	1	0.918813	0.367
Cmp 15	0.943187	0.00175	0.0224375	0.194438	0.004875	0.789438	0.00075	0.279813	0.328375	0.789625	0.788438	0.789125	0.788875	6.25e-05	0.968	0.0003125	0.02025	0.966313	0.319937	0.977187	0.260375	0.0200625	0.918813	1	0.43875
Cmp 16	0.426625	0.297938	0.490875	0.753812	0.3065	0.232875	0.297812	0.840187	0.8845	0.233063	0.232437	0.232813	0.232563	0.29475	0.469813	0.295125	0.45675	0.46825	0.871313	0.460625	0.820937	0.34	0.367	0.43875	1
hMOR βarr2-GKR2/6/Gαi2 frequency matrix
	Buprenorphine	DAMGO	Endomorphine1	Fentanyl	Loperamide	Meptazinol	Met-Enk	Morphine	Oxycodone	Tramadol	Cmp 1	Cmp 3	Cmp 4	Cmp 5	Cmp 6	Cmp 7	Cmp 8	Cmp 9	Cmp 10	Cmp 11	Cmp 12	Cmp 13	Cmp 14	Cmp 15	Cmp 16
Buprenorphine	1	0.00125	0.0308125	0.0470625	0.0035	0.932937	0.0006875	0.06	0.0699375	0.932937	0.933937	0.956688	0.959688	0.000125	0.945187	0.000875	0.012	0.959937	0.074125	0.905062	0.0649375	0.0274375	0.979688	0.926188	0.107375
DAMGO	0.00125	1	0.75475	0.564625	0.968437	0.00125	0.977375	0.546875	0.536125	0.0014375	0.00125	0.00125	0.00125	0.972562	0.0014375	0.976187	0.804125	0.0014375	0.534125	0.0013125	0.552063	0.938125	0.0013125	0.001375	0.500625
Endomorphine1	0.0308125	0.75475	1	0.802375	0.763	0.0275	0.752062	0.78925	0.780687	0.0278125	0.0274375	0.0273125	0.0273125	0.744687	0.0305625	0.748062	0.848562	0.0304375	0.779125	0.034375	0.795188	0.813375	0.027375	0.0306875	0.745687
Fentanyl	0.0470625	0.564625	0.802375	1	0.576438	0.030125	0.56575	0.978938	0.966063	0.0311875	0.03125	0.0273125	0.02725	0.554312	0.0815625	0.558688	0.74825	0.0698125	0.96275	0.095875	0.968313	0.61825	0.032875	0.0765625	0.93175
Loperamide	0.0035	0.968437	0.763	0.576438	1	0.0035	0.972063	0.557375	0.545562	0.0038125	0.0035	0.0035	0.0035	0.963875	0.00375	0.969437	0.810937	0.00375	0.543562	0.004	0.562625	0.940125	0.0034375	0.003625	0.51075
Meptazinol	0.932937	0.00125	0.0275	0.030125	0.0035	1	0.0006875	0.035625	0.0446875	0.997125	0.985625	0.96775	0.966	6.25e-05	0.8905	0.000875	0.0106875	0.903125	0.04775	0.900813	0.0380625	0.02725	0.948875	0.9205	0.077625
Met-Enk	0.0006875	0.977375	0.752062	0.56575	0.972063	0.0006875	1	0.547375	0.534813	0.000875	0.0006875	0.0006875	0.0006875	0.97175	0.000875	0.976875	0.80425	0.000875	0.532188	0.001375	0.551625	0.935063	0.00075	0.000875	0.499375
Morphine	0.06	0.546875	0.78925	0.978938	0.557375	0.035625	0.547375	1	0.984062	0.0369375	0.0374375	0.03325	0.03325	0.537312	0.0998125	0.54125	0.734187	0.08725	0.9785	0.114	0.980437	0.6055	0.0430625	0.0929375	0.950812
Oxycodone	0.0699375	0.536125	0.780687	0.966063	0.545562	0.0446875	0.534813	0.984062	1	0.0464375	0.046375	0.041	0.041	0.525813	0.111125	0.529062	0.723875	0.097375	0.980563	0.126438	0.971812	0.596938	0.0530625	0.105438	0.955313
Tramadol	0.932937	0.0014375	0.0278125	0.0311875	0.0038125	0.997125	0.000875	0.0369375	0.0464375	1	0.98275	0.965	0.963375	0.00025	0.890625	0.0010625	0.0110625	0.903375	0.0496875	0.902188	0.0391875	0.0274375	0.948875	0.9215	0.07925
Cmp 1	0.933937	0.00125	0.0274375	0.03125	0.0035	0.985625	0.0006875	0.0374375	0.046375	0.98275	1	0.9745	0.9715	6.25e-05	0.8965	0.000875	0.0116875	0.90625	0.0490625	0.904937	0.0398125	0.02725	0.949875	0.9245	0.0796875
Cmp 3	0.956688	0.00125	0.0273125	0.0273125	0.0035	0.96775	0.0006875	0.03325	0.041	0.965	0.9745	1	0.99675	0.000125	0.9155	0.000875	0.0103125	0.928625	0.0445625	0.89175	0.0361875	0.02725	0.974375	0.909125	0.077
Cmp 4	0.959688	0.00125	0.0273125	0.02725	0.0035	0.966	0.0006875	0.03325	0.041	0.963375	0.9715	0.99675	1	0.000125	0.9185	0.000875	0.01025	0.931625	0.0445625	0.893875	0.0381875	0.02725	0.977375	0.91175	0.077
Cmp 5	0.000125	0.972562	0.744687	0.554312	0.963875	6.25e-05	0.97175	0.537312	0.525813	0.00025	6.25e-05	0.000125	0.000125	1	0.0003125	0.98475	0.786125	0.0003125	0.524062	0.000125	0.544	0.928063	0.0001875	0.0001875	0.491563
Cmp 6	0.945187	0.0014375	0.0305625	0.0815625	0.00375	0.8905	0.000875	0.0998125	0.111125	0.890625	0.8965	0.9155	0.9185	0.0003125	1	0.0010625	0.0165625	0.985	0.114	0.948125	0.09875	0.02775	0.94075	0.954125	0.147437
Cmp 7	0.000875	0.976187	0.748062	0.558688	0.969437	0.000875	0.976875	0.54125	0.529062	0.0010625	0.000875	0.000875	0.000875	0.98475	0.0010625	1	0.79125	0.0010625	0.527312	0.001	0.547	0.931187	0.0009375	0.0010625	0.4945
Cmp 8	0.012	0.804125	0.848562	0.74825	0.810937	0.0106875	0.80425	0.734187	0.723875	0.0110625	0.0116875	0.0103125	0.01025	0.786125	0.0165625	0.79125	1	0.013625	0.720938	0.0209375	0.735437	0.824438	0.010375	0.01675	0.687375
Cmp 9	0.959937	0.0014375	0.0304375	0.0698125	0.00375	0.903125	0.000875	0.08725	0.097375	0.903375	0.90625	0.928625	0.931625	0.0003125	0.985	0.0010625	0.013625	1	0.101	0.93475	0.087125	0.02775	0.954	0.94575	0.134563
Cmp 10	0.074125	0.534125	0.779125	0.96275	0.543562	0.04775	0.532188	0.9785	0.980563	0.0496875	0.0490625	0.0445625	0.0445625	0.524062	0.114	0.527312	0.720938	0.101	1	0.12875	0.966437	0.595125	0.0570625	0.107875	0.961125
Cmp 11	0.905062	0.0013125	0.034375	0.095875	0.004	0.900813	0.001375	0.114	0.126438	0.902188	0.904937	0.89175	0.893875	0.000125	0.948125	0.001	0.0209375	0.93475	0.12875	1	0.110875	0.0295	0.905375	0.965875	0.161062
Cmp 12	0.0649375	0.552063	0.795188	0.968313	0.562625	0.0380625	0.551625	0.980437	0.971812	0.0391875	0.0398125	0.0361875	0.0381875	0.544	0.09875	0.547	0.735437	0.087125	0.966437	0.110875	1	0.613	0.0483125	0.091375	0.93875
Cmp 13	0.0274375	0.938125	0.813375	0.61825	0.940125	0.02725	0.935063	0.6055	0.596938	0.0274375	0.02725	0.02725	0.02725	0.928063	0.02775	0.931187	0.824438	0.02775	0.595125	0.0295	0.613	1	0.0271875	0.0281875	0.561688
Cmp 14	0.979688	0.0013125	0.027375	0.032875	0.0034375	0.948875	0.00075	0.0430625	0.0530625	0.948875	0.949875	0.974375	0.977375	0.0001875	0.94075	0.0009375	0.010375	0.954	0.0570625	0.905375	0.0483125	0.0271875	1	0.928	0.09
Cmp 15	0.926188	0.001375	0.0306875	0.0765625	0.003625	0.9205	0.000875	0.0929375	0.105438	0.9215	0.9245	0.909125	0.91175	0.0001875	0.954125	0.0010625	0.01675	0.94575	0.107875	0.965875	0.091375	0.0281875	0.928	1	0.139937
Cmp 16	0.107375	0.500625	0.745687	0.93175	0.51075	0.077625	0.499375	0.950812	0.955313	0.07925	0.0796875	0.077	0.077	0.491563	0.147437	0.4945	0.687375	0.134563	0.961125	0.161062	0.93875	0.561688	0.09	0.139937	1
Figures 3e-3f	Random whole vs partial
hMOR_βarrs vs hMOR whole dataset	hMOR_Gprot vs hMOR whole dataset	hMOR_GRK2 vs hMOR whole dataset	hMOR_GRK6 vs hMOR whole dataset	hMOR_GRK26 vs hMOR whole dataset	hMOR_Gai2 vs hMOR whole dataset	hMOR_cAMP vs hMOR whole dataset	hMOR_GAI2_cAMP vs hMOR whole dataset	hMOR_4assays vs hMOR whole dataset	hMOR_βarr2-GKR2/6/Gαi2 vs hMOR whole dataset
mean=0.440512	mean=0.447104	mean=0.443392	mean=0.448512	mean=0.41184	mean=0.417792	mean=0.431168	mean=0.441984	mean=0.456384	mean=0.43968
std=0.0605590509833	std=0.0287433398199	std=0.0207794113487	std=0.0342526182357	std=0.0404581759352	std=0.0221162369313	std=0.0361801572136	std=0.0561402221584	std=0.0496851501356	std=0.0503977142339
0.4576	0.4224	0.4256	0.4512	0.3008	0.4352	0.4192	0.4768	0.4192	0.4448
0.384	0.4384	0.4736	0.4064	0.4256	0.4128	0.3328	0.4992	0.4864	0.4512
0.4928	0.4416	0.4576	0.4928	0.4544	0.448	0.3712	0.4384	0.4064	0.5152
0.3744	0.4672	0.4096	0.4512	0.4	0.3904	0.4288	0.4192	0.4288	0.4704
0.4224	0.4448	0.448	0.4128	0.432	0.4256	0.432	0.4384	0.4416	0.3744
0.5184	0.4768	0.4608	0.4672	0.448	0.4032	0.4416	0.5312	0.5408	0.5152
0.3936	0.5056	0.4064	0.4096	0.3968	0.3616	0.4384	0.5184	0.448	0.4224
0.4704	0.4352	0.4608	0.4512	0.4704	0.4352	0.4928	0.4224	0.5216	0.4576
0.4288	0.4608	0.4544	0.3776	0.4416	0.4192	0.416	0.4128	0.4064	0.3904
0.4256	0.464	0.4576	0.3904	0.416	0.4256	0.4768	0.4448	0.4096	0.496
0.4992	0.384	0.4576	0.3904	0.3808	0.3936	0.4064	0.5248	0.5024	0.4448
0.3136	0.4608	0.4512	0.3968	0.4576	0.4256	0.4416	0.368	0.4576	0.432
0.4672	0.4576	0.4256	0.464	0.4576	0.3872	0.4192	0.4992	0.416	0.4352
0.4384	0.4672	0.4672	0.4	0.3744	0.416	0.4416	0.4896	0.4544	0.4224
0.3552	0.5184	0.4736	0.4448	0.4064	0.4288	0.4832	0.4352	0.4384	0.4192
0.368	0.4032	0.4512	0.4352	0.416	0.4192	0.4448	0.3808	0.4608	0.3648
0.48	0.4544	0.3808	0.4512	0.4256	0.4096	0.3808	0.5248	0.4096	0.56
0.4544	0.4736	0.4544	0.432	0.416	0.448	0.4416	0.4128	0.4544	0.448
0.3936	0.4	0.3968	0.5152	0.4768	0.4448	0.4128	0.4224	0.4896	0.448
0.4096	0.432	0.464	0.3904	0.3904	0.4096	0.4576	0.5184	0.4384	0.4992
0.48	0.4672	0.4192	0.416	0.4192	0.3968	0.4192	0.4	0.4288	0.4544
0.4576	0.48	0.4288	0.4704	0.3264	0.4096	0.432	0.3488	0.4896	0.3776
0.3776	0.448	0.4352	0.4416	0.4416	0.416	0.4576	0.3616	0.4096	0.432
0.528	0.4192	0.448	0.464	0.3616	0.4544	0.4448	0.3872	0.4448	0.432
0.3552	0.4256	0.4448	0.496	0.4064	0.448	0.4352	0.4096	0.592	0.4224
0.4544	0.4544	0.4192	0.464	0.4448	0.4	0.4416	0.4192	0.5024	0.4384
0.4448	0.48	0.4352	0.4512	0.4288	0.432	0.4	0.4384	0.4992	0.4736
0.4928	0.432	0.4448	0.4928	0.352	0.4512	0.4608	0.432	0.4576	0.4064
0.4032	0.4672	0.432	0.4992	0.3872	0.4	0.4576	0.4512	0.4512	0.384
0.5088	0.4224	0.4512	0.4544	0.336	0.4544	0.4096	0.3904	0.4192	0.416
0.3936	0.4416	0.4448	0.4768	0.4352	0.3872	0.4576	0.4032	0.4384	0.4288
0.4864	0.4576	0.4576	0.4608	0.3968	0.3904	0.3936	0.4672	0.432	0.3712
0.336	0.4736	0.4384	0.4832	0.4	0.4352	0.4544	0.4608	0.4	0.512
0.5472	0.4544	0.4704	0.4608	0.4032	0.4288	0.3968	0.4192	0.5088	0.432
0.4992	0.4768	0.4288	0.496	0.4064	0.4224	0.4448	0.5952	0.5088	0.4352
0.4224	0.4256	0.4352	0.4864	0.4288	0.432	0.448	0.4864	0.56	0.4
0.4416	0.4864	0.4192	0.4768	0.4032	0.4288	0.4128	0.4352	0.4032	0.5344
0.5088	0.432	0.4352	0.3904	0.3776	0.416	0.5056	0.5056	0.5792	0.448
0.3968	0.432	0.4512	0.4384	0.4608	0.4256	0.3168	0.3808	0.4192	0.3968
0.4832	0.4672	0.4352	0.4448	0.448	0.4128	0.4384	0.544	0.448	0.4128
0.3712	0.4256	0.4864	0.4	0.448	0.4352	0.3872	0.4256	0.4608	0.3712
0.4736	0.4512	0.432	0.448	0.352	0.3904	0.4704	0.352	0.48	0.4192
0.5376	0.368	0.4448	0.4256	0.3584	0.4096	0.4128	0.4576	0.4608	0.3328
0.3488	0.4256	0.432	0.4608	0.4096	0.3936	0.4928	0.3712	0.464	0.368
0.3168	0.448	0.4512	0.4512	0.3968	0.3648	0.464	0.4	0.4608	0.448
0.5504	0.4512	0.4576	0.4704	0.4736	0.4576	0.4608	0.4384	0.3936	0.512
0.4448	0.3904	0.4256	0.4768	0.3552	0.3968	0.416	0.5312	0.464	0.448
0.5088	0.4576	0.4736	0.4448	0.432	0.416	0.4096	0.4448	0.4832	0.5696
0.4704	0.4384	0.448	0.4512	0.4864	0.4224	0.4288	0.368	0.32	0.4192
0.4384	0.448	0.4672	0.5024	0.4288	0.4224	0.4096	0.3968	0.4096	0.4768
Figures 3e-3f	Random diffs between partials
hMOR βarrs VS hMOR Gprot	hMOR βarr2-GRK26 VS hMOR Gαi2 cAMP	hMOR Gαi2 VS hMOR βarr2-GRK26/Gαi2
mean=-0.0091072	mean=-0.031248	mean=-0.019776
std=0.0666196873916412	std=0.0678230752472932	std= 0.0555534746348056
0.0736	-0.0992	-0.0192
-0.0512	-0.0416	-0.064
0.0064	-0.032	-0.016
0.0352	-0.0864	-0.032
-0.0032	0.032	0.1216
-0.0576	0.0256	-0.0352
0.0736	-0.0032	-0.0512
0.0832	-0.112	0.0832
-0.0256	-0.1024	-0.0832
-0.0832	-0.0288	0.0096
-0.1152	-0.0448	0.0384
-0.0544	0.0128	-0.0096
-0.0096	0.0064	0.0192
-0.0544	-0.0064	0.0224
0.0288	-0.112	-0.0448
-0.0224	-0.0896	-0.0832
-0.1504	0.0192	0.0288
-0.0288	-0.0512	0.0896
-0.0864	-0.0064	-0.064
0.08	-0.0608	-0.0064
0.0736	0.0128	-0.0224
0.0096	0.0608	0.1216
-0.0256	-0.0448	-0.064
0.064	-0.128	-0.1248
-0.0448	-0.0032	-0.0864
0.0992	-0.0032	-0.0768
0.0448	-0.0096	-0.0416
0.032	-0.0448	0.0384
-0.0384	0.032	-0.0256
0.0128	-0.0608	0.0192
-0.08	0.0512	0.0384
0.0416	-0.0608	-0.0544
-0.0576	-0.0224	-0.0448
-0.0544	-0.0928	-0.0608
-0.016	0.0736	-0.048
-0.0544	-0.1984	-0.0224
-0.064	0.0384	-0.1248
-0.0128	-0.016	-0.064
0.0608	-0.0448	-0.0576
0.016	-0.0384	-0.1088
-0.0992	-0.1024	0.0032
-0.0544	0.0288	-0.048
0.1184	-0.032	-0.032
0.048	-0.032	-0.016
0.064	-0.0736	-0.0864
0.0832	-0.1184	0.0192
0.0576	-0.032	-0.0672
-0.096	-0.0096	-0.1216
0.032	-0.064	-0.1248
0.0288	-0.0992	-0.0896
0.1152	0.0384	-0.0576
0.1632	-0.032	0
0.0352	-0.0096	0.0128
-0.0768	-0.1056	0.0096
-0.0192	-0.1312	-0.1056
-0.0448	0.0512	-0.0448
0.0736	0.0672	-0.0992
-0.0928	-0.0192	-0.0576
-0.0096	-0.0864	-0.032
0	0.1216	-0.0032
-0.1088	-0.1376	-0.0512
0.0288	0.0032	0.1024
-0.1088	-0.0384	-0.0096
0.0384	-0.1472	-0.0224
-0.0096	-0.032	-0.08
0.096	-0.0352	0.0416
-0.0128	0.0352	-0.1984
-0.0384	-0.048	0.0544
-0.1376	-0.032	-0.0224
0.0832	0.048	-0.1472
-0.032	-0.1024	0.0288
-0.112	-0.0128	0.0352
-0.112	-0.0416	0.032
-0.0736	-0.1184	0.0704
0.08	0.048	-0.0608
0.0224	0.0576	0.1248
-0.0576	0.0832	0.0064
0.032	0.0672	-0.0224
-0.0736	-0.1312	-0.016
0.0544	-0.0736	-0.0256
-0.0352	-0.096	-0.0416
0.0864	0.0448	-0.08
-0.048	-0.0128	0.0384
0.1056	-0.0192	-0.0032
-0.0672	-0.0544	0
-0.0448	-0.016	0
0.0224	-0.0448	0.016
-0.0576	0.0064	0.0032
0.1024	-0.0896	0.0832
-0.0096	-0.1088	-0.0544
-0.0384	-0.0928	0.0224
-0.064	-0.0416	0.0352
0.0032	-0.032	-0.1152
-0.0032	0.0064	-0.0512
-0.08	0.0384	-0.0416
-0.1184	-0.0128	-0.0352
-0.0832	-0.0864	-0.1088
-0.0288	-0.1408	0.0416
-0.128	-0.0224	-0.0672
0.0128	-0.1088	0.032
-0.0288	-0.0608	0.0416
-0.0768	0.032	-0.1056
0.0448	-0.0096	0.0448
-0.1056	-0.0672	0.0512
-0.0384	-0.0832	0.064
0.0032	-0.176	-0.0064
-0.0544	-0.0288	-0.0064
-0.1056	-0.0352	-0.112
-0.1056	0.0096	0.0672
0.0672	0.0096	-0.1184
0.0256	0.0384	-0.096
0.0768	-0.2304	-0.0832
-0.0672	0.0352	-0.0608
-0.0448	0.0256	-0.0224
-0.144	-0.0032	0.0064
0.0224	-0.0288	0.0224
-0.032	-0.032	-0.0416
0.0448	-0.0672	-0.032
-0.0384	-0.1248	0.0544
-0.0416	-0.1472	0.0032
-0.112	0.0384	-0.0864
-0.064	-0.032	-0.048
-0.016	0.0448	-0.0384
-0.0736	0.0416	-0.0192
-0.0064	0.0256	0
-0.0544	-0.128	-0.016
-0.0896	-0.1088	-0.0544
0.0416	0.0384	-0.1056
-0.08	0.0672	-0.0096
0.0384	0.0384	0.0224
0.064	0.0128	0.0064
0.0256	-0.0256	0.0832
-0.16	-0.0576	-0.0672
0	-0.0288	0.0256
-0.0288	0.0608	-0.0512
-0.016	-0.0768	0.0288
0.0864	0.0672	-0.0416
0.016	-0.1024	-0.064
0.0992	0.0224	0.0064
-0.128	-0.1728	-0.1024
-0.112	0.048	0.0576
0.0064	-0.0672	0.0384
0.0576	-0.0352	0.0096
0.0352	-0.0256	-0.0192
0.0192	0.016	-0.0576
0.0256	0.0896	-0.048
0.0128	-0.048	-0.0288
-0.0416	-0.0608	-0.032
0.0896	0.0096	-0.0064
0.1248	-0.1216	-0.0352
-0.1088	0.0864	0.0032
0.0032	0.096	-0.0384
0.0352	0.0224	0.0256
0.0832	0.0224	0.0064
0	0.064	-0.0256
0.0544	0.0384	-0.1152
-0.0896	-0.0096	-0.0064
-0.0832	0.0064	-0.0224
-0.0128	0.0192	-0.0224
-0.0224	-0.0576	0.0896
0.0512	-0.0704	0.0544
-0.0224	0	0.0416
-0.0608	-0.0704	0.032
0.0128	0.0352	-0.0032
-0.0448	-0.0576	-0.0192
-0.08	0.0576	0.096
-0.0288	0.016	-0.096
-0.0544	-0.0832	-0.0864
-0.0032	0.08	0.0224
0.0256	0.08	-0.0128
-0.1248	-0.096	0.0448
-0.0128	-0.096	-0.0448
-0.0768	0.0256	-0.0352
0.0224	0.08	-0.0224
-0.0736	-0.016	-0.0448
0.0896	-0.1696	-0.0032
-0.0256	-0.032	-0.08
0.1408	0.016	0.08
-0.0576	0.08	-0.0672
0.0416	-0.0832	-0.0128
-0.0288	-0.0256	0.0928
-0.1504	-0.1376	-0.0576
0.0256	-0.0992	-0.0288
0.1472	0.1056	-0.1152
-0.0288	-0.1248	0.0064
-0.0512	0.0544	-0.0192
0.096	0.0064	0.064
-0.0416	-0.0032	-0.208
-0.128	0.0032	0.0128
0.0704	0.0512	-0.0832
0.016	0.0096	-0.0224
0.0384	0.0448	0.0384
-0.144	-0.0064	-0.0384
-0.0256	-0.0064	-0.0576
-0.1056	-0.0384	0.0608
-0.0992	-0.0832	-0.0256
-0.0128	-0.0928	-0.1792
-0.0192	-0.0832	0.032
-0.096	-0.0032	0.0736
-0.0832	-0.0992	-0.016
0.1152	-0.048	-0.016
-0.0576	0.0512	-0.0576
0.0864	0.0832	-0.0192
-0.0704	-0.0576	0.016
-0.0832	-0.1984	-0.1728
0.0704	-0.0256	0.0128
-0.032	-0.016	-0.0544
-0.064	-0.1184	0.0608
-0.0384	-0.1056	-0.016
0.016	-0.0352	-0.0256
-0.0128	-0.0704	-0.016
0.0256	-0.0736	-0.0064
-0.0096	-0.0832	0.0576
-0.048	0.0352	0.0192
-0.096	-0.0928	-0.0256
0.1152	0.0064	-0.0192
0.0448	0	-0.0256
-0.0576	-0.0096	-0.0672
-0.1056	-0.1248	-0.0224
0.0672	-0.0352	-0.1216
0.0096	-0.0192	0.0256
-0.016	-0.2176	-0.0288
-0.016	0.0064	-0.0768
-0.1152	0.0256	0.048
-0.1056	-0.1088	0.0704
-0.0032	-0.048	0.0096
-0.0864	-0.0416	-0.0032
0.032	-0.0256	-0.0192
-0.0832	0.0192	-0.0352
-0.048	-0.0448	-0.1504
0.0352	0.048	-0.0352
0.0192	0.0672	0.0128
-0.0192	0.0032	-0.0192
0	0.0128	-0.0576
-0.1216	-0.1024	-0.0192
-0.096	-0.0352	-0.0064
-0.08	0.032	-0.1696
0.0992	-0.0192	-0.0352
0.0288	-0.0224	-0.0384
-0.016	-0.0544	0.0064
0.0352	-0.0128	-0.0448
-0.0384	-0.1536	-0.032
-0.0512	0.0288	0.0096
0.0448	0.0256	-0.0576
-0.064	-0.1216	-0.1568
0.0384	-0.048	-0.0128
0.0384	-0.1376	-0.1376
0	-0.0288	0.0032
-0.016	0.0128	-0.0512
-0.112	-0.032	-0.0192
0.0288	-0.0064	-0.1024
0.0224	-0.0192	0.0032
0.1056	0.0096	-0.1152
-0.0896	0.0896	0.048
-0.0576	-0.0928	0.0384
0.0672	-0.0384	-0.0352
0.0416	0.016	0.0928
-0.0288	-0.0192	-0.0224
-0.0768	-0.0576	0.0096
0.0512	-0.2144	-0.1088
-0.0672	0.0096	-0.0832
0.0352	0.0928	0.0032
-0.0576	0.0128	-0.0384
-0.0096	-0.1472	-0.1152
0.0064	0.0544	0.0192
0.0512	-0.0512	-0.064
-0.1312	0.0448	-0.112
-0.0608	-0.0768	-0.0672
-0.0032	-0.2432	0.0544
-0.0736	0.0128	-0.1056
-0.0128	-0.032	-0.0352
0.096	-0.0416	0.0096
-0.0416	-0.0736	-0.032
-0.1312	0.0448	-0.0064
-0.1184	0.0288	0.0608
0.0224	0.032	0
0.0384	-0.1472	0.0576
-0.0224	-0.0032	-0.0064
-0.032	0.0128	0.0032
0.0864	-0.064	-0.0448
0.1152	-0.016	0.0512
-0.1088	-0.1472	-0.0096
0.0832	-0.048	-0.016
0.0032	-0.0928	0.0032
0.0864	-0.096	0.0224
0.016	0.0128	0
-0.1248	0.0288	-0.08
-0.0864	0.0288	-0.0032
-0.032	-0.1088	-0.1056
0.0224	0.0256	0.1152
-0.1536	0	0.0128
-0.0256	0.112	-0.1312
-0.032	-0.0736	-0.0256
0.1248	0.064	0.0288
0.0512	-0.096	-0.0224
0.0352	-0.0704	-0.0608
-0.144	-0.0096	-0.016
0.0192	0.0512	0.0768
-0.0704	0.1216	0.0288
-0.0544	-0.0512	-0.0224
-0.0032	-0.0992	-0.032
-0.0384	-0.0192	-0.0064
-0.0256	-0.1344	-0.0192
0.0384	0.096	-0.0864
-0.0512	0.0736	0.016
-0.0288	0.0896	0.0192
0.0576	-0.1248	-0.0224
-0.0096	-0.016	0.048
0.0736	0.0032	-0.0672
0.0032	-0.1056	0.064
-0.0448	0.0096	-0.016
-0.032	0.0064	-0.1408
0.112	-0.0192	-0.016
-0.0224	0.0096	0.0544
0.0768	-0.0192	0.0224
0.0032	-0.1152	0.032
-0.048	-0.0448	-0.0128
0.0608	-0.032	0.0096
0.0832	-0.016	0.0032
0.0032	0	-0.0992
-0.048	-0.0096	-0.0064
0.016	-0.032	-0.016
-0.144	-0.0224	-0.16
-0.1536	-0.1024	0.0608
-0.0352	0.0768	-0.0064
0.016	-0.0288	-0.0352
0.0448	-0.2304	-0.0128
0.032	-0.0256	0.0192
-0.0256	-0.0384	-0.0416
0.0288	0.0096	-0.0992
-0.0768	-0.0512	0.016
-0.0544	0.0448	-0.0576
-0.0128	-0.048	-0.0896
-0.1216	0.0384	-0.0672
0.0064	0.0096	0.0512
0.0256	-0.032	-0.16
0.0576	-0.1024	-0.0256
0.0928	-0.0032	-0.0416
0.0192	-0.0288	-0.0512
0.0704	-0.1216	0.0576
-0.0224	0.032	0.0096
0.0512	0.0192	-0.0608
0.0064	-0.1408	-0.048
-0.0224	-0.0128	-0.0096
-0.032	0.0768	0.0352
0.0832	0.0096	-0.0864
-0.08	-0.0864	-0.0192
0.0256	-0.0128	-0.0832
0.0128	-0.144	0.032
-0.0704	-0.0416	0.0224
-0.0928	-0.0544	-0.0736
0.0352	-0.1408	0.0576
-0.0576	-0.0704	-0.0128
0.0768	-0.1632	-0.0224
-0.0832	-0.08	0.016
-0.0128	0.0288	0.0128
0.0512	-0.032	0.0064
-0.0896	-0.0544	-0.1216
0.064	0.0224	-0.1216
-0.0032	-0.0768	-0.0256
-0.0096	-0.1248	-0.0416
0.0672	0.0736	0.0352
0.096	-0.0288	-0.0128
-0.1632	0.048	-0.0832
0.0448	-0.0224	0
-0.0128	-0.0064	-0.1408
0.0224	0.0768	-0.0704
0.0896	-0.1248	0.0256
0.0512	0.0512	0.0832
-0.0928	-0.0192	0
-0.0512	-0.0224	-0.032
0.032	0.0384	0.0736
-0.016	-0.0832	-0.0064
0.0672	-0.1216	-0.0192
0.0128	-0.0608	-0.0992
-0.0384	-0.096	0.0832
-0.0864	-0.0416	0.0576
0.1248	0.016	-0.0224
0.096	0.0448	-0.08
-0.048	-0.1472	0.0576
0.0704	-0.0896	-0.0832
-0.0672	0.0544	0.0416
-0.064	0.0096	-0.0672
0.0096	-0.0096	-0.0384
-0.0544	-0.0544	0.1184
0.0032	0.0352	-0.0064
0.0672	-0.0192	0.0352
-0.1088	-0.016	0.0032
-0.0448	0.0096	0.0096
0.016	-0.0448	-0.0672
-0.032	-0.1024	-0.048
0.0768	-0.048	0.0032
0.0352	0.048	0.0032
-0.1056	-0.0832	-0.0256
-0.08	-0.0288	0.0032
0.0896	0.0384	-0.0736
-0.032	0.0608	-0.0352
0	-0.0512	0.0512
0.0544	-0.0736	0.0736
-0.016	-0.0448	-0.0928
0.0256	0.0864	0.048
-0.0864	-0.1344	-0.0064
-0.0704	-0.0192	-0.1024
0.0416	0.0096	-0.0128
-0.032	-0.1376	-0.0416
0.0992	-0.0704	-0.0928
0.0736	0.0064	0.0352
0.0032	-0.0384	-0.0288
-0.0096	-0.1664	0.0416
-0.1312	0.0192	-0.0352
-0.0416	-0.0608	0.0224
0.0608	0.0672	-0.1248
-0.0256	-0.0768	-0.0256
0.0032	-0.0256	-0.1056
-0.08	-0.0096	-0.0416
0.0288	-0.0096	0.0736
-0.0512	0.0064	0.08
0.1184	0.048	-0.0224
0.0608	-0.0448	0.0256
-0.0352	0.0192	-0.0224
0.0576	-0.0896	-0.1408
0.0352	-0.0736	-0.0864
0.0032	0.0064	0.0128
0.0288	0.0672	-0.016
0.0672	-0.1632	0.0448
0.0512	0.0064	-0.0224
0.032	-0.0928	-0.0096
-0.0096	-0.1184	-0.0256
0.0288	0.064	-0.096
0.08	-0.048	0.0384
-0.0096	-0.144	0
0.0096	0.0736	-0.0192
0	0.0288	0.0512
0.0352	-0.0896	-0.0224
-0.1632	0	0.048
-0.0128	0.0064	-0.032
0.0864	-0.0448	-0.0416
-0.0224	-0.0704	0.0096
-0.0032	0.0128	-0.0896
-0.0256	-0.0352	0.0544
-0.0576	-0.128	-0.0736
0.016	-0.0032	-0.0672
-0.0064	-0.0576	-0.0416
-0.0064	-0.0832	-0.0576
-0.0512	-0.048	-0.0064
-0.0928	-0.0096	-0.064
-0.0704	-0.1184	0.0576
-0.144	0.0672	0.0096
-0.0416	-0.0064	-0.08
-0.0384	-0.1536	-0.1024
-0.0576	0.1056	-0.1056
-0.0416	0.0416	0.0032
-0.0768	-0.0736	0.064
-0.0704	-0.0288	-0.0096
0.112	-0.0448	-0.0608
0.1056	-0.0096	-0.0384
-0.0192	-0.0064	0.0576
-0.0096	0.0544	-0.0384
0.0192	0.0672	-0.0256
-0.0352	-0.0128	-0.0928
0.032	-0.0736	-0.032
0.0608	-0.1568	0.064
0.0544	0.0032	-0.1056
-0.016	-0.0288	-0.0416
0.032	0.0384	0.0032
-0.1504	-0.08	0.0064
-0.0576	-0.0064	0.0288
-0.1312	0.064	0.048
-0.016	-0.0288	-0.0768
0.0224	-0.1024	-0.1152
0.0832	-0.1696	0.0832
0.0352	0.0288	0.0608
-0.0384	-0.0192	-0.08
0.0224	0.0672	-0.0704
0.0128	-0.1696	0.016
0.032	0.016	-0.0096
-0.1504	0.0192	-0.0224
-0.064	-0.0448	0.0416
0.096	-0.0576	0.0416
0.0576	-0.0864	-0.0256
-0.0512	-0.2304	-0.0384
0.0512	0.0672	-0.0448
0.0512	-0.0416	0.0576
0.0192	-0.1408	-0.0224
0.0832	-0.0416	-0.0032
0.0832	-0.0192	0.0576
-0.0992	-0.016	0.0128
-0.032	-0.0992	-0.0864
0.0576	0.0576	-0.0864
-0.112	-0.1568	0.016
-0.0224	-0.0224	0.0288
0.0256	-0.0352	-0.0224
0.016	-0.0544	0.0288
0.048	0.0704	-0.0128
-0.1248	-0.0064	-0.0064
-0.0768	0.0576	-0.0096
0.0736	0.0032	0.0128
-0.0064	0.0096	-0.0416
-0.0192	-0.08	0.016
-0.0672	-0.016	0.016
-0.0864	-0.0384	-0.0192
0.0544	-0.0832	-0.064
-0.0224	0.0064	-0.0448
0.0224	0.016	0.0384
-0.08	0.0736	0.0224
0.0288	0.1024	0.0448
0.0768	-0.1184	0.016
-0.096	-0.1056	-0.064
-0.0352	0.0192	-0.0576
-0.0352	-0.0288	-0.0224
0.096	0.0256	-0.0736
0.0512	0.0768	0.0512
0.0544	-0.0704	-0.0032
0.0832	-0.0512	0.016
-0.0416	-0.1088	0.016
0.0096	-0.0128	-0.0224
0.0288	-0.208	0.0096
0.0288	-0.0256	-0.0544
0.1152	-0.112	-0.0096
-0.0512	-0.0384	-0.0768
-0.1536	0.0352	-0.1344
-0.0544	-0.0864	-0.1088
-0.0864	0.0096	-0.08
-0.0576	-0.1504	-0.0544
-0.0192	0.0736	-0.0736
-0.1216	-0.0288	-0.0128
0.0608	-0.0192	0.0032
0.0224	-0.0096	-0.048
0.0288	0.0576	-0.0672
0.0896	-0.0128	0.0096
-0.1536	0.0448	-0.0224
-0.0128	-0.0416	0
0.1536	-0.1248	-0.1216
-0.0768	-0.08	-0.0576
-0.0544	0.0512	-0.0064
-0.064	-0.1248	0.016
0.0064	-0.1152	-0.0416
-0.0448	-0.0576	0.0032
-0.0992	-0.0288	-0.1472
0.0416	-0.016	-0.0128
-0.0096	-0.0192	-0.0352
0.0768	0.096	0.0384
-0.1536	-0.0128	-0.0192
-0.1024	0.0384	0.032
0.0448	-0.0992	0.032
0.032	-0.2144	-0.048
0.064	-0.096	0.0128
-0.0032	-0.144	0.0256
0.0192	-0.0288	0
0.0288	-0.0928	-0.0384
-0.08	-0.1088	-0.0448
-0.064	-0.0128	0.0352
-0.0032	-0.0544	-0.1216
0.0352	-0.0736	-0.096
-0.08	-0.0704	-0.0032
-0.128	0.0192	0.016
0.0736	-0.0704	-0.0032
-0.0352	-0.1184	-0.0096
-0.08	0.096	0
-0.0288	-0.0352	0.0608
-0.1024	-0.0896	0.0576
0.0864	-0.0448	-0.016
0.0992	-0.1728	-0.064
0.0416	-0.1536	-0.016
0.0032	-0.0992	-0.0352
-0.0864	0.0576	-0.0128
-0.064	-0.0832	-0.0192
0.0608	0.0032	-0.0192
0.0704	-0.0704	-0.0064
0.0896	-0.1472	-0.0224
0.064	-0.1248	-0.0576
-0.0448	0.0576	0.016
-0.0672	-0.0576	0.0384
-0.0704	-0.0064	-0.0192
0.0416	-0.1248	-0.0288
0.0768	0.0448	-0.0672
-0.064	-0.0928	-0.0768
-0.0768	-0.1088	0.0224
-0.048	-0.1312	0.0096
0.1088	0	-0.0288
-0.0192	-0.0608	0.0096
-0.0704	0.0096	0.0224
-0.0064	-0.0288	0.016
0.048	0.048	-0.08
-0.08	-0.1664	-0.1536
-0.0704	0.0288	-0.016
0	-0.0096	0.1248
0.1152	0.0608	0.0384
0.0128	-0.2208	-0.0384
-0.016	-0.0672	-0.0256
-0.0128	-0.192	0.112
-0.032	0.0064	-0.0352
0.0192	-0.0096	0.0032
-0.0992	-0.0352	-0.0672
0.0512	0.0416	-0.1056
-0.0576	-0.0832	0.048
0.0672	-0.0544	0.0128
0.0064	0.0672	0.0128
0.0192	-0.0224	-0.0864
-0.0928	-0.1344	-0.0128
-0.0384	0.048	0.0384
-0.0384	0.0736	0.0096
0.0704	0.0064	0.0608
0.0416	-0.1632	0.0128
0.112	-0.096	-0.0416
-0.0704	-0.0672	-0.096
-0.0064	0.0032	-0.0768
-0.0544	-0.0576	0.0288
-0.0992	-0.0672	-0.1024
-0.0064	0.0736	0.0224
0.1024	-0.1184	0.0192
0.0032	0.096	0.0416
0.0128	-0.1536	0.016
0.0704	0.0544	-0.0256
0.0416	-0.0192	0.016
-0.0192	-0.16	-0.0384
0.0576	0.0384	-0.0832
-0.0384	-0.0032	0.064
0.0448	-0.0928	0.0864
-0.0128	-0.0544	0.0256
0.0064	0.0608	0.0544
-0.1088	0.0512	-0.0256
-0.0576	0.0128	0.0032
-0.0288	-0.016	0.0192
0.0544	-0.0896	-0.0192
0.0032	0	0.048
0.0416	0.0416	-0.0608
0.0256	-0.1376	-0.1152
0.0768	-0.0576	-0.0128
-0.016	0.0256	-0.0544
-0.0384	-0.0384	-0.016
0.0864	-0.016	0.016
-0.112	-0.0448	-0.112
-0.0096	0.0672	-0.0096
0.1056	0.0064	-0.0512
-0.0064	-0.1088	-0.0672
0.0128	0.0352	-0.0288
-0.0768	0.0224	0.0096
-0.0896	-0.0448	0.0224
-0.1632	0.0416	0
-0.0288	-0.0928	0.064
0.1088	-0.0704	0.0832
0.112	0.016	-0.0192
0.0864	0.0224	-0.0032
0.0512	-0.16	-0.0288
-0.0576	-0.08	-0.1344
0	-0.1184	-0.0288
-0.0544	0.0288	0.0864
-0.0832	-0.0928	0.0352
-0.0576	0.0096	-0.0032
0.0128	-0.1312	0.0096
-0.0736	0.0512	-0.048
-0.0064	-0.0672	-0.0256
-0.0832	-0.112	-0.08
-0.048	0.0256	-0.032
0.1088	0.0096	-0.0192
0.064	-0.0256	0.0608
0.0448	-0.016	-0.016
0.0864	-0.0352	-0.032
-0.0096	0.064	-0.0032
-0.0096	0.0128	0.0672
0.1152	-0.0224	0.0576
-0.0928	0.032	0.032
-0.0224	-0.1376	0
-0.0096	0.0128	-0.0416
-0.0768	0.0064	0.0288
0.0416	-0.0896	-0.08
-0.0224	0.0384	-0.048
-0.0128	-0.0544	0
-0.08	0.0128	-0.0064
0.0256	-0.0064	-0.0608
0.0832	-0.064	-0.016
0.0928	0.0288	0.0096
-0.0352	-0.0864	-0.0192
0.0896	-0.016	-0.0608
-0.0736	-0.0032	0.0576
0.096	-0.1344	-0.0064
0.096	-0.096	-0.0672
-0.0256	-0.0768	-0.016
-0.064	-0.064	-0.0032
-0.064	0.0608	-0.0224
-0.1312	-0.1504	-0.1088
0.0512	-0.0064	-0.0704
0.0096	-0.1344	-0.0128
0.0224	0.032	0.064
-0.0096	-0.0256	-0.0576
0.1248	-0.016	-0.0064
-0.0896	-0.0416	0.016
0.0064	-0.0096	-0.0512
-0.0704	0.0192	-0.0096
-0.032	0.0256	0.0192
-0.0256	-0.0576	0.0256
0.0832	-0.0704	-0.0352
0.0672	-0.048	-0.0672
0.064	0.0032	-0.0128
-0.0352	-0.08	-0.0448
0	-0.0928	0.064
-0.0096	-0.048	-0.0992
-0.1344	-0.0448	-0.0032
-0.1024	0.1056	-0.16
0.0192	0.0448	-0.0608
0.032	-0.0608	-0.1056
0.0192	-0.0672	0.0192
0.0224	0.0768	0.064
-0.048	-0.0352	-0.0768
0.0128	0.08	-0.1696
0.0704	0.0576	-0.0608
0.0064	-0.0512	-0.048
0	-0.0736	-0.0672
0.1056	0.0224	-0.0256
0.0992	0.0928	-0.0064
0	-0.0832	-0.0608
0.1472	-0.016	-0.0608
-0.0352	0.0064	-0.0256
0.1408	0.0544	-0.032
0.0544	0	-0.048
-0.0416	-0.0448	-0.0416
0.0256	-0.048	0
-0.144	-0.1088	0
-0.0992	-0.0096	-0.096
-0.0416	-0.0128	0.0224
-0.0032	-0.144	0.0832
-0.0256	0.0672	0.0096
-0.0128	-0.0576	-0.0448
0.0032	0.0032	-0.0608
0.0832	-0.0832	-0.0192
0.0256	-0.0224	0.0224
-0.0288	0.0064	-0.0672
-0.0416	-0.0416	-0.1376
-0.0704	0.0576	0.0032
0.0832	0.0608	-0.0448
-0.0512	-0.0864	-0.0128
0.0128	0.0032	0.0064
0.064	-0.016	-0.016
0	-0.0672	0.0032
-0.0608	-0.0128	-0.128
-0.1056	0.048	-0.0704
-0.0352	-0.0832	-0.0672
-0.0288	0.0192	-0.016
-0.0448	0.0288	-0.1408
-0.0576	0.08	0.0032
-0.0736	-0.0032	0.064
0.0512	0.0512	0.0704
0.0128	0.0288	0.032
-0.1184	0.0064	-0.0288
-0.0064	0.0896	0.0224
0.0544	-0.0192	0.0928
0.0096	0.0128	0.0064
-0.1216	-0.096	-0.0192
0.0832	0.08	-0.0288
-0.0704	-0.128	-0.0416
0.048	0.1088	0.0032
-0.1184	0.0512	-0.144
0.0416	-0.112	-0.1024
-0.032	0.048	0.016
-0.0448	0.064	-0.0704
-0.1312	-0.0928	-0.1376
0.0288	-0.0608	0
-0.1088	-0.0416	-0.0064
-0.1248	0.0672	0.0512
-0.0128	-0.0768	-0.0288
0.0096	0.0672	-0.08
-0.1088	-0.0128	-0.032
0.0192	0.0608	-0.0064
-0.0128	-0.0704	-0.1024
-0.064	0.0096	-0.0864
0.1184	-0.0384	-0.0704
-0.0544	-0.0832	-0.08
-0.016	0.0224	-0.144
-0.0064	-0.1536	-0.0608
0.1024	-0.0672	0.048
0.048	0.0192	0.0672
0.0768	-0.0384	-0.0288
-0.0384	-0.0576	-0.0384
-0.1408	0.0256	-0.0096
0.0384	-0.0896	-0.0064
0.048	0.0384	-0.1344
0.0736	0.0064	0.0576
0.1664	-0.096	-0.0192
0.0256	-0.08	0.0576
0.048	0.0448	-0.0032
-0.0832	-0.0896	-0.0416
-0.016	-0.0096	0.048
0.0512	0.0256	0.0128
-0.032	0.0032	-0.1184
0.0192	0.0448	-0.08
0	-0.0032	-0.0224
-0.0192	-0.032	-0.064
-0.0416	0.0064	-0.1344
-0.0512	-0.08	0.0608
0.0576	-0.0544	-0.048
-0.0032	-0.0736	-0.0384
-0.1312	-0.1344	-0.1344
-0.0128	-0.0832	-0.016
-0.0576	0	-0.0352
-0.0928	-0.0192	-0.032
-0.1504	-0.1024	-0.0672
0.1152	-0.0608	0.0576
0.0224	-0.1344	-0.08
-0.0192	-0.0832	0.0512
0.0192	-0.1248	-0.0224
-0.0224	-0.1184	-0.0224
0.0448	-0.0832	-0.0512
-0.1376	-0.016	-0.0096
0.0128	-0.0416	-0.096
0.1088	-0.144	-0.1024
0.096	0.08	0.0032
0.0032	-0.0096	-0.0832
-0.0512	-0.0736	-0.0032
0.0576	-0.0768	0.016
0.0128	-0.0128	-0.0128
-0.1152	-0.0448	0.0032
-0.1632	-0.144	0.0832
-0.0256	-0.0544	-0.1376
-0.0576	-0.0192	-0.0064
-0.0352	0.0672	0.0128
0.0544	-0.0416	-0.0128
0.048	-0.1696	-0.0896
-0.096	-0.1888	-0.096
0.0992	-0.0736	0.032
-0.1216	-0.1632	-0.0384
-0.1056	0.0416	-0.144
-0.0736	-0.0832	-0.032
0.0064	-0.1184	-0.0064
-0.1088	0.0192	-0.0064
0.0096	-0.1216	0
0.0352	-0.0128	0.0384
-0.0096	0.0512	-0.1344
-0.0832	-0.1216	-0.1344
0.0544	0.0288	-0.016
0	-0.0544	0.1024
-0.0128	0.0768	-0.0448
-0.1024	-0.0576	-0.032
0.016	-0.0768	0.0768
-0.0768	-0.0864	0.0384
0.0672	-0.0288	0.0256
-0.0384	-0.0832	-0.0256
-0.0448	-0.0224	0.0064
-0.08	0.0096	0.0672
-0.0384	-0.032	-0.0992
0.0288	-0.1792	-0.0576
0.0224	-0.08	-0.1024
0.0864	-0.128	0.0192
-0.0448	0.0096	0.0576
-0.0704	0.0256	0.0288
0.0864	-0.2368	-0.0224
0.0224	0.0608	-0.0832
-0.0448	-0.0128	0.016
0.0256	0	-0.0576
0.064	-0.0864	0.0096
-0.0992	-0.0576	-0.032
0.1472	-0.0032	-0.032
0.0544	-0.0128	0
-0.0832	-0.1312	-0.096
0.032	-0.0864	-0.0576
-0.1664	0.0416	-0.0096
-0.08	-0.0224	0.0576
-0.0864	-0.0064	-0.1216
-0.0064	-0.0928	-0.1216
-0.0128	-0.1632	0.016
-0.064	0.0768	-0.0512
-0.0288	0.0224	-0.0064
0.08	-0.0736	0.0352
-0.0352	-0.032	-0.0576
-0.0224	-0.0384	0.0192
0.0416	-0.0384	-0.0224
0.0288	0.0288	-0.1376
0.0224	-0.0256	0.016
0.0288	-0.2176	0.016
-0.1248	0.0576	0.032
0.0096	0.0032	0
-0.0544	-0.0544	0.032
0.0352	-0.0704	0.0224
-0.0384	0.0064	0.0128
0.0288	-0.08	-0.0192
0.0672	-0.0736	0.0608
0.0448	-0.1984	0
0.0384	-0.016	-0.0224
-0.0352	-0.128	-0.0064
-0.0128	0	-0.0256
-0.0864	0.0032	-0.0256
-0.0448	-0.1088	0.0032
-0.1568	0.0672	-0.016
-0.112	-0.1504	0.0192
0.0544	-0.0704	0.0224
-0.0768	0.0224	-0.1824
0	0.0416	0.0288
0.0128	0.0224	0.0992
-0.0192	-0.1248	0.0064
0.0096	0.032	0.0064
-0.0832	-0.1472	-0.0288
-0.0256	0.0032	0.0352
0.1088	-0.0544	0.0384
0.0448	-0.1312	-0.016
0.0448	0.0384	-0.016
0.048	-0.112	-0.0224
-0.0096	-0.1696	0.0096
-0.0384	0.0064	-0.208
-0.0128	-0.0416	-0.0416
0.0192	-0.0768	-0.0032
0.0544	-0.0992	-0.0096
0.0256	0.0032	-0.016
0.016	-0.0128	0.016
-0.0416	-0.0192	-0.08
0.0928	-0.0224	0.0896
-0.0448	0.016	-0.048
-0.0448	0.0512	-0.048
-0.1024	-0.096	0.0192
-0.0448	-0.0192	-0.0192
0	-0.016	-0.016
0.0896	-0.0288	-0.0096
0	-0.0352	-0.048
0.0704	-0.0256	-0.0384
-0.016	0.0288	-0.0128
-0.032	0.0032	-0.0256
0.0416	-0.1472	-0.016
0.0416	0.0096	0.0192
0.016	0.0096	0.0096
0.0064	-0.0576	0.0768
0.0064	0.0608	0.064
0.0736	-0.0448	0.0608
-0.0896	0.0896	-0.0224
-0.1056	-0.0224	0.0448
0.0512	0.0288	0.016
-0.0832	-0.0032	0.0448
-0.0768	-0.0096	-0.0128
-0.0768	0.0448	-0.0096
0.0352	-0.0256	0.0224
0.032	0.08	-0.0832
-0.0992	0.0288	0.048
-0.0672	-0.0832	-0.0672
0.0928	-0.1376	-0.0416
-0.112	-0.064	-0.0608
-0.0192	-0.1568	-0.0128
0.0032	-0.0864	0.0448
0.0128	0.0256	0.016
-0.0448	-0.0224	0.0256
0.0608	-0.0384	-0.0032
-0.1248	0.0672	-0.0256
-0.048	0.016	-0.0512
0.0416	0.0288	0.0544
-0.0224	-0.0704	-0.0608
-0.08	0.0256	-0.032
0.0256	-0.0544	-0.1024
-0.1248	-0.0064	0.0608
-0.0224	0.0096	0.0704
0.0128	0.016	0.0192
0.0672	0.1056	0.0224
-0.0832	-0.0064	-0.0192
-0.1568	-0.0288	-0.0608
-0.0512	0.0288	-0.0096
0.0576	0.0608	0.0288
0.0608	-0.1728	0.032
0.0224	0.0544	-0.0448
0.1056	-0.0032	-0.16
-0.0192	-0.0352	-0.1088
-0.0288	-0.08	-0.0992
0.0224	0.0128	-0.0512
0.0064	-0.0448	-0.1024
-0.0736	0.0448	-0.0192
-0.0128	-0.1312	-0.032
-0.0672	-0.0128	0.048
0.0352	0.08	0.016
0.0704	-0.1376	0.0064
0.0544	-0.0576	-0.0672
-0.0352	-0.1056	0.0288
-0.064	-0.0896	-0.0416
-0.1504	0.0448	-0.0128
0.1376	-0.0896	-0.0448
-0.0512	-0.048	0.048
-0.0128	0.0896	-0.0096
-0.0384	0.0256	0
-0.0832	-0.176	-0.0928
0.0416	-0.0448	-0.0576
-0.0768	-0.1184	-0.0096
0.0416	-0.032	-0.096
-0.0736	0.0256	0.0032
0.0032	-0.0064	-0.0672
-0.0192	0.0064	-0.0768
-0.016	0.0032	-0.0064
-0.064	-0.048	0.0032
-0.048	0.048	-0.0832
-0.0096	-0.0576	-0.0032
-0.0384	-0.0128	0.0288
0.0864	-0.0896	0.0064
0	-0.048	-0.0384
0	-0.0224	-0.0096
-0.0928	-0.0192	0.064
0.0224	-0.0416	0.0608
0.064	-0.0288	-0.0448
0.0672	0.0512	-0.0096
-0.0224	-0.1216	0.016
-0.0384	-0.0736	0.0096
0.1248	-0.112	-0.096
0.0096	-0.0352	0
-0.0928	0.016	-0.1056
-0.0256	-0.0512	0.0032
0.0576	0.0192	-0.0064
-0.0192	0.016	-0.032
-0.0512	-0.0416	-0.0544
Figures 3e-3f	eg. actual vs random comparison
hMOR Barr2GRK2/6 vs hMOR whole dataset
Partial matrix	Fraction of difference vs complete hMOR dataset	Random vs complete hMOR dataset	Zscores vs randomized data
arr2-GKR2/6	0.0544	0.41184	-8.8348

## Sheet: Structure vs hMOR signaling
Differences between structural and whole hMOR matrices
Matrices	Fraction of difference vs complete hMOR dataset	Zscores vs randomized data
Structural actual	0.36	-2.80319
Structural random	0.4352
Structure Frequency matrix
	Buprenorphine	DAMGO	Endomorphin1	Fentanyl	Loperamide	Meptazinol	Met Enkephalin	Morphine	Oxycodone	Tramadol	Cmp 1	Cmp 3	Cmp 4	Cmp 5	Cmp 6	Cmp 7	Cmp 8	Cmp 9	Cmp 10	Cmp 11	Cmp 12	Cmp 13	Cmp 14	Cmp 15	Cmp 16
Buprenorphine	1	0	0	0.142857	0.269143	0.285714	0	1	1	0.394286	0.273143	0.565143	1	0	0	0.142857	0.142857	0.503429	0.142857	0.273143	0.285714	0.142857	0.267429	0.146857	0.416571
DAMGO	0	1	1	0	0	0	1	0	0	0	0	0	0	1	1	0	0	0	0	0	0	0	0	0.00228571	0
Endomorphin1	0	1	1	0	0	0	1	0	0	0	0	0	0	1	1	0	0	0	0	0	0	0	0	0.00228571	0
Fentanyl	0.142857	0	0	1	0.409143	0.375429	0	0.142857	0.142857	0.250857	0.332571	0.148571	0.142857	0	0	0.658857	0.605143	0.174857	0.658857	0.388	0.375429	0.658857	0.393714	0.512	0.155429
Loperamide	0.269143	0	0	0.409143	1	0.412	0	0.269143	0.269143	0.834857	0.916571	0.277714	0.269143	0	0	0.160571	0.160571	0.304	0.160571	0.424571	0.412	0.160571	0.428	0.307429	0.629143
Meptazinol	0.285714	0	0	0.375429	0.412	1	0	0.285714	0.285714	0.344	0.416	0.604	0.285714	0	0	0.142857	0.142857	0.665714	0.142857	0.893714	1	0.142857	0.552	0.431429	0.273143
Met Enkephalin	0	1	1	0	0	0	1	0	0	0	0	0	0	1	1	0	0	0	0	0	0	0	0	0.00228571	0
Morphine	1	0	0	0.142857	0.269143	0.285714	0	1	1	0.394286	0.273143	0.565143	1	0	0	0.142857	0.142857	0.503429	0.142857	0.273143	0.285714	0.142857	0.267429	0.146857	0.416571
Oxycodone	1	0	0	0.142857	0.269143	0.285714	0	1	1	0.394286	0.273143	0.565143	1	0	0	0.142857	0.142857	0.503429	0.142857	0.273143	0.285714	0.142857	0.267429	0.146857	0.416571
Tramadol	0.394286	0	0	0.250857	0.834857	0.344	0	0.394286	0.394286	1	0.764571	0.403429	0.394286	0	0	0.142857	0.142857	0.429714	0.142857	0.310857	0.344	0.142857	0.302286	0.181714	0.727429
Cmp 1	0.273143	0	0	0.332571	0.916571	0.416	0	0.273143	0.273143	0.764571	1	0.281714	0.273143	0	0	0.156	0.156	0.308	0.156	0.428571	0.416	0.156	0.424	0.303429	0.703429
Cmp 3	0.565143	0	0	0.148571	0.277714	0.604	0	0.565143	0.565143	0.403429	0.281714	1	0.565143	0	0	0.142857	0.142857	0.938286	0.142857	0.525143	0.604	0.142857	0.286857	0.166286	0.407429
Cmp 4	1	0	0	0.142857	0.269143	0.285714	0	1	1	0.394286	0.273143	0.565143	1	0	0	0.142857	0.142857	0.503429	0.142857	0.273143	0.285714	0.142857	0.267429	0.146857	0.416571
Cmp 5	0	1	1	0	0	0	1	0	0	0	0	0	0	1	1	0	0	0	0	0	0	0	0	0.00228571	0
Cmp 6	0	1	1	0	0	0	1	0	0	0	0	0	0	1	1	0	0	0	0	0	0	0	0	0.00228571	0
Cmp 7	0.142857	0	0	0.658857	0.160571	0.142857	0	0.142857	0.142857	0.142857	0.156	0.142857	0.142857	0	0	1	0.917143	0.142857	1	0.155429	0.142857	1	0.161143	0.279429	0.155429
Cmp 8	0.142857	0	0	0.605143	0.160571	0.142857	0	0.142857	0.142857	0.142857	0.156	0.142857	0.142857	0	0	0.917143	1	0.142857	0.917143	0.215429	0.142857	0.917143	0.161143	0.279429	0.173143
Cmp 9	0.503429	0	0	0.174857	0.304	0.665714	0	0.503429	0.503429	0.429714	0.308	0.938286	0.503429	0	0	0.142857	0.142857	1	0.142857	0.586857	0.665714	0.142857	0.341714	0.221143	0.381143
Cmp 10	0.142857	0	0	0.658857	0.160571	0.142857	0	0.142857	0.142857	0.142857	0.156	0.142857	0.142857	0	0	1	0.917143	0.142857	1	0.155429	0.142857	1	0.161143	0.279429	0.155429
Cmp 11	0.273143	0	0	0.388	0.424571	0.893714	0	0.273143	0.273143	0.310857	0.428571	0.525143	0.273143	0	0	0.155429	0.215429	0.586857	0.155429	1	0.893714	0.155429	0.597143	0.476571	0.298857
Cmp 12	0.285714	0	0	0.375429	0.412	1	0	0.285714	0.285714	0.344	0.416	0.604	0.285714	0	0	0.142857	0.142857	0.665714	0.142857	0.893714	1	0.142857	0.552	0.431429	0.273143
Cmp 13	0.142857	0	0	0.658857	0.160571	0.142857	0	0.142857	0.142857	0.142857	0.156	0.142857	0.142857	0	0	1	0.917143	0.142857	1	0.155429	0.142857	1	0.161143	0.279429	0.155429
Cmp 14	0.267429	0	0	0.393714	0.428	0.552	0	0.267429	0.267429	0.302286	0.424	0.286857	0.267429	0	0	0.161143	0.161143	0.341714	0.161143	0.597143	0.552	0.161143	1	0.879429	0.281143
Cmp 15	0.146857	0.00228571	0.00228571	0.512	0.307429	0.431429	0.00228571	0.146857	0.146857	0.181714	0.303429	0.166286	0.146857	0.00228571	0.00228571	0.279429	0.279429	0.221143	0.279429	0.476571	0.431429	0.279429	0.879429	1	0.160571
Cmp 16	0.416571	0	0	0.155429	0.629143	0.273143	0	0.416571	0.416571	0.727429	0.703429	0.407429	0.416571	0	0	0.155429	0.173143	0.381143	0.155429	0.298857	0.273143	0.155429	0.281143	0.160571	1
Randomized data of the difference hMOR vs structure
mean=0.4352
std=0.02683
0.3552
0.448
0.416
0.4672
0.4448
0.4
0.432
0.4608
0.3872
0.4832
0.432
0.4576
0.4544
0.4736
0.4448
0.4512
0.4416
0.4128
0.3968
0.3808
0.4448
0.384
0.4352
0.4064
0.4256
0.464
0.4832
0.4352
0.4256
0.432
0.4352
0.4544
0.416
0.3904
0.4096
0.4096
0.4288
0.4224
0.432
0.4768
0.4032
0.4704
0.4224
0.4192
0.4224
0.4736
0.4352
0.4128
0.3808
0.4256
0.448
0.4352
0.3904
0.4416
0.4064
0.448
0.4256
0.4608
0.4672
0.4096
0.448
0.4672
0.432
0.4512
0.4416
0.448
0.4192
0.4416
0.4
0.4128
0.464
0.464
0.4416
0.4576
0.4032
0.448
0.48
0.448
0.4288
0.4288
0.4256
0.4288
0.4608
0.448
0.4416
0.4256
0.4512
0.464
0.4672
0.4384
0.5024
0.4672
0.4192
0.3936
0.4512
0.3936
0.4128
0.4544
0.4512
0.448

## Sheet: Figures 5a-5c 
Figure 5a	rMOR CRCs
	βarrestine 1				βarrestine 2				βarrestine 2- GRK2				βarrestine 2- GRK5				βarrestine 2- GRK6				cAMP				Gαi1				Gαi2				GαoA				KIR
	log[Agonist], M	Mean	SEM	n	log[Agonist], M	Mean	SEM	n	log[Agonist], M	Mean	SEM	n	log[Agonist], M	Mean	SEM	n	log[Agonist], M	Mean	SEM	n	log[Agonist], M	Mean	SEM	n	log[Agonist], M	Mean	SEM	n	log[Agonist], M	Mean	SEM	n	log[Agonist], M	Mean	SEM	n	log[Agonist], M	Mean	SEM	n
Buprenorphine	-10	0	0	4	-10	0	0	3	-10	0	0	3	-10	0	0	3	-10	0	0	3	-11	-16.9725	7.93035	4	-10	14.19	1.26573	4	-10	1.2675	1.00773	4	-10	17.7633	4.7292	3	-10	0	0	3
	-8.41	0.251693	2.72803	4	-9.41	-2.63	1.44917	3	-9.41	-0.376667	1.24994	3	-9.41	-1.5	0.532666	3	-9.41	0.796667	0.868588	3	-10	3.322	5.62328	5	-9.41	-2.01	1.5112	4	-9.41	1.4475	2.12135	4	-9.41	-4.1825	3.14198	4	-8.8861	18.8048	12.2481	3
	-8.02	-4.01761	2.56546	4	-8.93	1.35333	2.2098	3	-8.93	0.87	0.235018	3	-8.93	0.58	0.331813	3	-8.93	0.57	0.88636	3	-9	23.565	10.2929	4	-8.93	-5.7725	0.56964	4	-8.93	5.2425	1.78293	4	-8.93	1.305	2.43216	4	-8.4894	40.0953	7.26599	3
	-7.6	-0.830852	3.10178	4	-8.62	-1.46	1.45414	3	-8.62	0.166667	0.185502	3	-8.62	1	0.680759	3	-8.62	-0.673333	0.602366	3	-8	39.31	10.5503	5	-8.62	-1.54	0.689722	4	-8.62	15.9575	5.48716	4	-8.62	10.3425	4.50802	4	-8.0928	60.2429	11.2797	3
	-7.2	3.08583	3.26887	4	-8.2	1.82667	0.620922	3	-8.2	0.49	0.774231	3	-8.2	1.85	0.495715	3	-8.2	0.473333	0.171497	3	-7	58.41	15.2654	5	-8.2	4.85	0.756736	4	-8.2	25.41	4.69521	4	-8.2	30.32	3.53546	4	-7.6961	51.0414	5.73037	3
	-6.8	-3.49079	1.67535	4	-7.81	0.716667	0.762459	3	-7.81	0.496667	0.475581	3	-7.81	2.97333	0.568341	3	-7.81	1.59667	0.601729	3	-6	99.818	18.3395	5	-7.81	20.87	1.83326	4	-7.81	36.72	3.02007	4	-7.81	52.99	5.52655	4	-7.2994	89.5705	13.5531	3
	-6.42	2.5574	1.14072	4	-7.4	-0.66	2.01867	3	-7.4	2.48667	0.683748	3	-7.4	1.65	0.648151	3	-7.4	0.783333	0.570068	3	-5	104.468	21.5906	5	-7.4	34.0375	2.39143	4	-7.4	45.775	3.57137	4	-7.4	76.8125	5.14825	4	-6.9028	73.4126	7.92804	3
	-6.01	1.01088	3.82028	4	-7	1.80667	0.330118	3	-7	1.17333	0.292423	3	-7	3.02333	0.024037	3	-7	-0.01	1.81502	3	-4	132.673	28.2795	4	-7	38.475	2.91319	4	-7	52.6275	4.87317	4	-7	82.3225	5.65733	4	-6.5061	77.3391	16.1246	3
	-5.6	6.69346	1.34537	4	-6.6	2.86	3.35072	3	-6.6	2.78667	0.428071	3	-6.6	2.75667	0.529192	3	-6.6	1.32	0.980833	3					-6.6	44.06	2.40457	4	-6.6	54.7025	5.21411	4	-6.6	86	5.34298	4	-6.1095	81.8647	5.02131	2
	-5.2	4.88207	3.6868	4	-6.2	0.213333	1.01072	3	-6.2	1.96	0.302655	3	-6.2	3.71	0.540771	3	-6.2	1.69	1.23923	3					-6.2	43.8475	2.46106	4	-6.2	49.875	5.88031	4	-6.2	89.7225	4.94191	4	-5.3162	91.7724	10.1279	3
	-4.8	5.85843	2.32958	4	-5.8	3.88667	0.205778	3	-5.8	3.02	0.815128	3	-5.8	4.17333	0.343527	3	-5.8	0.62	1.16843	3					-5.8	42.99	2.529	4	-5.8	60.4	4.99058	4	-5.8	90.3575	5.02761	4	-4.9195	99.2983	9.8534	3
	-4.4	4.84098	4.20237	4	-5.4	5.86	1.88089	3	-5.4	2.19667	0.645558	3	-5.4	4.60667	0.486804	3	-5.4	2.04667	0.476317	3					-5.4	45.18	3.03805	4	-5.4	65.9375	4.73709	4	-5.4	89.51	5.04538	4
	-4	-1.14522	2.23103	4	-5	3.52333	2.26879	3	-5	4.61	1.17142	3	-5	5.86667	0.733129	3	-5	3.03667	1.15471	3					-5	45.0575	3.15042	4	-5	71.4425	6.13696	4	-5	92.7325	5.57953	4
DAMGO	-10	-3.26457	1.57472	4	-10	-2.33667	1.31063	3	-10	0.446667	0.57955	3	-10	0.783333	0.968441	3	-10	0.166667	0.494851	3	-11	0.0475001	1.88421	12	-10	11.1175	4.75199	4	-10	2.905	0.781595	4	-10	9.484	3.19658	5	-11	0	0	7
	-8.41	4.90683	1.48189	4	-8.41	-0.35	1.17932	3	-8.41	1.03667	0.282627	3	-8.41	0.653333	0.211056	3	-8.41	0.58	0.37	3	-10	14.0175	4.02366	12	-8.41	0.265	4.13388	4	-8.41	22.1825	2.76587	4	-8.41	-3.284	9.07942	5	-10	-9.62043	7.52133	7
	-8.02	2.57582	1.81656	4	-8.02	-1.41	0.738196	3	-8.02	1.90333	0.167465	3	-8.02	1.39667	0.34911	3	-8.02	1.55	0.645781	3	-9	44.595	9.35412	12	-7.93	-1.9675	6.72691	4	-7.93	30.625	2.92175	4	-7.93	16.188	7.57058	5	-9	6.51864	3.89453	7
	-7.6	-1.18409	1.6931	4	-7.6	0.99	1.79893	3	-7.6	2.01333	0.414018	3	-7.6	3.26333	0.225191	3	-7.6	1.08	0.715705	3	-8	76.0492	9.71944	12	-7.62	5.0225	5.73507	4	-7.62	40.47	2.59193	4	-7.62	29.952	6.04793	5	-8	20.9765	5.80663	7
	-7.2	-2.93329	2.63011	4	-7.2	-1.04333	0.289904	3	-7.2	7.01	1.23382	3	-7.2	9.72	1.43001	3	-7.2	3.57667	0.364524	3	-7	86.1242	10.5466	12	-7.2	19.39	4.54708	4	-7.2	53.0125	2.40358	4	-7.2	48.304	8.30256	5	-7	59.8002	9.34302	7
	-6.8	6.57113	1.40254	4	-6.8	2.10667	0.980584	3	-6.8	17.6133	1.67505	3	-6.8	23.5967	0.906759	3	-6.8	10.25	1.03016	3	-6	91.3133	8.02933	12	-6.81	39.375	5.17902	4	-6.81	70.87	3.77257	4	-6.81	69.188	10.3731	5	-6	84.6783	5.50226	7
	-6.42	12.5642	2.56623	4	-6.42	5.85667	0.559534	3	-6.42	39.6967	4.75887	3	-6.42	40.21	1.46429	3	-6.42	24.0233	3.03645	3	-5	98.4158	9.65161	12	-6.4	64.85	5.28517	4	-6.4	79.7225	2.48314	4	-6.4	86.818	11.0971	5	-5	78.4945	5.45803	7
	-6.01	28.0476	6.24473	4	-6.01	20.69	1.51186	3	-6.01	65.6267	2.44517	3	-6.01	67.1133	3.98381	3	-6.01	43.56	2.19939	3	-4	98.8983	9.14937	12	-6	83.475	5.25612	4	-6	82.33	3.32684	4	-6	95.58	13.9114	5	-4	102.221	10.0998	7
	-5.6	51.4374	7.45315	4	-5.6	37.0367	3.18042	3	-5.6	77.0633	5.66455	3	-5.6	81.1667	3.52411	3	-5.6	65.7933	1.77252	3					-5.6	102.865	7.044	4	-5.6	83.55	2.1245	4	-5.6	104.89	15.7137	5
	-5.2	70.0591	2.47047	4	-5.2	57.5167	5.2233	3	-5.2	90.2833	3.40211	3	-5.2	84.7867	1.47352	3	-5.2	75.8067	2.44367	3					-5.2	115.35	7.40776	4	-5.2	88.9075	2.04361	4	-5.2	112.008	16.0815	5
	-4.8	87.9019	5.54702	4	-4.8	68.02	10.4111	3	-4.8	94.13	5.58005	3	-4.8	91.5533	2.31219	3	-4.8	87.5267	5.17239	3					-4.8	126.25	8.1328	4	-4.8	88.71	3.36592	4	-4.8	117.78	17.7769	5
	-4.4	87.6302	6.24288	4	-4.4	75.77	10.4713	3	-4.4	96.9967	2.6723	3	-4.4	92.26	1.61025	3	-4.4	90.3833	4.09667	3					-4.4	133.088	8.09106	4	-4.4	96.0625	1.30527	4	-4.4	127.578	18.6526	5
	-4	88.7484	10.5533	4	-4	71.6467	4.47631	3	-4	94.0867	2.56654	3	-4	97.73	2.89114	3	-4	89.38	2.87861	3					-4	139.037	8.44523	4	-4	98.495	3.98316	4	-4	130.396	18.175	5
Endomorphine1	-10	-0.422271	0.611377	4	-10	1.69	1.005	3	-10	0.653333	0.574466	3	-10	0.313333	0.0876229	3	-10	0.733333	0.724669	3	-11	2.57625	2.73516	8	-10	5.67333	0.554987	3	-10	2.0575	0.94462	4	-10	2.108	2.08094	5	-11	0	0	5
	-8.41	1.18723	1.91226	4	-8.41	-1.82333	3.85928	3	-8.41	0.383333	0.670878	3	-8.41	0.96	0.945992	3	-8.41	0.743333	0.746376	3	-10	2.73	1.978	8	-8.41	3.985	4.29665	4	-8.41	7.05	2.4045	4	-8.41	0.0119999	5.98629	5	-10	-1.64469	1.38781	5
	-8.01	1.45444	1.09142	4	-8.02	0.6	3.3806	3	-8.02	0.92	0.404145	3	-8.02	0.476667	0.510174	3	-8.02	0.47	0.860484	3	-9	3.43	6.74895	8	-7.93	2.445	4.5261	4	-7.93	18.8625	1.50293	4	-7.93	14.772	3.99981	5	-9	7.91962	4.15104	5
	-7.61	2.58759	2.5458	4	-7.6	1.35	1.52451	3	-7.6	2.12667	0.80034	3	-7.6	2.28667	0.317088	3	-7.6	1.33667	0.217588	3	-8	22.2989	11.9799	9	-7.62	4.39	3.58321	4	-7.62	31.5525	2.01533	4	-7.62	18.43	6.62072	5	-8	15.0663	5.16221	5
	-7.21	-2.69448	3.23467	4	-7.2	1.83667	1.08604	3	-7.2	4.65667	0.709021	3	-7.2	5.19667	1.19911	3	-7.2	0.946667	0.759064	3	-7	58.4456	13.1396	9	-7.2	12.2625	9.62743	4	-7.2	47.02	1.5664	4	-7.2	36.002	7.41243	5	-7	5.69619	2.3207	4
	-6.81	1.47958	1.41402	4	-6.8	0.73	2.00517	3	-6.8	13.4567	1.88931	3	-6.8	12.56	2.9498	3	-6.8	7.06667	1.2622	3	-6	110.919	16.8343	9	-6.81	16.585	8.19598	4	-6.81	63.295	0.892511	4	-6.81	45.776	8.73728	5	-6	19.4314	5.96657	5
	-6.4	6.12575	1.38611	4	-6.42	4.07333	2.7149	3	-6.42	26.7567	1.79104	3	-6.42	27.2833	0.566902	3	-6.42	13.4033	1.49778	3	-5	123.246	18.8524	9	-6.4	27.3975	8.11583	4	-6.4	69.3875	1.18892	4	-6.4	59.196	8.47022	5	-5	40.1508	7.83215	5
	-6	12.0198	3.32951	4	-6.01	6.17	3.02326	3	-6.01	41.54	2.21249	3	-6.01	42.0633	0.115663	3	-6.01	22.9933	2.4264	3	-4	133.607	18.3902	9	-6	38.67	9.96087	4	-6	77.075	3.57274	4	-6	70.074	10.2566	5	-4	54.6559	8.39039	5
	-5.6	15.2497	1.89823	4	-5.6	12.8667	2.70114	3	-5.6	53.9433	2.85766	3	-5.6	51.7933	2.15719	3	-5.6	30.57	0.929857	3					-5.6	49.835	8.81492	4	-5.6	80.2325	2.08647	4	-5.6	80.666	10.1455	5
	-5.2	22.131	3.70256	4	-5.2	17.0133	3.0122	3	-5.2	60.91	2.51812	3	-5.2	57.5667	0.570214	3	-5.2	36.6833	1.98116	3					-5.2	58.3225	7.66682	4	-5.2	84.9325	3.16392	4	-5.2	82.64	9.7769	5
	-4.8	21.7086	2.70438	4	-4.8	16.57	2.89217	3	-4.8	59.7433	4.61281	3	-4.8	58.2733	1.94169	3	-4.8	41.49	2.01432	3					-4.8	65.5	8.30698	4	-4.8	84.035	1.83742	4	-4.8	86.1	11.8744	5
	-4.4	13.8498	1.42904	4	-4.4	20.6567	1.82757	3	-4.4	65.2367	1.89133	3	-4.4	59.6567	3.26278	3	-4.4	43.18	3.40083	3					-4.4	68.765	9.05528	4	-4.4	87.66	2.25274	4	-4.4	92.736	10.4536	5
	-4	20.084	5.49766	4	-4	19.5433	4.30516	3	-4	66.3433	3.49286	3	-4	63.0467	3.33953	3	-4	44.88	2.98027	3					-4	79.51	10.1065	4	-4	90.705	2.97079	4	-4	101.128	11.1566	5
Fentanyl	-10	1.89651	1.49914	4	-10	0.956667	1.91869	3	-10	1.01	0.0493288	3	-10	-0.0533333	0.488751	3	-10	-0.0266667	0.524733	3	-11	-1.33714	2.03594	7	-10	8.6625	3.17214	4	-10	0.9925	0.893629	4	-10	5.086	2.34301	5	-10	0	0	4
	-8.41	0.950657	2.25215	4	-8.41	-0.0266667	2.67697	3	-8.41	0.08	0.175594	3	-8.41	0.203333	1.17842	3	-8.41	0.573333	1.08544	3	-10	22.1714	9.39445	7	-8.89	3.5525	2.47203	4	-8.89	0.6575	1.30037	4	-8.89	-1.378	2.99162	5	-9.409	27.9285	25.3504	4
	-8.01	0.72029	2.75007	4	-8.02	-1.27333	1.63014	3	-8.02	2.02667	0.992847	3	-8.02	4.32	0.526909	3	-8.02	1.65667	0.898765	3	-9	60.8914	14.0962	7	-8.59	0.0350001	4.51676	4	-8.59	8.7875	0.978412	4	-8.59	4.254	3.55661	5	-9.008	39.7151	15.3354	2
	-7.61	4.08322	2.8752	4	-7.6	2.88333	1.82648	3	-7.6	3.45333	0.454985	3	-7.6	3.16333	1.49494	3	-7.6	1.91333	0.154092	3	-8	115.746	18.8025	7	-8.1	1.3775	5.99885	4	-8.1	18.4675	1.77856	4	-8.1	12.824	5.09963	5	-8.607	23.2826	4.25467	4
	-7.21	2.98687	3.18386	4	-7.2	0.00666674	1.60393	3	-7.2	8	1.34199	3	-7.2	10.8533	1.95297	3	-7.2	4.33333	0.535796	3	-7	129.537	22.3839	7	-7.7	10.0825	7.8467	4	-7.7	37.425	4.11051	4	-7.7	33.722	6.85412	5	-8.206	73.8787	4.99569	3
	-6.81	5.17181	3.79496	4	-6.8	2.54333	0.720239	3	-6.8	19.7867	1.5547	3	-6.8	20.6267	4.77808	3	-6.8	6.85333	1.23405	3	-6	134.737	24.2239	7	-7.3	25.14	7.46394	4	-7.3	55.8875	3.61137	4	-7.3	52.552	7.83569	5	-7.806	74.5215	23.9892	3
	-6.4	18.3608	3.50766	4	-6.42	5.32333	1.12133	3	-6.42	34.6933	2.68087	3	-6.42	39.6933	1.63722	3	-6.42	18.7133	0.391422	3	-5	139.29	25.5837	7	-6.9	38.415	6.33859	4	-6.9	70.0325	2.28327	4	-6.9	69.512	8.98521	5	-7.405	95.1546	12.1071	4
	-6	18.3875	1.67106	4	-6.01	7.06	1.42441	3	-6.01	49.6033	2.67898	3	-6.01	50.61	3.54311	3	-6.01	29.7633	3.5616	3	-4	157.589	26.3298	7	-6.51	58.3975	6.45191	4	-6.51	81.1125	2.542	4	-6.51	80.528	10.1465	5	-7.004	94.2996	10.7787	4
	-5.6	22.333	1.57936	4	-5.6	13.4033	2.19158	3	-5.6	53.66	2.13678	3	-5.6	55.9	3.16923	3	-5.6	32.14	2.06469	3					-6.12	72.0825	7.00105	4	-6.12	87.635	1.64555	4	-6.12	94.624	11.7787	5	-6.603	90.7809	8.75016	3
	-5.2	21.7671	2.87861	4	-5.2	15.9867	4.05384	3	-5.2	59.5267	1.26809	3	-5.2	59.6867	2.8266	3	-5.2	35.3667	3.57298	3					-5.72	85.07	7.73882	4	-5.72	87.9975	2.39594	4	-5.72	95.23	12.2164	5	-6.202	117.807	14.102	4
	-4.8	22.9371	2.80695	4	-4.8	15.09	0.909084	3	-4.8	62.3033	6.31273	3	-4.8	60.2967	2.49574	3	-4.8	38.5033	1.46361	3					-5.32	92.6425	7.70484	4	-5.32	90.24	3.17295	4	-5.32	98.824	11.7756	5	-5.802	98.6321	6.47756	4
	-4.4	20.5771	1.68622	4	-4.4	20.6667	1.71671	3	-4.4	64.31	1.13531	3	-4.4	63.9433	3.7946	3	-4.4	41.4767	3.24851	3					-4.92	96.4575	7.39314	4	-4.92	93.5025	3.63922	4	-4.92	104.052	11.8755	5	-5.401	90.1271	10.6092	4
	-4	21.6248	2.49547	4	-4	21.34	2.9426	3	-4	63.54	1.89518	3	-4	66.9233	5.95011	3	-4	43.27	1.20176	3					-4.52	103.545	6.33207	4	-4.52	94.71	4.57473	4	-4.52	104.776	11.3635	5	-5	82.1132	7.21485	3
Loperamide	-10	0.592515	1.64268	4	-10	0.663333	2.00332	6	-10	0.501667	0.423339	6	-10	0.421667	0.67527	6	-10	0.82	0.589491	6	-11	-4.541	2.77759	10	-10	3.8	2.67799	4	-10	1.855	1.41014	4	-10	6.794	2.82621	5	-11	0	0	7
	-8.41	0.649729	0.755745	4	-8.41	-1.66667	1.23619	6	-8.41	0.238333	0.242259	6	-8.41	-0.085	0.32628	6	-8.41	0.538333	0.257221	6	-10	3.42545	2.25491	11	-8.89	3.765	3.15575	4	-8.89	16.715	3.77912	4	-8.89	13.32	12.2761	5	-10	-0.585282	2.02933	7
	-8.02	3.28614	1.79877	4	-8.02	0.191667	0.914609	6	-8.02	0.92	0.232279	6	-8.02	0.91	0.463674	6	-8.02	0.416667	0.217266	6	-9	24.7473	5.98428	11	-8.59	6.885	6.90764	4	-8.59	33.2925	8.57506	4	-8.59	29.68	14.0519	5	-9	-1.30626	2.82157	7
	-7.6	1.32137	2.05552	4	-7.6	-2.02167	0.823863	6	-7.6	1.80667	0.59575	6	-7.6	2.10167	0.822007	6	-7.6	1.125	0.47099	6	-8	54.2745	9.88291	11	-8.1	16.81	3.23121	4	-8.1	46.8375	8.16466	4	-8.1	49.574	11.7497	5	-8	1.55126	2.19026	7
	-7.2	7.20449	2.43478	4	-7.2	1.50833	0.924263	6	-7.2	6.865	2.79007	6	-7.2	8.25833	2.07963	6	-7.2	4.31	1.00001	6	-7	73.3645	7.11593	11	-7.7	41.1725	5.00536	4	-7.7	74.605	6.76915	4	-7.7	80.482	14.9254	5	-7	34.7673	5.34877	7
	-6.8	6.53599	3.83349	4	-6.8	4.16833	1.07743	6	-6.8	20.82	6.00692	6	-6.8	25.0633	6.04526	6	-6.8	12.28	4.09218	6	-6	86.3736	10.3979	11	-7.3	70.05	7.40023	4	-7.3	81.95	5.44195	4	-7.3	98.096	14.9288	5	-6	106.415	9.47704	7
	-6.42	29.8913	2.00861	4	-6.42	11.3367	3.13397	6	-6.42	46.69	7.60784	6	-6.42	50.6333	6.26604	6	-6.42	29.7183	5.4498	6	-5	86.5182	10.3779	11	-6.9	95.1625	7.93786	4	-6.9	89.195	3.32738	4	-6.9	113.948	16.8009	5	-5	163.793	13.0984	7
	-6.01	49.7033	9.88051	4	-6.01	27.475	6.07268	6	-6.01	72.1767	6.232	6	-6.01	74.6233	5.62108	6	-6.01	52.9733	5.26177	6	-4	115.613	12.0544	11	-6.51	111.17	9.48676	4	-6.51	90.555	2.57697	4	-6.51	121.498	17.2538	5	-4	186.539	23.2364	7
	-5.6	63.3723	4.62137	4	-5.6	50.165	4.63543	6	-5.6	82.7733	3.60279	6	-5.6	85.8167	2.22357	6	-5.6	73.5983	3.36818	6					-6.12	122.933	9.35651	4	-6.12	94.165	2.55263	4	-6.12	121.916	18.5515	5
	-5.2	68.9124	5.11544	4	-5.2	65.755	3.97327	6	-5.2	84.9483	2.97543	6	-5.2	91.4417	0.845046	6	-5.2	77.4733	2.03324	6					-5.72	130.303	8.80847	4	-5.72	98.365	1.70853	4	-5.72	125.012	17.5057	5
	-4.8	81.8279	6.23097	4	-4.8	69.9033	4.7212	6	-4.8	91.645	4.56168	6	-4.8	92.2867	2.02107	6	-4.8	87.4383	2.27132	6					-5.32	133.738	9.34834	4	-5.32	93.6275	3.31162	4	-5.32	124.124	18.0186	5
	-4.4	88.8441	3.90959	4	-4.4	81.0283	4.25158	6	-4.4	91.5217	2.1427	6	-4.4	92.2683	3.05788	6	-4.4	86.9333	2.43867	6					-4.92	138.14	9.65531	4	-4.92	93.525	4.24814	4	-4.92	122.624	17.9938	5
	-4	72.6737	4.93898	4	-4	80.312	6.5722	5	-4	87.8883	5.58653	6	-4	91.03	3.74654	5	-4	85.995	3.43392	6					-4.52	145.113	10.2568	4	-4.52	94.6875	2.79138	4	-4.52	127.212	19.2388	5
Meptazinol	-10	0	0	4	-10	0	0	3	-10	0	0	3	-10	0	0	3	-10	0	0	3	-11	3.06875	3.38848	8	-10	5.61444	2.99996	9	-10	7.485	0.472943	4	-10	4.395	5.61004	4	-11	0	0	7
	-8.41	-5.04465	1.31475	4	-8.41	0.46	2.02082	3	-8.41	-0.466667	0.57074	3	-8.41	0.86	0.395011	3	-8.41	-0.0233333	0.918047	3	-10	0.4175	3.55187	8	-8.41	6.57375	4.22555	8	-8.41	-3.62	0.530676	4	-8.41	1.6525	2.68017	4	-10	-2.02089	2.23313	7
	-8.01	-2.56057	3.56337	4	-8.02	-3.18333	2.12595	3	-8.02	-0.403333	1.10683	3	-8.02	0.94	1.22349	3	-8.02	0.24	0.190526	3	-9	-0.8925	0.943888	8	-8.0081	-2.792	0.860159	5	-8.01	-0.805	0.710405	4	-7.93	4.446	5.52734	5	-9	-0.0101089	3.46135	7
	-7.61	-6.00765	2.9268	4	-7.6	3.45333	1.13866	3	-7.6	-0.516667	1.19128	3	-7.6	0.553333	0.793102	3	-7.6	-0.28	0.564535	3	-8	9.35	4.82181	8	-7.93	2.285	8.25285	4	-7.61	3.2725	1.3356	4	-7.62	0.432	2.35539	5	-8	6.412	3.37421	7
	-7.21	-0.795153	3.43426	4	-7.2	-0.35	2.26032	3	-7.2	-0.713333	0.623761	3	-7.2	1.00333	0.907475	3	-7.2	-0.74	0.993496	3	-7	51.3	9.60947	8	-7.62	-7.7025	1.2272	4	-7.21	12.2075	1.53132	4	-7.2	2.33	4.29632	5	-7	7.84098	3.03093	7
	-6.81	1.39464	2.85256	4	-6.8	-0.9	2.9565	3	-6.8	-0.236667	1.01045	3	-6.8	0.31	0.215484	3	-6.8	-0.93	0.972745	3	-6	86.4788	9.91973	8	-7.6073	4.046	1.77668	5	-6.81	25.835	2.53315	4	-6.81	18.246	6.61305	5	-6	19.7391	1.167	7
	-6.4	9.09596	2.66474	4	-6.42	0.91	1.83747	3	-6.42	0.243333	0.807823	3	-6.42	1.18	0.611583	3	-6.42	-1.24333	1.30747	3	-5	97.9912	9.69353	8	-7.2065	5.794	3.55124	5	-6.4	37.3575	2.34282	4	-6.4	27.986	7.18457	5	-5	28.2905	1.94481	7
	-6	2.07143	1.67888	4	-6.01	-3.18333	0.911269	3	-6.01	0.27	0.0585946	3	-6.01	3.19667	1.49953	3	-6.01	0.69	0.75743	3	-4	97.4262	9.16207	8	-7.2	-6.7025	3.40354	4	-6	48.78	2.65326	4	-6	41.176	6.81361	5	-4	39.119	2.90294	7
	-5.6	8.66853	3.05459	4	-5.6	2.19	1.22741	3	-5.6	0.95	1.16629	3	-5.6	0.6	1.2438	3	-5.6	0.1	0.77623	3					-6.81	5.81	3.06875	9	-5.6	59.95	3.01419	4	-5.6	50.068	9.11037	5
	-5.2	-0.647808	3.7467	4	-5.2	-4.86	4.86442	3	-5.2	1.55333	0.366712	3	-5.2	2.07	0.188238	3	-5.2	0.513333	0.820108	3					-6.4	13.0678	5.93339	9	-5.2	60.7975	2.72081	4	-5.2	56.924	8.8577	5
	-4.8	0.721271	2.78108	4	-4.8	-2.10333	1.39239	3	-4.8	1.90667	0.413938	3	-4.8	2.52	1.03007	3	-4.8	-0.386667	1.02177	3					-6	19.4778	5.37305	9	-4.8	60.68	4.48707	4	-4.8	60.28	8.98636	5
	-4.4	0.952614	3.84734	4	-4.4	2.62667	0.874115	3	-4.4	-0.23	1.49634	3	-4.4	2.04333	0.471039	3	-4.4	1.20333	1.49629	3					-5.6	25.3975	5.38111	8	-4.4	65.9725	3.88635	4	-4.4	60.928	9.45551	5
	-4	-1.30096	0.658447	4	-4	0.38	1.93176	3	-4	1.33333	0.558937	3	-4	1.21333	1.17133	3	-4	1.42667	0.94904	3					-5.2	32.4178	4.67085	9	-4	72.1875	4.70977	4	-4	63.034	9.71062	5
																									-4.8	36.8511	6.09997	9
																									-4.4	36.5089	4.02094	9
																									-4	38.6713	4.11102	8
Met-Enk	-10	1.44889	0.820743	18	-10	-0.222667	0.529397	15	-10	0.315333	0.228283	15	-10	0.636	0.226469	15	-10	0.304	0.220054	15	-14	3.34537	1.11697	36	-10	-3.32063	2.38153	16	-10	1.855	1.41014	4	-10	1.59945	1.79731	18	-10	1.88	1.88	5
	-9.41	-0.503333	1.9021	18	-9.40894	-0.989167	0.958204	12	-9.40894	0.115833	0.28124	12	-9.40894	0.340833	0.282343	12	-9.40894	-0.310833	0.306939	12	-12	29.8051	10.992	8	-9.41	-3.20353	2.58607	17	-9.41	16.715	3.77912	4	-9.41	10.8473	2.63374	11	-9.409	7.78326	3.1533	5
	-9.01	-1.40833	1.7237	18	-9.00833	0.0266667	0.666797	12	-9.00833	0.104167	0.273766	12	-9.00833	0.213333	0.267302	12	-9.00833	0.00583333	0.402243	12	-11	5.28544	11.1809	12	-9.0081	5.218	2.96441	5	-8.93	33.2925	8.57506	4	-8.93	-2.23111	2.4916	18	-9.008	2.10762	2.1721	44
	-8.61	-0.938235	2.13815	17	-8.6073	1.06833	0.621913	12	-8.6073	0.360833	0.219995	12	-8.6073	0.4475	0.392164	12	-8.6073	0.433333	0.427474	12	-10	9.94205	3.58305	42	-8.93	6.5775	1.86122	4	-8.62	46.8375	8.16466	4	-8.62	2.01278	1.91962	18	-8.607	-0.0246191	6.41329	5
	-8.21	-0.368889	1.49285	18	-8.40894	-1.66	1.44946	3	-8.40894	1.31667	0.330471	3	-8.40894	-0.103333	0.219494	3	-8.40894	0.383333	0.945874	3	-9	44.8306	4.12267	43	-8.62	6.66588	4.19874	17	-8.2	74.605	6.76915	4	-8.2	8.55	4.14732	18	-8.206	10.3025	2.65068	43
	-7.81	1.65778	1.33959	18	-8.20621	-0.470833	0.608132	12	-8.20621	1.21	0.305582	12	-8.20621	1.22	0.153075	12	-8.20621	0.128333	0.233111	12	-8	82.7962	2.67236	43	-8.6073	8.21636	3.12192	22	-7.81	81.95	5.44195	4	-7.81	14.5965	3.44224	17	-7.806	8.07722	11.7815	5
	-7.4	0.29	1.14686	18	-8.01773	-0.563333	0.654862	3	-8.01773	1.72333	0.193678	3	-8.01773	1.25	0.282902	3	-8.01773	0.86	0.230651	3	-7	88.5158	1.89777	43	-8.2065	16.5482	3.37936	22	-7.4	89.195	3.32738	4	-7.4	27.3889	4.79044	18	-7.405	56.5577	9.92482	5
	-7	2.08445	1.18616	18	-7.80688	0.585	1.06777	12	-7.80688	1.725	0.388085	12	-7.80688	2.545	0.378048	12	-7.80688	0.543333	0.384271	12	-6	98.8607	1.51858	42	-8.2	24.6582	3.84892	22	-7	90.555	2.57697	4	-7	41.5661	5.68593	18	-7.004	40.5819	3.02747	44
	-6.6	6.88333	1.93981	18	-7.60206	-0.933333	0.948267	3	-7.60206	2.70333	0.525653	3	-7.60206	2.90667	0.0883805	3	-7.60206	1.54	0.465009	3	-5	102.57	0.909055	42	-7.81	40.8459	4.02337	22	-6.6	94.165	2.55263	4	-6.6	57.7961	5.21659	18	-6.603	85.5068	9.18393	5
	-6.2	17.7639	2.98398	18	-7.4045	-0.6775	0.613702	12	-7.4045	4.55167	0.574128	12	-7.4045	7.60083	0.531662	12	-7.4045	2.38	0.44225	12	-4	106.193	1.80201	41	-7.4	53.8718	4.20343	22	-6.2	98.365	1.70853	4	-6.2	67.8667	4.51101	18	-6.202	99.6869	6.41528	5
	-5.8	38.4047	3.77424	17	-7.20482	0.323333	1.29354	3	-7.20482	5.32667	0.871824	3	-7.20482	8.31	0.480035	3	-7.20482	2.63333	0.643981	3					-7	71.3241	4.83382	22	-5.8	93.6275	3.31162	4	-5.8	77.9	3.58073	18	-5.802	80.9147	3.9018	43
	-5.4	64.3583	3.54628	18	-7.00393	2.00583	0.693331	12	-7.00393	15.0158	1.5508	12	-7.00393	18.9875	1.37963	12	-7.00393	7.9325	1.11462	12					-6.6	81.1268	3.52172	22	-5.4	93.525	4.24814	4	-5.4	91.1305	3.52335	18	-5.401	98.9257	11.0342	5
	-5	86.1072	3.84426	18	-6.8041	3.36667	1.63529	3	-6.8041	16.2333	2.21196	3	-6.8041	21.24	1.52123	3	-6.8041	9.14667	0.692852	3					-6.2	87.9446	3.11238	22	-5	94.6875	2.79138	4	-5	95.73	3.86558	18	-5	99.6439	1.96145	44
	-4.4	94.8772	1.80822	18	-6.6038	6.89583	1.27055	12	-6.6038	30.3675	1.91965	12	-6.6038	35.705	1.32738	12	-6.6038	19.4983	1.09993	12					-5.8	90.9477	1.92785	22					-4.4	93.2117	2.72585	18	-4.4	107.768	5.00423	5
	-4	97.6483	1.50166	18	-6.41567	4.94	1.50965	3	-6.41567	39.14	5.13475	3	-6.41567	40.3333	1.43375	3	-6.41567	21.6633	0.901782	3					-5.4	100.029	1.93173	22					-4	99.9317	1.72367	18	-4	96.7916	1.60107	41
					-6.20273	18.4983	2.95585	12	-6.20273	52.6675	2.29226	12	-6.20273	59.5167	1.90781	12	-6.20273	38.1358	2.65463	12
					-6.007	21.1333	2.79178	3	-6.007	60.9767	6.95021	3	-6.007	63.44	1.41737	3	-6.007	38.6167	2.42928	3
					-5.80134	35.1825	2.42353	12	-5.80134	74.135	3.16235	12	-5.80134	77.0558	1.41584	12	-5.80134	69.1883	2.59999	12
					-5.60206	40.2733	1.27162	3	-5.60206	76.9167	6.31695	3	-5.60206	82.5833	2.8929	3	-5.60206	64.9533	3.44533	3
					-5.40121	68.6283	3.15955	12	-5.40121	88.3625	1.72347	12	-5.40121	89.9617	1.49654	12	-5.40121	82.9417	1.7678	12
					-5.20343	68.0933	7.60268	3	-5.20343	89.12	5.36814	3	-5.20343	93.3133	2.78505	3	-5.20343	77.4767	2.70006	3
					-5	85.41	2.32956	12	-5	98.3183	1.25547	12	-5	98.83	1.71892	12	-5	93.9125	1.2175	12
					-4.80134	84.36	4.45989	3	-4.80134	95.14	2.81533	3	-4.80134	96.8067	3.1764	3	-4.80134	93.3967	2.35449	3
					-4.40121	93.225	1.87005	12	-4.40121	97.9175	1.03826	12	-4.40121	98.8117	1.13425	12	-4.40121	98.5575	1.10946	12
					-4	99.1467	1.76768	12	-4	98.6283	1.13528	12	-4	98.5575	0.583878	12	-4	99.0567	0.73103	12
Morphine	-10	0	0	4	-10	0	0	3	-10	0.723333	0.110202	3	-10	0.74	0.792107	3	-10	0.33	0.255343	3	-11	-0.521111	1.00754	9	-10	0.515	0.929736	4	-10	3.1725	0.46259	4	-11	4.64937	1.81344	8	-11	0.2	0.2	7
	-8.89	-3.62347	2.22772	4	-8.89	0.03	0.345302	3	-8.89	0.0633333	0.150702	3	-8.89	-0.723333	0.485707	3	-8.41	0.0733334	0.695038	3	-10	3.81222	1.33669	9	-8.4089	17.93	4.55284	4	-8.89	27.805	2.13465	4	-10.4089	-2.38775	6.58265	3	-10	-0.705482	4.8068	7
	-8.49	-0.674273	5.21206	4	-8.49	-0.396667	0.280852	3	-8.49	0.75	0.102144	3	-8.49	0.523333	0.73524	3	-8.02	0.36	0.425793	3	-9	27.9667	2.12012	9	-8.041	17	5.23862	4	-8.59	39.39	1.2766	4	-10	10.5183	1.84214	3	-9	3.84404	5.1981	7
	-8.09	1.72265	2.25757	4	-8.09	0.926667	1.01984	3	-8.09	0.413333	0.0437163	3	-8.09	0.936667	0.369248	3	-7.6	0.643333	0.472488	3	-8	64.16	3.58644	9	-7.699	27.9	6.95706	4	-8.1	53.9625	1.6838	4	-9.60731	22.7286	2.41931	3	-8	32.0794	8.32389	7
	-7.7	4.39503	2.74569	4	-7.7	1.75333	0.721719	3	-7.7	1.89333	0.400514	3	-7.7	2.88	0.315013	3	-7.2	1.25333	0.271682	3	-7	77.9644	3.7179	9	-7.3546	41.505	7.91457	4	-7.7	67.735	1.94647	4	-9.2065	38.1905	3.42293	3	-7	82.166	9.9933	7
	-7.3	3.60182	4.05267	4	-7.3	0.813333	0.0622718	3	-7.3	4.81	0.696731	3	-7.3	7.39667	0.896146	3	-6.8	2.37333	0.424316	3	-6	80.8722	3.27979	9	-6.994	51.595	6.87735	4	-7.3	78.2725	2.48204	4	-8.80569	45.5814	6.97025	3	-6	86.3955	7.39497	7
	-6.89	1.02929	1.16017	4	-6.89	2.81	0.23029	3	-6.89	14.46	2.62532	3	-6.89	16.5733	0.753267	3	-6.42	6.56	1.37357	3	-5	81.0944	5.14853	9	-6.643	66.8375	9.41343	4	-6.9	83.525	2.58175	4	-8.40741	63.0273	17.466	8	-5	101.314	12.5476	7
	-6.51	1.11649	2.61785	4	-6.51	4.11667	1.3919	3	-6.51	22.57	3.45697	3	-6.51	26.1367	0.718154	3	-6.01	10.51	1.41679	3	-4	80.5444	5.40701	9	-6.284	75.21	8.85444	4	-6.51	86.2925	2.74161	4	-8.02712	58.7068	8.05043	8	-4	109.268	11.6741	7
	-6.11	2.73384	3.76895	4	-6.11	5.31	0.966592	3	-6.11	29.3233	3.1253	3	-6.11	32.94	2.70607	3	-5.6	14.5567	1.41141	3					-5.9355	79.92	8.83596	4	-6.12	89.425	3.04941	4	-7.66308	72.7507	8.3579	8
	-5.71	3.73136	0.695506	4	-5.71	5.75333	0.270637	3	-5.71	35.3867	4.57383	3	-5.71	39.4533	0.606886	3	-5.2	17.2167	0.65504	3					-5.585	84.7125	8.84551	4	-5.72	91.32	3.49618	4	-7.29753	83.9053	7.77813	8
	-5.32	7.83984	2.36788	4	-5.32	6.24667	1.11453	3	-5.32	33.6433	0.962918	3	-5.32	39.33	3.00287	3	-4.8	19.5433	2.42207	3					-5.2306	84.5025	8.34154	4	-5.32	93.0125	3.29309	4	-6.92183	89.1969	7.4057	8
	-4.92	9.78586	4.17887	4	-4.92	7.04333	0.817156	3	-4.92	36.24	2.5701	3	-4.92	40.6667	1.52217	3	-4.4	21.7233	1.53195	3					-4.8768	89.5375	9.65158	4	-4.92	94.6425	3.71791	4	-6.55219	94.8667	6.4851	8
	-4.52	3.43632	1.08472	4	-4.52	6.11667	0.284156	3	-4.52	36.97	2.54551	3	-4.52	39.21	1.0922	3	-4	20.5867	1.44731	3					-4.5229	93.4675	9.30734	4	-4.52	98.52	4.37822	4	-6.1775	100.767	7.01025	8
																																	-5.93554	97.1115	11.0203	5
																																	-5.58503	96.1576	10.9306	5
																																	-5.23062	98.8436	9.6649	5
																																	-4.8768	97.137	10.3149	5
																																	-4.52288	99.1058	10.7362	5
Oxycodone	-10	0	0	4	-10	0	0	6	-10	-0.171667	0.154842	6	-10	-0.246667	0.293117	6	-10	0.158333	0.614396	6	-11	2.08667	3.05645	6	-10	11.3925	0.732819	4	-10	4.4075	0.955156	4	-10	8.4875	1.76048	4	-11	0.376	0.376	5
	-8.41	-1.79929	1.53002	4	-8.41	4.66167	1.96969	6	-8.41	0.636667	0.405912	6	-8.41	0.121667	0.669843	6	-8.41	-0.718333	0.599452	6	-10	-4.32333	3.0788	6	-8.41	2.52667	3.92465	3	-8.41	-1.6525	2.71255	4	-8.41	-2.6575	5.58272	4	-10	4.31889	5.5439	5
	-8.01	-2.8028	2.92356	4	-8.02	3.355	0.313292	6	-8.02	0.205	0.461135	6	-8.02	-0.143333	0.253004	6	-8.02	0.323333	0.676425	6	-9	4.81	2.90674	6	-7.93	-5.935	1.27744	4	-7.93	0.73	2.52617	4	-7.93	-3.7225	2.01326	4	-9	-4.59316	8.50721	5
	-7.61	-1.737	1.73608	4	-7.6	1.39833	1.68495	6	-7.6	0.518333	0.280421	6	-7.6	0.475	0.311017	6	-7.6	1.11833	0.429771	6	-8	38.9467	4.51502	6	-7.62	-6.41	0.955493	4	-7.62	8.565	1.69095	4	-7.62	5.9625	3.5014	4	-8	8.41798	6.41993	5
	-7.21	1.04764	4.21971	4	-7.2	-1.05333	1.694	6	-7.2	0.045	0.252636	6	-7.2	1.05	0.343948	6	-7.2	0.703333	0.530425	6	-7	105.133	15.0184	6	-7.2	0.7	0.981096	4	-7.2	21.7325	4.28573	4	-7.2	16.875	5.71542	4	-7	14.0872	4.74625	5
	-6.81	0.330339	2.34342	4	-6.8	0.965	1.35715	6	-6.8	0.53	0.283596	6	-6.8	1.68333	0.67739	6	-6.8	-0.00999998	0.637485	6	-6	147.742	23.9801	6	-6.81	10.24	2.45531	4	-6.81	33.135	4.25846	4	-6.81	39.1175	7.89711	4	-6	63.2956	10.8126	5
	-6.4	2.35276	2.99471	4	-6.42	-2.11167	1.3927	6	-6.42	1.255	0.456711	6	-6.42	3.79	0.603517	6	-6.42	1.195	0.802699	6	-5	151.082	25.7815	6	-6.4	25.7675	3.20724	4	-6.4	52.98	3.50824	4	-6.4	60.3075	9.71088	4	-5	82.439	10.9109	5
	-6	3.05999	1.20567	4	-6.01	1.085	1.71053	6	-6.01	4.55	0.894308	6	-6.01	8.205	1.0901	6	-6.01	4.87	0.753998	6	-4	167.438	21.2029	6	-6	40.2625	3.56294	4	-6	66.8275	4.67413	4	-6	81.4625	9.38434	4	-4	115.344	5.84002	4
	-5.6	3.28316	2.2878	4	-5.6	3.76833	0.94454	6	-5.6	11.0267	1.13759	6	-5.6	17.0283	0.794369	6	-5.6	8.66833	1.40943	6					-5.6	57.8175	2.39958	4	-5.6	78.98	4.26974	4	-5.6	96.89	8.18159	4
	-5.2	4.94985	4.17497	4	-5.2	2.96167	1.05386	6	-5.2	17.875	1.26937	6	-5.2	25.3633	1.9536	6	-5.2	13.6033	0.488922	6					-5.2	74.325	3.76739	4	-5.2	79.8075	3.15958	4	-5.2	109.722	9.60004	4
	-4.8	4.26797	2.87165	4	-4.8	3.865	0.89647	6	-4.8	26.5917	1.66643	6	-4.8	33.3767	1.28378	6	-4.8	18.0983	2.0664	6					-4.8	87.7	3.26953	4	-4.8	88.095	1.87399	4	-4.8	116.308	9.85944	4
	-4.4	3.43703	2.04133	4	-4.4	4.53333	1.29219	6	-4.4	31.1683	1.18739	6	-4.4	38.0967	1.40528	6	-4.4	19.64	1.2649	6					-4.4	93	5.01302	4	-4.4	93.6875	1.96727	4	-4.4	121.9	9.65446	4
	-4	6.38067	5.25752	4	-4	6.4	0.839027	6	-4	34.0383	1.65698	6	-4	39.86	1.81621	6	-4	20.9133	2.62766	6					-4	98.7275	4.02105	4	-4	97.9075	3.21794	4	-4	128.947	10.8909	4
Tramadol	-10	0	0	4	-10	0	0	3	-10	0	0	3	-10	0	0	3	-10	0	0	3	-11	6.86875	2.33165	8	-10	3.34778	1.20949	9	-10	7.6275	0.692681	4	-11	3.26	1.83309	3	-11	-2.61954	2.61954	6
	-8.41	2.3769	4.45936	4	-8.41	1.51667	2.63507	3	-8.41	0.183333	0.15836	3	-8.41	-0.0833333	0.715503	3	-8.41	-2.24	1.245	3	-10	1.43429	1.50664	7	-8.41	-3.41889	3.8904	9	-8.41	-4.24	1.97404	4	-10	15.885	3.25129	4	-10	-1.83596	2.88964	6
	-8.01	-5.72233	0.953519	4	-8.02	1.31333	1.89288	3	-8.02	-0.273333	0.574466	3	-8.02	-0.0633333	0.803437	3	-8.02	-0.493333	0.881785	3	-9	-2.065	1.40517	8	-8.0081	-0.462	1.74508	5	-8.01	-4.9675	2.63423	4	-8.41	0.105	3.39185	6	-9	-6.751	5.36573	6
	-7.61	1.35888	2.22976	4	-7.6	-4.40333	1.93124	3	-7.6	0.266667	0.418821	3	-7.6	0.583333	0.153007	3	-7.6	-1.37667	0.693021	3	-8	-4.57625	1.6701	8	-7.93	-5.6025	9.58655	4	-7.61	-3.8275	1.71515	4	-7.93	-5.57143	1.77113	7	-8	2.84356	4.96281	6
	-7.21	3.595	3.12233	4	-7.2	-0.336667	1.42247	3	-7.2	0.613333	0.570974	3	-7.2	1.31667	0.613578	3	-7.2	0.21	0.69419	3	-7	2.64875	1.60686	8	-7.62	-14.0425	2.68483	4	-7.21	-0.8475	2.2145	4	-7.62	0.4825	2.71834	8	-7	0.267352	5.59776	6
	-6.81	0.034571	1.86672	4	-6.8	-3.67333	0.526065	3	-6.8	0.536667	0.417945	3	-6.8	-0.09	0.496622	3	-6.8	-0.276667	0.560991	3	-6	22.295	6.14839	8	-7.6073	-3.426	1.04392	5	-6.81	4.7475	3.43721	4	-7.2	0.65375	1.83519	8	-6	2.47358	4.10001	6
	-6.4	-3.68024	3.2501	4	-6.42	1.83667	0.876286	3	-6.42	0.233333	0.383681	3	-6.42	-0.256667	0.593867	3	-6.42	0.26	0.405956	3	-5	75.53	9.36546	8	-7.2065	-0.45	1.26126	5	-6.4	6.2925	3.19775	4	-6.81	0.27	3.11338	8	-5	9.78879	4.62643	6
	-6	3.12861	2.54392	4	-6.01	0.583333	1.94989	3	-6.01	-0.0833333	0.808009	3	-6.01	1.34333	0.167564	3	-6.01	-0.13	1.16666	3	-4	101.338	12.8957	8	-7.2	-19.8475	2.01832	4	-6	11.925	3.2624	4	-6.4	1.3575	2.66612	8	-4	33.6466	6.21556	5
	-5.6	3.25822	2.1838	4	-5.6	2.64333	1.94859	3	-5.6	-0.00999999	0.517912	3	-5.6	0.79	0.521664	3	-5.6	0.0233334	0.880044	3					-6.81	-9.09	2.95369	9	-5.6	18.52	4.44432	4	-6	2.08625	3.04102	8
	-5.2	1.56432	3.33823	4	-5.2	3.20667	0.769249	3	-5.2	0.44	0.090185	3	-5.2	0.98	0.744603	3	-5.2	-0.656667	0.466988	3					-6.4	-7.21222	3.24925	9	-5.2	26.62	5.59811	4	-5.6	8.375	4.48481	8
	-4.8	0.881432	1.72319	4	-4.8	0.593333	1.41023	3	-4.8	1.36333	0.271437	3	-4.8	1.32	0.504777	3	-4.8	1.26	0.751022	3					-6	-7.05889	4.35909	9	-4.8	38.24	5.09489	4	-5.2	16.7013	6.10348	8
	-4.4	-1.51721	3.76734	4	-4.4	1.23333	3.71893	3	-4.4	-0.283333	0.361494	3	-4.4	1.95333	0.438571	3	-4.4	0.45	0.992421	3					-5.6	-6.03875	5.48591	8	-4.4	49.4525	6.34386	4	-4.8	31.7913	7.59198	8
	-4	-4.45496	1.79602	4	-4	0.313333	1.55705	3	-4	1.88667	0.533365	3	-4	4.47333	0.703712	3	-4	0.163333	1.13485	3					-5.2	-0.363333	6.37069	9	-4	62.975	5.25506	4	-4.4	42.8263	8.16115	8
																									-4.8	3.32556	6.45519	9					-4	52.4529	7.92627	7
																									-4.4	12.4133	8.43512	9
																									-4	19.5289	7.79172	9
Cmp 1	-10	0	0	3	-10	0	0	3	-10	0	0	3	-10	0	0	3	-10	0	0	3	-11	2.89	5.1117	5	-10	8.585	1.27557	4	-10	8.095	1.52703	4	-10	8.00333	3.31201	6	-10	0	0	5
	-8.41	3.44643	0.993636	3	-8.89	0.27	0.62506	3	-8.89	-0.79	0.461122	3	-8.89	-0.283333	1.10312	3	-8.89	-2.18	0.628649	3	-10	-8.395	2.32316	4	-8.89	1.235	1.66262	4	-8.89	-2.825	1.50826	4	-8.89	2.82667	2.84285	6	-8.4089	11.3158	1.97626	3
	-8.02	3.85138	0	1	-8.59	-0.0466666	1.22529	3	-8.59	-0.226667	0.40601	3	-8.59	-0.47	0.285832	3	-8.59	-1.77	0.531633	3	-9	-2.688	9.17373	5	-8.59	-4.81	1.46684	4	-8.59	-4.8725	1.04986	4	-8.59	-1.56	1.82376	6	-8.0081	17.9544	6.3337	5
	-7.6	-4.89903	6.10287	3	-8.1	2.03333	0.312001	3	-8.1	0.64	0.590452	3	-8.1	-0.166667	0.220177	3	-8.1	-1.59667	1.15701	3	-8	1.7325	0.756035	4	-8.1	-4.2825	0.282264	4	-8.1	2.295	0.508896	4	-8.1	3.98	2.95112	6	-7.6073	7.63726	20.8946	3
	-7.2	-5.30602	4.50722	3	-7.7	1.71333	1.79327	3	-7.7	0.413333	0.596555	3	-7.7	0.976667	1.08668	3	-7.7	0.243333	0.618097	3	-7	36.648	7.25479	5	-7.7	-1.9525	0.984796	4	-7.7	9.4675	2.99414	4	-7.7	10.4017	5.35813	6	-7.2065	26.6724	10.0085	5
	-6.8	1.14776	7.48508	3	-7.3	0.276667	0.548614	3	-7.3	-0.11	0.598693	3	-7.3	0.633333	0.398427	3	-7.3	0.53	0.276104	3	-6	85.048	13.5251	5	-7.3	-0.6475	1.15629	4	-7.3	21.095	5.56566	4	-7.3	18.905	7.53624	6	-6.8057	33.2259	19.9886	3
	-6.42	7.96901	2.7132	3	-6.9	0.396667	1.29622	3	-6.9	0.973333	0.228206	3	-6.9	1.17667	0.3444	3	-6.9	-1.18	1.14002	3	-5	103.238	9.83693	5	-6.9	4.405	1.64025	4	-6.9	31.43	3.8834	4	-6.9	30.885	6.64519	6	-6.4049	52.0375	10.4158	2
	-6.01	-5.76718	8.22414	3	-6.51	3.49	3.79621	3	-6.51	1.2	0.376431	3	-6.51	1.40667	1.20473	3	-6.51	-1.65	1.17117	3	-4	131.856	16.6759	5	-6.51	10.005	1.76127	4	-6.51	40.835	5.90316	4	-6.51	45.4617	9.23307	6	-6.0041	21.0081	8.35343	3
	-5.6	-10.1526	14.4654	3	-6.12	3.22	1.045	3	-6.12	1.63667	0.0617342	3	-6.12	2.18333	0.397674	3	-6.12	0.836667	0.903149	3					-6.12	15.2675	1.11417	4	-6.12	48.1475	3.23897	4	-6.12	50.8483	4.37859	6	-5.6032	55.7796	2.67414	3
	-5.2	-8.12528	6.16467	3	-5.72	1.41667	1.1399	3	-5.72	1.66	0.408697	3	-5.72	2.24667	0.487214	3	-5.72	1.45	1.06057	3					-5.72	20.36	2.59388	4	-5.72	56.51	3.56115	4	-5.72	56.8383	4.06953	6	-5.2024	26.0894	17.7488	4
	-4.8	-15.7389	9.53884	3	-5.32	1.48667	1.15472	3	-5.32	1.03	0.586174	3	-5.32	2.4	0.431432	3	-5.32	-0.213333	1.28211	3					-5.32	26.1325	2.29797	4	-5.32	55.5633	5.07086	3	-5.32	57.7367	1.72349	6	-4.8016	53.919	17.5107	2
	-4.4	0.419519	8.29971	3	-4.92	1.52	0.963812	3	-4.92	1.77667	0.97682	3	-4.92	3.20333	0.507817	3	-4.92	0.43	0.510294	3					-4.92	32.9125	2.90484	4	-4.92	65.515	4.75451	4	-4.92	63.4133	1.60204	6	-4	49.3002	13.2212	5
	-4	-2.37593	7.87485	2	-4.52	0.11	1.85209	3	-4.52	3.16667	0.774475	3	-4.52	5.25333	0.669336	3	-4.52	0.926667	0.58834	3					-4.52	39.7	3.19803	4	-4.52	74.4325	5.46268	4	-4.52	76.2383	3.83637	6
Cmp 3	-10	0	0	3	-10	0	0	3	-10	0	0	3	-10	0	0	3	-10	0	0	3	-11	6.83714	4.37381	7	-10				-10	-1.475	1.40195	4	-10	1.4975	6.12295	4	-10	0	0	4
	-8.41	-10.1989	14.1937	2	-8.89	-0.53	0.749867	3	-8.89	-0.08	0.381881	3	-8.89	0.75	0.768635	3	-8.89	-0.75	0.389744	3	-10	-2.0625	5.88181	8	-8.89	-1.46	2.23391	4	-8.89	4.74	2.29013	4	-8.89	7.06	3.27271	4	-8.4089	6.23733	5.49482	3
	-8.02	-11.7326	8.61295	3	-8.59	-0.34	2.01237	3	-8.59	0.0833333	0.104934	3	-8.59	0.26	0.479618	3	-8.59	-0.213333	0.56699	3	-9	2.9625	3.11258	8	-8.59	-0.5875	2.14211	4	-8.59	10.015	2.59271	4	-8.59	11.41	4.41834	4	-8.0081	-3.96097	11.6082	4
	-7.6	-11.091	7.93547	3	-8.1	1.12	0.836441	3	-8.1	1.17667	0.287189	3	-8.1	0.18	0.826559	3	-8.1	0.353333	0.461351	3	-8	37.3175	11.4774	8	-8.1	3.51	1.58143	4	-8.1	14.675	3.15381	4	-8.1	18.9425	3.66021	4	-7.6073	10.3402	0.682956	2
	-7.2	-4.20388	6.1121	2	-7.7	1.25667	2.87029	3	-7.7	1.47333	0.0338296	3	-7.7	1.62667	0.785373	3	-7.7	1.91333	0.702978	3	-7	88.4887	17.0205	8	-7.7	11.51	2.67969	4	-7.7	26.33	4.02208	4	-7.7	29.865	3.5711	4	-7.2065	18.5105	6.1298	4
	-6.8	-6.02903	6.80991	3	-7.3	1.39333	0.235961	3	-7.3	1.7	0.141892	3	-7.3	2.06	0.250067	3	-7.3	0.123333	0.35983	3	-6	95.2712	18.0356	8	-7.3	15.1375	1.94516	4	-7.3	34.5725	7.09085	4	-7.3	35.0975	4.09011	4	-6.8057	3.5272	4.29741	3
	-6.42	-7.34403	9.0577	3	-6.9	0.883333	1.78154	3	-6.9	0.95	0.950386	3	-6.9	1.30667	0.566784	3	-6.9	1.60333	1.2647	3	-5	100.326	18.4089	8	-6.9	16.8675	2.36585	4	-6.9	37.1225	3.57906	4	-6.9	37.6575	5.79723	4	-6.4049	10.1955	4.72441	2
	-6.01	-3.39543	3.51915	3	-6.51	0.76	1.22321	3	-6.51	1.62333	0.142634	3	-6.51	1.96	0.512478	3	-6.51	1.18667	0.32503	3	-4	132.83	18.2806	7	-6.51	20.14	1.70233	4	-6.51	38.495	4.74708	4	-6.51	43.0325	4.86005	4	-6.0041	14.4709	7.94672	3
	-5.6	-9.08603	9.41006	2	-6.12	1.9	1.60051	3	-6.12	1.24333	0.212158	3	-6.12	2.29333	0.548158	3	-6.12	-0.223333	1.4814	3					-6.12	20.3175	3.23939	4	-6.12	41.82	5.02022	4	-6.12	47.0925	4.64543	4	-5.6032	27.7133	8.71153	4
	-5.2	-6.12043	7.68095	3	-5.72	1.64	1.0992	3	-5.72	1.83	0.568243	3	-5.72	2.05333	0.436055	3	-5.72	-0.07	1.15626	3					-5.72	22.465	3.16962	4	-5.72	45.415	5.64984	4	-5.72	50.4425	2.60679	4	-5.2024	33.9297	12.8282	3
	-4.8	-2.68162	7.41016	3	-5.32	-0.69	1.62746	3	-5.32	2.03667	0.309426	3	-5.32	0.873333	0.231828	3	-5.32	1.05333	1.00791	3					-5.32	27.415	3.75632	4	-5.32	49.58	5.27346	4	-5.32	54.5675	2.59679	4	-4.8016	73.7652	0	1
	-4.4	-10.3447	7.87337	3	-4.92	0.363333	0.641621	3	-4.92	0.78	0.273008	3	-4.92	1.54333	0.537969	3	-4.92	-0.0133333	0.605539	3					-4.92	32.64	3.24044	4	-4.92	50.745	5.30906	4	-4.92	58.4325	3.96388	4	-4.4008	56.5887	17.1678	3
	-4	-8.51402	7.39494	3	-4.52	2.13	0.592284	3	-4.52	1.93	0.255408	3	-4.52	3.32	0.471734	3	-4.52	0.416667	1.0492	3					-4.52				-4.52	56.385	7.24737	4	-4.52	62.4125	4.17137	4	-4	68.768	4.61149	3
Cmp 4	-10	0	0	3	-10	0	0	3	-10	0	0	3	-10	0	0	3	-10	0	0	3	-11	2.464	4.78183	5	-10	2.045	2.01322	4	-10	-0.855	1.42075	4	-10	-4.342	4.83445	5	-10	0	0	6
	-8.41	-6.32863	6.17669	3	-8.89	-1.4	2.59931	3	-8.89	0.0733333	0.591448	3	-8.89	0.696667	0.551795	3	-8.89	-1.35667	1.10529	3	-10	0.526	3.75711	5	-8.4089	0.2675	2.91371	4	-8.89	2.655	2.85466	4	-8.41	6.1925	6.82645	4	-8.4089	2.89084	5.35294	2
	-8.02	5.43387	2.91363	3	-8.59	-2.52333	0.47365	3	-8.59	0.8	0.64361	3	-8.59	0.683333	0.695374	3	-8.59	-0.75	0.47648	3	-9	0.63	6.85062	5	-8.041	-2.2	2.26624	4	-8.59	7.1375	2.27835	4	-8.04	4.79	2.15403	5	-8.0081	0.304474	4.76068	5
	-7.6	-10.156	5.09815	3	-8.1	-0.533333	2.46894	3	-8.1	1.04667	0.225561	3	-8.1	-0.0733334	0.413374	3	-8.1	0.75	0.487476	3	-8	24.628	8.44471	5	-7.699	-2.1425	0.97669	4	-8.1	20.965	2.50382	4	-7.7	8.85	2.47523	5	-7.6073	12.0867	11.6561	2
	-7.2	-9.35292	5.57072	3	-7.7	1.50333	3.91391	3	-7.7	0.92	0.274955	3	-7.7	1.84	0.828875	3	-7.7	-0.0833333	1.17022	3	-7	67.714	10.2649	5	-7.3546	2.2775	1.94348	4	-7.7	30.2	2.08976	4	-7.35	14.338	6.08923	5	-7.2065	13.6576	8.74119	6
	-6.8	-10.7913	4.74179	3	-7.3	2.40333	2.56641	3	-7.3	1.08333	0.313174	3	-7.3	1.11	0.440038	3	-7.3	-0.61	1.13249	3	-6	104.536	11.3055	5	-6.994	6.03	3.34894	4	-7.3	29.405	1.78493	4	-6.99	18.152	6.31177	5	-6.8057	48.6546	13.7783	2
	-6.42	-3.59322	8.95304	3	-6.9	-0.72	1.1655	3	-6.9	1.34	0.624286	3	-6.9	2.52333	0.308022	3	-6.9	-0.65	0.541972	3	-5	106.11	12.7295	5	-6.643	9.13	2.7027	4	-6.9	38.6425	2.98289	4	-6.64	21.684	6.08073	5	-6.4049	35.4954	15.3565	2
	-6.01	5.16344	7.2131	3	-6.51	2.31333	2.87232	3	-6.51	1.26333	0.266917	3	-6.51	1.4	0.294618	3	-6.51	1.03333	0.80379	3	-4	141.292	14.6635	5	-6.284	11.5875	4.08602	4	-6.51	42.2775	2.68381	4	-6.28	28.934	5.90365	5	-6.0041	14.283	10.888	6
	-5.6	-3.60789	2.62949	2	-6.12	0.486667	1.58489	3	-6.12	1.13	0.330051	3	-6.12	1.1	0.645006	3	-6.12	0.526667	0.782226	3					-5.9355	10.6	3.1915	4	-6.12	46.655	3.58932	4	-5.94	33.122	6.08699	5	-5.2024	24.8945	4.20998	6
	-5.2	-7.83261	8.66047	3	-5.72	2.2	1.15768	3	-5.72	1.46	0.390043	3	-5.72	2.65667	0.417027	3	-5.72	-0.486667	0.67888	3					-5.585	15.3475	3.43568	4	-5.72	47.7825	4.14245	4	-5.59	37.96	6.36039	5	-4.8016	51.2553	18.6108	2
	-4.8	-0.964342	11.1824	3	-5.32	5.78	2.73123	3	-5.32	1.58	0.804322	3	-5.32	2.99333	0.443671	3	-5.32	2.49	0.414769	3					-5.2306	18.955	3.5224	4	-5.32	52.5775	3.52825	4	-5.23	39.06	7.47625	5	-4.4008	35.5759	3.65726	2
	-4.4	-3.84695	11.0652	3	-4.92	5.56	2.90041	3	-4.92	1.92333	0.263333	3	-4.92	3.90333	0.283098	3	-4.92	0.9	0.702923	3					-4.8768	23.455	3.68503	4	-4.92	56.4875	5.52346	4	-4.88	44.148	6.38559	5
	-4	-6.55093	6.06442	3	-4.52	4.62333	2.91877	3	-4.52	2.72667	0.481295	3	-4.52	3.36	0.638462	3	-4.52	2.35	0.432936	3					-4.5229	28.9625	3.02071	4	-4.52	62.9625	5.19364	4	-4.52	47.38	6.70613	5
Cmp 5	-10	1.65598	1.901	4	-10	0.266667	1.06906	3	-10	0.83	1.05945	3	-10	0.33	0.615549	3	-10	0.6	0.205264	3	-14	3.80833	3.18057	12	-10	4.908	1.84304	5	-10	-2.7375	2.48	4	-10	8.5675	4.67055	4	-10	0	0	9
	-8.89	-3.83387	2.85474	4	-8.89	-0.136667	0.620546	3	-8.89	1.21333	0.5584	3	-8.89	0.773333	0.387399	3	-8.89	0.723333	0.493468	3	-13	-0.913333	5.45684	6	-8.41	9.126	6.0268	5	-8.41	32.64	6.79842	4	-8.41	5.96	7.4145	4	-9.4089	73.1771	1.76238	2
	-8.49	1.42584	2.2552	4	-8.59	1.00667	1.46995	3	-8.59	5.42	0.481802	3	-8.59	7.19	0.417253	3	-8.59	3.17667	0.0185592	3	-12	11.236	14.0807	5	-8.01	31.404	5.98305	5	-8.01	47.53	8.77346	4	-8.01	54.075	3.30208	4	-9.0081	48.0814	16.2978	8
	-8.09	3.01185	3.7765	4	-8.1	1.13667	0.313918	3	-8.1	14.8033	2.04334	3	-8.1	17.3633	1.3516	3	-8.1	6.07667	0.964889	3	-11	33.1317	14.5078	6	-7.61	46.542	4.86332	5	-7.61	54.2725	6.19362	4	-7.61	80.2475	8.9834	4	-8.6073	71.6798	1.7178	2
	-7.7	10.7766	4.52711	4	-7.7	3.25	1.0116	3	-7.7	28.1733	2.91098	3	-7.7	34.7267	2.22306	3	-7.7	15.3667	2.22585	3	-10	55.1564	10.6462	11	-7.21	75.55	8.24346	5	-7.21	59.765	7.84985	4	-7.21	110.058	11.4147	4	-8.2065	98.9329	14.3758	7
	-7.3	17.3943	6.98097	4	-7.3	11.6133	0.508931	3	-7.3	53.3533	5.83407	3	-7.3	53.63	0.937354	3	-7.3	33.1733	1.84146	3	-9	92.7517	9.6514	12	-6.81	89.84	10.0248	5	-6.81	65.355	6.6299	4	-6.81	133.748	5.01196	4	-7.8057	111.834	20.2718	3
	-6.89	47.4116	6.71763	4	-6.9	32.08	1.78733	3	-6.9	76.7633	7.67879	3	-6.9	78.7667	3.67279	3	-6.9	56.62	2.44391	3	-8	93.7817	13.4803	12	-6.4	108.742	9.34372	5	-6.4	69.5325	7.48433	4	-6.4	148.59	9.78045	4	-7.4049	115.635	9.29224	3
	-6.51	67.8534	0.605015	4	-6.51	55.4233	2.10071	3	-6.51	86.7967	6.95732	3	-6.51	93.06	2.35789	3	-6.51	71.7067	2.2357	3	-7	102.686	12.6349	11	-6	114.16	9.06618	5	-6	75.125	8.96988	4	-6	156.64	13.9094	4	-7.0041	131.52	14.221	6
	-6.11	86.0665	5.27261	4	-6.12	69.9667	2.04598	3	-6.12	92.5667	8.74519	3	-6.12	94.8367	1.73586	3	-6.12	84.5967	1.5835	3	-6	105.717	18.5658	6	-5.6	130.818	11.0356	5	-5.6	76.7625	6.11303	4	-5.6	168.52	8.99058	4	-6.6032	116.702	9.27017	3
	-5.71	105.46	4.65893	4	-5.72	78.38	4.20991	3	-5.72	98.69	4.2506	3	-5.72	104.473	5.15771	3	-5.72	92.4867	1.68705	3	-5	102.013	14.1869	6	-5.2	134.986	13.2653	5	-5.2	76.835	8.0516	4	-5.2	180.993	12.1116	4	-6.2024	113.167	12.7477	8
	-5.32	109.377	3.36572	4	-5.32	85.0333	1.92389	3	-5.32	98.1267	6.0016	3	-5.32	99.0067	2.11045	3	-5.32	95.6867	2.41046	3	-4	131.51	22.1005	6	-4.8	139.412	11.6784	5	-4.8	86.5225	7.72618	4	-4.8	194.312	17.818	4	-5.8016	121.932	16.7272	3
	-4.92	114.414	5.00973	4	-4.92	88.4367	6.77774	3	-4.92	98.3567	3.04359	3	-4.92	98.2567	2.06207	3	-4.92	94.7267	0.893687	3					-4.4	140.154	12.521	5	-4.4	87.6125	6.59554	4	-4.4	189.065	13.7334	4	-5.4008	122.28	14.6922	3
	-4.52	100.121	7.81503	4	-4.52	83.5833	6.77172	3	-4.52	99.19	5.58694	3	-4.52	96.36	0.678405	3	-4.52	91.7233	1.64263	3					-4	148.746	13.6889	5	-4	95.01	4.53795	4	-4	192.765	17.1738	4	-5	108.669	8.34473	8
Cmp 6	-10	0	0	3	-10	0	0	3	-10	0.246667	0.246667	3	-10	-0.07	0.185023	3	-10	0	0	3	-11	6.84	5.38681	4	-10	13.4	6.36326	3	-10	7.495	1.62292	4	-10	5.77	8.38942	3	-11	0	0	3
	-8.88606	-8.28734	9.68078	3	-8.89	2.06333	4.63522	3	-8.89	0.8	0.858157	3	-8.89	0.7	0.130512	3	-8.89	1.5	0.646632	3	-10	-1.794	5.24691	5	-8.89	-0.474	2.67439	5	-8.89	2.1275	2.7305	4	-8.89	-0.138	6.37479	5	-10	-1.1988	1.5333	3
	-8.49485	-5.02366	7.18206	2	-8.59	5.07	4.03258	3	-8.59	1.21333	0.612218	3	-8.59	-0.0966667	0.272906	3	-8.59	0.66	0.703017	3	-9	3.6625	1.56997	4	-8.59	-1.344	3.60294	5	-8.59	3.255	2.34537	4	-8.59	31.46	2.1945	3	-9	1.85216	5.75854	3
	-8.09366	-4.25031	3.5896	3	-8.1	1.96	3.36597	3	-8.1	1.04	0.978588	3	-8.1	0.346667	0.2818	3	-8.1	2.52	0.935789	3	-8	25.814	5.38621	5	-8.1	-5.97	3.11919	5	-8.1	9.63	3.66793	4	-8.1	10.0533	21.4501	3	-8	9.61953	3.20139	3
	-7.69854	5.3448	3.29086	2	-7.7	4.39333	3.81382	3	-7.7	1.00333	0.714897	3	-7.7	1.78333	0.771715	3	-7.7	2.08	0.553745	3	-7	89.988	11.4995	5	-7.7	0.9725	4.097	4	-7.7	24.785	2.72433	4	-7.7	27.2	16.9832	4	-7	41.28	4.44656	2
	-7.29947	-8.81916	7.83174	3	-7.3	4.10667	0.411555	3	-7.3	2.25333	0.436438	3	-7.3	3.46	0.225167	3	-7.3	2.31667	0.250954	3	-6	108.472	14.0061	5	-7.3	6.824	3.28007	5	-7.3	38.9975	3.86812	4	-7.3	35.13	11.2884	5	-6	59.5963	6.86577	2
	-6.89279	0.774997	2.26743	3	-6.9	3.39333	4.07773	3	-6.9	2.03333	1.3198	3	-6.9	7.42333	1.32871	3	-6.9	2.89	0.500233	3	-5	112.478	16.2718	5	-6.9	16.676	4.69143	5	-6.9	44.345	4.85068	4	-6.9	44.76	9.72053	5	-5	49.0025	7.65221	3
	-6.50585	-9.85916	7.49925	3	-6.51	3.96333	3.47626	3	-6.51	4.38667	0.505481	3	-6.51	7.37333	1.36999	3	-6.51	3.44667	0.897038	3	-4	117.094	19.0215	5	-6.51	30.304	2.06378	5	-6.51	49.0225	4.06595	4	-6.51	63.114	6.59362	5
	-6.11014	2.08259	2.96854	3	-6.12	2.72333	0.537598	3	-6.12	4.51	0.625806	3	-6.12	6.61333	0.617234	3	-6.12	3.65667	0.49901	3					-6.12	31.616	6.61849	5	-6.12	53.7175	3.24417	4	-6.12	68.936	6.21727	5
	-5.71309	-8.57989	6.98463	3	-5.72	6.89333	1.37364	3	-5.72	4.68	0.690724	3	-5.72	7.43667	1.27183	3	-5.72	3.83667	1.20701	3					-5.72	38.254	2.82782	5	-5.72	59.395	2.61313	4	-5.72	80.222	4.67212	5
	-5.31587	-0.471824	7.34262	3	-5.32	0.64	1.68078	3	-5.32	7.22333	1.40575	3	-5.32	7.90667	0.538527	3	-5.32	3.29333	0.0851143	3					-5.32	50.888	4.6475	5	-5.32	64.9775	4.05982	4	-5.32	90.662	9.28004	5
	-4.91966	-11.212	8.95287	3	-4.92	0.906667	1.1922	3	-4.92	5.32667	0.499478	3	-4.92	7.42333	0.500411	3	-4.92	5.39333	0.971122	3					-4.92	53.1	5.10622	5	-4.92	67.2775	4.02674	4	-4.92	93.282	8.48934	5
	-4.52288	5.67531	0	1	-4.52	-0.09	1.9082	3	-4.52	6.59333	0.415625	3	-4.52	9.14	1.79606	3	-4.52	5.62333	0.570068	3					-4.52	61.36	6.87833	5	-4.52	73.045	4.52767	4	-4.52	101.528	11.0053	4
Cmp 7	-10	-0.932015	2.28296	4	-10	0.726	1.1302	5	-10	3.165	0.348776	6	-10	3.155	0.336301	6	-10	2.34	0.491867	6	-22	9.64794	7.97551	8	-10	11.9575	4.69802	4	-10	4.975	2.62442	4	-10	8.2775	5.2423	4	-10	0	0	6
	-8.41	2.13815	4.08467	4	-8.41	1.212	1.20485	5	-8.41	3.67333	0.347521	6	-8.41	2.86667	0.369059	6	-8.41	3.02667	0.932293	6	-19	2.51743	7.33356	2	-8.41	6.1975	5.71924	4	-8.41	19.8075	5.00323	4	-8.41	6.4075	3.43365	4	-8.8861	18.4412	9.318	6
	-8.02	2.51072	2.2085	4	-8.02	0.168	0.613428	5	-8.02	3.29667	0.525393	6	-8.02	4.375	0.433518	6	-8.02	2.68833	0.784349	6	-18	-13.4981	10.6277	2	-7.93	18.585	10.8799	4	-7.93	33.555	7.88055	4	-8.01	27.61	11.7999	4	-8.4894	6.64434	3.15509	3
	-7.6	-2.96135	1.16366	4	-7.6	2.98	1.50225	5	-7.6	4.975	0.461069	6	-7.6	5.30667	0.892945	6	-7.6	3.78	0.55969	6	-17	2.08261	9.56861	2	-7.62	31.8625	13.7678	4	-7.62	44.47	7.56414	4	-7.61	55.7425	11.3538	4	-8.0928	28.2508	6.82315	6
	-7.2	0.392986	2.98015	4	-7.2	3.642	1.53933	5	-7.2	8.74833	1.50975	6	-7.2	9.73167	1.96051	6	-7.2	5.31167	0.772496	6	-16	0.688541	1.76618	2	-7.2	58.8075	13.1366	4	-7.2	61.5525	5.13573	4	-7.21	77.43	9.46819	4	-7.6961	77.649	9.11911	3
	-6.8	4.31041	4.85267	4	-6.8	4.536	2.61706	5	-6.8	17.87	2.85084	6	-6.8	18.3283	3.03492	6	-6.8	9.53167	1.54651	6	-15	3.99013	14.2803	2	-6.81	82.3275	9.68766	4	-6.81	74.2775	5.44028	4	-6.81	104.895	9.75813	4	-7.2994	78.5245	22.5452	3
	-6.42	6.30437	4.59597	4	-6.42	11.628	2.96721	5	-6.42	44.6367	4.53441	6	-6.42	48.41	3.79458	6	-6.42	25.4167	3.10409	6	-14	-16.7771	3.94314	2	-6.4	115.203	6.28844	4	-6.4	81.0975	5.58139	4	-6.4	130.722	9.12843	4	-6.9028	74.4721	17.7742	6
	-6.01	19.9868	1.46678	4	-6.01	24.09	5.65361	5	-6.01	63.8217	4.32622	6	-6.01	68.4667	1.86509	6	-6.01	43.0417	2.4027	6	-13	-9.68861	5.39455	2	-6	114.847	7.28249	4	-6	85.305	5.54841	4	-6	143.965	8.27349	4	-6.5061	93.6152	21.6711	3
	-5.6	24.7514	4.84044	4	-5.6	30.446	4.85939	5	-5.6	71.93	2.85878	6	-5.6	75.3133	1.26568	6	-5.6	54.1833	2.75601	6	-12	-0.878179	1.39937	2	-5.6	119.23	4.9796	4	-5.6	87.9175	5.02837	4	-5.6	152.493	18.7971	4	-6.1095	108.254	13.4911	6
	-5.2	44.2345	2.78806	4	-5.2	37.932	3.38588	5	-5.2	82.5833	3.05536	6	-5.2	86.565	1.88584	6	-5.2	69.4967	2.02369	6	-11	69.5471	9.58267	8	-5.2	139.768	4.9757	4	-5.2	90.505	4.71652	4	-5.2	172.363	10.0803	4	-5.7128	99.0526	17.0238	3
	-4.8	52.6733	8.12441	4	-4.8	63.208	5.35617	5	-4.8	97.0717	2.63049	6	-4.8	95.6467	1.37773	6	-4.8	83.6067	4.55031	6	-10	78.3063	6.17758	8	-4.8	142.99	1.94509	4	-4.8	93.75	4.85379	4	-4.8	166.865	9.92448	4	-5.3162	105.859	1.9187	2
	-4.4	86.6868	6.13933	4	-4.4	81.388	10.3041	5	-4.4	102.37	2.57931	6	-4.4	103.595	0.923665	6	-4.4	94.74	3.97566	6	-9	81.3421	8.48865	6	-4.4	154.565	4.51262	4	-4.4	99.1225	5.8727	4	-4.4	188.995	13.4028	4	-4.9195	79.0276	8.07273	4
	-4	93.2134	13.169	4	-4	99.97	12.1016	4	-4	108.785	2.56934	6	-4	110.178	2.1667	6	-4	103.067	4.38528	6	-8	83.051	7.4755	6	-4	168.745	6.74878	4	-4	107.78	4.20115	4	-4	203.235	18.5661	4
																					-7	79.2609	6.36966	6
																					-6	82.8978	4.94011	6
																					-5	86.4854	6.78416	3
																					-4	91.9408	8.4846	6
Cmp 8	-10	-0.752242	0.752242	3	-10	0	0	3	-10	0.723333	0.110202	3	-10	0.533333	0.289847	3	-10	0.39	0.508167	3	-12	6.75	10.49	2	-10	-3.43	8.3945	4	-10	6.2175	1.40995	4	-10	2.0275	8.81433	4	-11	0.139379	0.139379	4
	-8.41	-8.86086	4.70447	3	-8.41	1.17	3.64715	3	-8.41	-0.546667	0.620546	3	-8.41	-0.663333	0.670953	3	-8.41	-0.0433333	0.803043	3	-9.98	-1.315	3.74487	4	-8.41	10.9133	4.81029	3	-8.41	-0.0825	3.12995	4	-8.41	7.45667	14.9209	3	-10	4.76728	1.54433	4
	-8.02	-6.79996	7.10968	3	-8.01	0.543333	3.21007	3	-8.01	0.403333	0.48502	3	-8.01	1.14667	0.885369	3	-8.01	0.186667	0.22393	3	-9.55	2.2	5.92818	3	-7.93	-2.51	3.36582	4	-7.93	1.055	3.2587	4	-8.01	-8.5075	8.942	4	-9	-4.1236	6.58769	4
	-7.6	-4.54701	2.91822	3	-7.61	3.09333	2.87927	3	-7.61	0.666667	1.08984	3	-7.61	0.746667	0.266729	3	-7.61	1.18	0.0493288	3	-9.11	5.9825	16.067	4	-7.62	-3.7875	7.61681	4	-7.62	6.2275	4.33096	4	-7.61	-0.2325	9.94215	4	-8	-1.01943	4.03287	4
	-7.2	-1.39542	0.177792	2	-7.21	0.816667	2.01204	3	-7.21	1.04333	0.483368	3	-7.21	1.42667	0.283392	3	-7.21	1.38667	0.438571	3	-8.67	43.085	8.22844	4	-7.2	-9.63	9.3325	4	-7.2	25.0525	3.17591	4	-7.21	14.5275	2.43241	4	-7	-3.12399	6.19003	4
	-6.8	-4.5606	4.2357	3	-6.81	4.04333	0.753444	3	-6.81	1.28	0.216333	3	-6.81	-0.166667	0.503068	3	-6.81	1.64667	0.324568	3	-8.23	86.6025	25.3605	4	-6.81	21.9425	7.40004	4	-6.81	40.6325	4.0672	4	-6.81	53.565	8.53629	4	-6	52.7622	8.06513	4
	-6.42	-9.40607	5.68283	3	-6.4	4.31667	3.25138	3	-6.4	0.113333	0.377374	3	-6.4	1.68	0.25865	3	-6.4	1.60667	0.853158	3	-7.79	128.555	25.9673	4	-6.4	41.155	9.88466	4	-6.4	57.8075	2.01833	4	-6.4	78.6325	8.17114	4	-5	165.214	16.8746	4
	-6.01	-9.3018	8.38327	3	-6	-0.573333	1.45552	3	-6	3.97333	0.158149	3	-6	5.16	0.906035	3	-6	4.08333	1.46048	3					-6	70.8925	10.6094	4	-6	72.5975	2.47554	4	-6	99.8425	10.0748	4	-4	247.919	33.5606	3
	-5.6	-4.87148	7.92913	2	-5.6	2.14667	1.35851	3	-5.6	8.64	1.08099	3	-5.6	12.1167	2.12949	3	-5.6	5.01667	0.498676	3					-5.6	96.4675	12.186	4	-5.6	83.3775	5.35703	4	-5.6	133.067	7.21247	4
	-5.2	-5.98851	8.35191	3	-5.2	3.14667	1.75273	3	-5.2	21.7667	2.12108	3	-5.2	23.45	2.73359	3	-5.2	13.15	1.51282	3					-5.2	117.728	9.54815	4	-5.2	90.255	2.49741	4	-5.2	158.433	8.12017	4
	-4.8	0.108073	5.47296	3	-4.8	3.02	1.92079	3	-4.8	36.0033	3.53839	3	-4.8	37.0333	3.30903	3	-4.8	21.7	1.24649	3					-4.8	146.403	18.231	4	-4.8	96.305	4.55234	4	-4.8	169.243	9.21109	4
	-4.4	5.80791	7.66991	3	-4.4	16.7533	2.30764	3	-4.4	47.2267	5.99024	3	-4.4	46.7833	3.81202	3	-4.4	23.7167	1.91737	3					-4.4	153.037	11.0851	3	-4.4	101.903	3.2894	4	-4.4	187.977	15.6032	4
	-4	19.9624	3.59301	3	-4	18.28	1.88325	3	-4	60.9567	4.1205	3	-4	58.78	2.49934	3	-4	39.1267	4.02114	3					-4				-4	106.1	2.2774	3	-4	189.037	12.1957	3
Cmp 9	-10	0	0	2	-10	0	0	3	-10	0.41	0.41	3	-10	0.863333	0.789522	3	-10	-0.0333333	0.0333333	3	-11	3.33833	3.09867	6	-10	-3.67222	2.76724	9	-10	3.39	2.26995	4	-10	2.63	4.24172	4	-10	0	0	5
	-8.8069	3.13207	0.518484	2	-8.89	0.366667	1.59668	3	-8.41	0.916667	0.226961	3	-8.41	0.966667	0.778232	3	-8.41	0.26	0.489524	3	-10	3.10833	5.83566	6	-7.61	19.6478	7.06744	9	-8.41	4.26	2.29264	4	-8.41	2.06	0	1	-8.4089	10.4485	19.4724	3
	-8.3699	-11.9223	11.1404	2	-8.49	0.9	2.8564	3	-8.01	1.37	0.512933	3	-8.01	2.26	0.105987	3	-8.01	0.776667	0.376755	3	-9	-1.09167	6.11564	6	-7.21	25.0311	8.12719	9	-8.01	16.57	2.39949	4	-8.01	9.5575	6.36165	4	-8.0081	48.9101	21.3142	5
	-7.9329	-8.15795	1.97897	2	-8.09	0.74	0.899685	3	-7.61	1.35333	0.258285	3	-7.61	2.89333	0.741088	3	-7.61	0.803333	1.25481	3	-8	38.3283	9.1466	6	-6.81	32.4533	7.58717	9	-7.61	30.9275	2.51063	4	-7.61	21.95	5.16001	4	-7.6073	52.9306	29.5957	3
	-7.4959	-2.10916	7.10771	2	-7.7	1.82667	0.366621	3	-7.21	2.45333	0.401677	3	-7.21	4.56333	0.749007	3	-7.21	2.58333	0.658314	3	-7	63.55	11.4589	6	-6.4	38.3033	7.99257	9	-7.21	42.4575	2.30599	4	-7.21	33.09	7.4667	4	-7.2065	77.5575	24.447	4
	-7.0589	-9.80719	1.63326	2	-7.3	1.94333	2.03491	3	-6.81	3.88333	0.39346	3	-6.81	5.97667	1.42841	3	-6.81	2.02	1.47358	3	-6	82.4983	5.86462	6	-6	39.2445	5.09943	9	-6.81	47.6375	4.28174	4	-6.81	49.1175	7.87225	4	-6.4049	74.4264	33.1613	3
	-6.6219	-7.50249	2.41468	2	-6.9	4.17667	1.65869	3	-6.4	3.55667	0.948285	3	-6.4	7.75667	1.44594	3	-6.4	3.31333	0.878642	3	-5	86.2067	7.71379	6	-5.6	37.7133	6.10583	9	-6.4	54.805	2.26438	4	-6.4	47.975	8.82742	4	-6.0041	70.8244	21.2756	4
	-6.1849	-12.8438	11.6711	2	-6.51	3.38333	1.56751	3	-6	5.18333	0.222136	3	-6	8.94667	1.97641	3	-6	4.64333	0.573653	3	-4	110.148	7.36875	6	-5.2	38.8233	6.8857	9	-6	57.355	3.4146	4	-6	64.1025	4.62029	4	-5.6032	74.8767	16.5218	2
	-5.748	-7.36869	10.2254	2	-6.11	3.84667	4.74469	3	-5.6	4.65	0.656227	3	-5.6	9.58667	1.97743	3	-5.6	3.65	0.502925	3					-4.8	43.6733	4.48967	9	-5.6	61.3175	3.89129	4	-5.6	62.915	6.79538	4	-5.2024	54.0867	23.1542	3
	-5.311	-2.02311	4.0112	2	-5.71	3.25667	2.27022	3	-5.2	5.03333	0.709984	3	-5.2	8.08	1.76511	3	-5.2	3.36667	1.16121	3					-4.4	48.07	4.97463	9	-5.2	61.6275	4.47498	4	-5.2	88.1367	6.49528	3	-4.8016	90.0666	23.5965	5
	-4.874	-1.77503	6.82028	2	-5.32	0.0899999	3.29078	3	-4.8	4.73	0.575587	3	-4.8	9.50333	1.3059	3	-4.8	5.00667	0.808751	3					-4	57.0556	4.80266	9	-4.8	64.16	5.4712	4	-4.8	75.6025	10.1641	4
	-4.437	-7.77795	7.88096	2	-4.92	1.76333	2.88029	3	-4.4	6.5	0.417413	3	-4.4	9.71	2.49953	3	-4.4	4.26	1.30399	3									-4.4	68.185	5.94324	4	-4.4	74.3275	5.69494	4
	-4	-8.89175	7.13178	2	-4.52	0.806667	0.438571	3	-4	9.87	0.710211	3	-4	14.0767	2.62762	3	-4	4.90667	1.17419	3									-4	70.74	5.68737	4	-4	80.65	0	1
Cmp 10	-10	-0.359196	0.359196	3	-10	0	0	3	-10	0.576667	0.295654	3	-10	1.76	0.370405	3	-10	0.343333	0.249956	3	-11	6.49667	0.699007	3	-10	-6.12375	3.09629	8	-10	4.89	1.19452	4	-10	3.4925	9.48492	4	-11	0	0	4
	-8.41	3.50829	0	1	-8.41	3.18667	0.907181	3	-8.41	0.693333	0.769531	3	-8.41	1.43333	0.231397	3	-8.41	0.69	1.22845	3	-10	-1.41667	5.95739	3	-8.41	12.4925	6.90327	8	-8.41	2.2975	1.17526	4	-8.41	15.15	5.17748	3	-10	-4.38742	4.57244	4
	-8.02	-10.8811	12.0237	3	-8.01	1.8	2.3699	3	-8.01	0.816667	0.362415	3	-8.01	0.726667	0.776838	3	-8.01	0.61	0.295973	3	-9	-0.16	3.81075	4	-7.93	-0.73875	2.88342	8	-7.93	1.03	2.75296	4	-8.01	2.2675	4.89203	4	-9	3.08609	5.01938	4
	-7.6	-0.367883	3.49805	2	-7.61	-1.25	0.596769	3	-7.61	0.216667	0.292935	3	-7.61	3.03333	1.1921	3	-7.61	0.143333	1.52613	3	-8	7.665	8.04258	4	-7.62	0.85625	4.88364	8	-7.62	7.8625	2.68542	4	-7.61	0.4525	7.35138	4	-8	2.42866	1.79719	3
	-7.2	-8.53618	7.87568	3	-7.21	2.94333	3.76213	3	-7.21	1.94333	0.618663	3	-7.21	2.83	1.38921	3	-7.21	0.946667	0.953246	3	-7	1.995	12.1739	4	-7.2	10.41	6.26634	8	-7.2	21.97	2.76655	4	-7.21	-6.38	8.48412	4	-7	19.1364	2.35385	3
	-6.8	6.25293	8.38936	3	-6.81	0.653333	0.863333	3	-6.81	0.553333	0.541767	3	-6.81	2.11333	0.810788	3	-6.81	1.21	0.54151	3	-6	36.7925	21.6759	4	-6.81	22.0463	8.29244	8	-6.81	39.2	1.28546	4	-6.81	3.415	6.31024	4	-6	23.8214	3.8405	3
	-6.42	-12.2805	7.33717	3	-6.4	3.08	1.9219	3	-6.4	3.36	0.90257	3	-6.4	5.52333	2.69717	3	-6.4	1.47	1.30931	3	-5	98.8325	8.34228	4	-6.4	42.4913	7.822	8	-6.4	51.0975	1.02964	4	-6.4	35.485	7.78124	4	-5	67.8843	16.5174	3
	-6.01	-3.32312	5.22567	3	-6	4.99	2.35695	3	-6	7.16333	0.0633333	3	-6	12.89	2.89611	3	-6	4.34	0.829237	3	-4	123.68	15.3587	4	-6	42.2912	7.59502	8	-6	62.3925	1.47508	4	-6	50.165	9.25546	4	-4	127.03	13.1168	3
	-5.6	1.52402	0.935199	3	-5.6	6.96	2.96248	3	-5.6	11.14	0.608715	3	-5.6	20.12	2.30651	3	-5.6	8.66667	1.86914	3					-5.6	52.0913	4.48587	8	-5.6	71.985	2.84876	4	-5.6	70.5325	10.6679	4
	-5.2	-2.36067	6.98572	3	-5.2	3.25333	0.523875	3	-5.2	20.9	0.37899	3	-5.2	27.7	3.52855	3	-5.2	10.7	1.36635	3					-5.2	58.4175	5.77006	8	-5.2	74.885	1.68527	4	-5.2	78.065	3.56576	4
	-4.8	-6.9368	10.2645	3	-4.8	6.16333	1.79304	3	-4.8	24.1533	1.3054	3	-4.8	28.6267	3.54599	3	-4.8	14.9167	2.45553	3					-4.8	62.6737	4.63705	8	-4.8	84.2925	1.68959	4	-4.8	91.6625	6.26262	4
	-4.4	0.482158	5.82841	3	-4.4	8.31667	4.66634	3	-4.4	29.0867	1.49114	3	-4.4	35.86	1.51368	3	-4.4	17.36	2.64213	3					-4.4	79.1887	4.59947	8	-4.4	86.815	2.73425	4	-4.4	100.49	6.54538	4
	-4	-2.21643	9.19004	3	-4	13.2367	2.71714	3	-4	38.05	1.76264	3	-4	39.82	0	1	-4	22.71	2.69405	3					-4	86.3614	3.72195	7	-4	91.585	2.76814	4	-4	103.59	5.0752	4
Cmp 11	-10	0	0	5	-10	0	0	3	-10	0	0	3	-10	-0.31	0.351046	3	-10	0	0	3	-11	-6.84333	3.79171	3	-10	20.305	8.65721	4	-10	5.3425	2.20308	4	-10	11.9067	8.48113	3	-11	0.33	0.33	4
	-8.41	0.707851	2.92202	5	-8.41	-1.14333	2.20994	3	-8.41	-0.0433333	0.240301	3	-8.41	0.78	0.426654	3	-8.41	-0.27	1.35178	3	-10	-1.205	5.685	2	-8.41	-10.0275	6.10666	4	-8.41	0.145	0.83497	4	-8.41	-9.105	3.78388	4	-10	-0.757022	3.18593	4
	-8.01	-0.66145	2.27606	5	-8.01	3.61667	3.4671	3	-8.01	0.766667	0.178357	3	-8.01	-0.15	0.12897	3	-8.01	-0.0833333	0.127192	3	-9	10.3333	6.83404	3	-7.93	-7.335	2.11863	4	-7.93	2.22	2.14809	4	-8.01	9.4875	4.99204	4	-9	3.06332	2.93891	4
	-7.61	-2.37003	2.21564	5	-7.61	-0.0966666	0.735421	3	-7.61	0.656667	0.456119	3	-7.61	-0.0433333	0.343382	3	-7.61	-0.753333	0.414903	3	-8	31.5533	6.4842	3	-7.62	-4.5725	3.15953	4	-7.62	12.0125	3.51172	4	-7.61	2.75	3.95185	4	-8	1.00864	2.06317	4
	-7.21	-3.7436	1.95906	5	-7.21	-0.27	2.95026	3	-7.21	0.893333	1.05414	3	-7.21	-0.416667	0.328346	3	-7.21	0.266667	0.439596	3	-7	63.3867	3.20378	3	-7.2	-1.615	6.79238	4	-7.2	21.27	4.49137	4	-7.21	21.025	2.73887	4	-7	20.3836	11.3921	4
	-6.81	-1.25841	1.58994	5	-6.81	-3.20333	1.36646	3	-6.81	0.223333	0.557863	3	-6.81	0.19	0.579741	3	-6.81	-0.846667	0.794362	3	-6	83.3733	9.00186	3	-6.81	13.0125	2.28273	4	-6.81	37.88	2.89627	4	-6.81	43.9025	1.40146	4	-6	37.6573	6.50402	4
	-6.4	2.91423	2.39441	5	-6.4	1.80667	1.42936	3	-6.4	0.683333	0.0768838	3	-6.4	0.24	0.052915	3	-6.4	-1.34333	0.424748	3	-5	88.79	9.87522	3	-6.4	32.5225	6.12337	4	-6.4	49.6375	3.95587	4	-6.4	77.1675	6.32966	4	-5	55.6574	6.11719	3
	-6	0.991827	3.12222	5	-6	2.66333	1.06186	3	-6	2.68	0.683691	3	-6	2.87	0.72037	3	-6	0.373333	1.11275	3	-4	107.27	5.99908	3	-6	40.8225	5.21888	4	-6	59.37	4.33079	4	-6	109.375	12.7251	4
	-5.6	1.18803	2.37769	5	-5.6	0.0266667	2.41154	3	-5.6	1.69333	0.711462	3	-5.6	4.03667	0.317508	3	-5.6	1.17	0.190788	3					-5.6	44.3625	7.43662	4	-5.6	65.44	2.6422	3	-5.6	118.085	13.953	4
	-5.2	3.73818	0.785569	5	-5.2	-0.36	3.3393	3	-5.2	3.21667	0.699055	3	-5.2	7.35333	0.430865	3	-5.2	2.00333	1.71738	3					-5.2	57.8875	10.2674	4	-5.2	74.865	3.58	4	-5.2	119.638	6.19368	4
	-4.8	5.23106	1.2748	5	-4.8	3.41333	3.3562	3	-4.8	4.09	0.389744	3	-4.8	11.6967	0.228132	3	-4.8	3.75333	0.749318	3					-4.8	73.9625	10.0735	4	-4.8	78.075	6.28363	4	-4.8	141.282	10.2968	4
	-4.4	3.88432	4.11169	5	-4.4	4.81667	0.568106	3	-4.4	4.87667	1.01419	3	-4.4	12.6067	0.594652	3	-4.4	4.87667	0.993602	3					-4.4	84.1275	10.5463	4	-4.4	85.9925	6.71061	4	-4.4	145.66	11.6186	3
	-4	9.43867	1.51088	5	-4	2.25	2.9258	3	-4	4.79667	0.354087	3	-4	10.5033	0.860897	3	-4	3.19667	1.89942	3					-4	81.995	8.93694	4	-4	94.17	7.32395	4	-4	157.6	12.141	4
Cmp 12	-10	0	0	5	-10	0	0	6	-10	1.6	0.344509	6	-10	1.76833	0.180211	6	-10	2.17833	0.347969	6	-11	19.875	7.085	2	-10	7.625	5.49228	4	-10	0.1525	1.87926	4	-10	9.07	7.84738	4	-10	0	0	4
	-8.41	0.307046	4.16035	5	-8.41	-0.236667	1.52978	6	-8.41	1.32	0.299422	6	-8.41	1.67833	0.415816	6	-8.41	1.02833	0.211115	6	-10	-7.93	9.82271	3	-8.41	-4.5525	4.83411	4	-8.41	6.215	1.74512	4	-8.41	6.08	15.7237	4	-8.4089	31.858	16.9127	4
	-8.01	3.13177	3.28803	5	-8.01	2.43	1.09003	6	-8.01	1.62167	0.513163	6	-8.01	3.39333	0.644943	6	-8.01	1.33667	0.352663	6	-9	4.10333	5.72969	3	-7.93	8.1575	5.11077	4	-7.93	19.2125	2.8242	4	-8.01	34.1675	13.0502	4	-8.0081	23.8976	20.2201	4
	-7.61	2.83297	3.73887	5	-7.61	-0.513333	1.56924	6	-7.61	2.49833	0.622765	6	-7.61	4.09667	0.578617	6	-7.61	2.60167	0.767661	6	-8	23.3133	14.3559	3	-7.62	21.4125	6.56109	4	-7.62	36.2275	2.84082	4	-7.61	59.44	11.3962	4	-7.6073	67.9064	15.0808	4
	-7.21	3.61166	1.88472	5	-7.21	-1.88167	1.87212	6	-7.21	4.98	0.793133	6	-7.21	9.28	0.270641	6	-7.21	3.66667	0.986325	6	-7	68.9933	10.2546	3	-7.2	34.7925	11.0623	4	-7.2	52.595	1.67962	4	-7.21	83.165	9.78383	4	-7.2065	73.6712	16.9673	4
	-6.81	-0.204815	1.97316	5	-6.81	-0.675	2.17783	6	-6.81	10.16	0.883652	6	-6.81	18.45	0.904459	6	-6.81	6.65	0.454987	6	-6	87.6867	10.9016	3	-6.81	63.35	12.2672	4	-6.81	65.4375	1.81631	4	-6.81	110.267	9.22083	4	-6.8057	103.686	16.3958	3
	-6.4	3.04068	2.66628	5	-6.4	3.45333	0.624359	6	-6.4	21.57	1.16144	6	-6.4	30.2667	1.10625	6	-6.4	13.1217	0.343331	6	-5	80.0967	3.56095	3	-6.4	72.8	12.5584	4	-6.4	67.3075	3.00144	4	-6.4	130.105	8.58546	4	-6.4049	87.0804	2.3366	3
	-6	2.93777	2.59452	5	-6	2.83	1.45979	6	-6	29.9583	1.19348	6	-6	37.84	1.79653	6	-6	17.845	1.20027	6	-4	131.61	6.93	2	-6	76.6375	10.9671	4	-6	76.41	1.79772	4	-6	133.91	6.39649	4	-6.0041	66.4735	9.49731	4
	-5.6	-0.298061	3.93994	5	-5.6	3.12	1.85026	6	-5.6	35.7467	1.14019	6	-5.6	43.24	1.99625	6	-5.6	21.0733	1.63687	6					-5.6	85.105	11.9726	4	-5.6	78.005	1.46779	4	-5.6	146.995	3.65117	4	-5.6032	90.3433	12.7678	2
	-5.2	-1.88556	2.04587	5	-5.2	6.58667	0.987278	6	-5.2	37.6883	1.92754	6	-5.2	46.645	2.54271	6	-5.2	22.2217	1.78417	6					-5.2	95.72	10.6649	4	-5.2	79.425	0.63035	4	-5.2	142.143	8.01198	4	-5.2024	118.986	1.48262	3
	-4.8	7.99584	4.2568	5	-4.8	4.61833	1.76016	6	-4.8	39.0583	1.0592	6	-4.8	46.5683	1.87661	6	-4.8	25.1417	1.55258	6					-4.8	91.43	13.85	4	-4.8	81.9275	5.68686	4	-4.8	147.162	6.8743	4	-4.8016	115.209	17.551	4
	-4.4	10.1061	2.35345	5	-4.4	7.84167	1.72358	6	-4.4	43.0183	1.49964	6	-4.4	51.4067	2.97275	6	-4.4	28.2467	1.43586	6					-4.4	95.9375	13.5298	4	-4.4	87.0025	2.71827	4	-4.4	154.773	1.47272	4
	-4	15.6285	5.53111	5	-4	13.39	1.87099	6	-4	49.71	2.27841	6	-4	58.7983	2.49871	6	-4	33.2217	0.964425	6					-4	108.118	14.1776	4	-4	94.135	4.78301	4	-4	162.812	9.01704	4
Cmp 13	-10	0.102867	1.50797	5	-10	0.3	0.39	3	-10	0.266667	0.707044	3	-10	-0.0366667	0.35272	3	-10	0.913333	0.780968	3	-11	2.665	3.04273	4	-10	16.5275	8.03718	4	-10	3.445	0.936398	4	-10	15.1225	3.84554	4	-11	-3.27343	3.27343	4
	-8.41	1.92048	1.2476	5	-8.41	-0.0466667	2.81202	3	-8.41	1.48667	0.691408	3	-8.41	0.47	0.113725	3	-8.41	-0.253333	0.203661	3	-10	0.558	1.69246	5	-8.41	-7.0375	0.629714	4	-8.41	0.0224999	2.21502	4	-8.41	0.3	7.1946	4	-10	2.71419	14.6093	4
	-8.01	3.07992	1.86144	5	-8.01	-0.43	1.8796	3	-8.01	-0.22	0.666808	3	-8.01	1.1	0.538176	3	-8.01	0.793333	0.44431	3	-9	-1.69	9.07975	5	-7.93	1.6575	5.05578	4	-7.93	2.775	1.0598	4	-8.01	8.36	7.75085	4	-9	-8.2367	9.45685	4
	-7.61	2.78389	1.36623	5	-7.61	0.57	1.57259	3	-7.61	0.853333	0.749229	3	-7.61	0.296667	0.135933	3	-7.61	1.00333	0.256926	3	-8	8.682	10.0453	5	-7.62	6.095	6.94201	4	-7.62	14.8325	5.05232	4	-7.61	22.0275	14.8553	4	-8	-10.3563	4.91036	4
	-7.21	0.17316	1.44889	5	-7.21	-1.44333	1.78023	3	-7.21	0.613333	1.09509	3	-7.21	0.43	0.416053	3	-7.21	1.19667	0.80708	3	-7	18.926	10.7062	5	-7.2	16.39	8.61643	4	-7.2	28.6175	4.35887	4	-7.21	38.555	13.675	4	-7	25.392	16.0038	4
	-6.81	-3.5105	1.28161	5	-6.81	0.286667	0.880082	3	-6.81	1.85667	0.672342	3	-6.81	1.09	0.432666	3	-6.81	0.453333	0.606364	3	-6	77.172	21.3686	5	-6.81	48.6125	10.5139	4	-6.81	49.8075	4.61609	4	-6.81	66.3525	17.7789	4	-6	9.66304	7.71854	3
	-6.4	1.24307	1.90627	5	-6.4	-0.07	1.5025	3	-6.4	2.95333	0.943351	3	-6.4	7.29667	1.1325	3	-6.4	2.71333	0.741852	3	-5	113.268	22.7114	5	-6.4	70.6075	13.2463	4	-6.4	64.5125	4.48253	4	-6.4	102.53	12.5911	4	-5	89.0148	24.6352	3
	-6	-0.638539	2.15618	5	-6	7.27	2.4581	3	-6	21.4	1.75001	3	-6	31.21	1.10564	3	-6	15.8667	3.17986	3	-4	126.182	25.2483	5	-6	79.5625	12.6591	4	-6	76.0475	2.16677	4	-6	115.922	14.2081	4	-4	195.876	34.5623	4
	-5.6	4.83752	0.975186	5	-5.6	10.7133	5.34508	3	-5.6	44.7333	1.90354	3	-5.6	59.5233	1.9087	3	-5.6	32.46	0.441059	3					-5.6	94.9475	12.8578	4	-5.6	82.84	0.941994	4	-5.6	126.078	8.73544	4
	-5.2	17.6717	1.82421	5	-5.2	18.7367	3.11334	3	-5.2	59.23	1.19371	3	-5.2	77.45	2.5977	3	-5.2	35.3733	14.6159	3					-5.2	106.98	15.3224	4	-5.2	87.39	2.24063	4	-5.2	145.465	8.74964	4
	-4.8	31.4525	3.85236	5	-4.8	28.6067	4.18961	3	-4.8	70.1033	4.77443	3	-4.8	84.8833	1.72552	3	-4.8	67.09	5.14821	3					-4.8	108.377	12.5047	4	-4.8	90.3175	4.62435	4	-4.8	148.48	13.3078	4
	-4.4	44.273	6.68527	5	-4.4	38.1733	0.970916	3	-4.4	84.3733	5.87817	3	-4.4	90.1067	7.25066	3	-4.4	66.92	12.2663	3					-4.4	108.968	12.2084	4	-4.4	93.9625	4.54214	4	-4.4	153.857	7.61977	4
	-4	50.1262	6.21961	5	-4	26.405	7.815	2	-4	68.3867	13.8398	3	-4	80.9367	7.54391	3	-4	61.1633	8.51769	3					-4	111.75	13.2267	4	-4	100.662	4.12935	4	-4	153.382	7.28665	4
Cmp 14	-10	-0.913515	1.13113	5	-10	0	0	3	-10	0	0	3	-10	0	0	3	-10	0	0	3	-11	6.985	4.22773	4	-10	12.375	7.74226	4	-10	4.7425	1.16164	4	-11	0.409975	1.90066	2	-10	0	0	4
	-8.41	-7.16373	3.07555	5	-8.41	-0.37	0.705479	3	-8.41	-0.6	0.461303	3	-8.41	-0.193333	0.739579	3	-8.41	-1.45667	0.553333	3	-10	-2.296	2.3308	5	-8.41	-2.8725	2.73831	4	-8.41	-4.31	1.45508	4	-10	15.9244	10.059	4	-8.8861	12.629	9.19284	4
	-8.01	-4.78486	4.25565	5	-8.01	0.896667	4.3381	3	-8.01	-0.226667	0.95945	3	-8.01	0.633333	0.575915	3	-8.01	-1.56	0.136137	3	-9	3.006	5.88335	5	-7.93	-1.22	2.03322	4	-7.93	2.285	2.00531	4	-8.88606	-2.17387	0.579489	2	-8.4894	1.85213	8.00851	4
	-7.61	-4.29622	1.93793	5	-7.61	-3.91333	1.3614	3	-7.61	-0.03	0.144222	3	-7.61	0.16	0.087369	3	-7.61	0.163333	0.574756	3	-8	31.066	9.7768	5	-7.62	-2.7175	1.07103	4	-7.62	8.5325	1.14184	4	-8.4894	-1.68116	9.37145	2	-8.0928	-5.64074	9.09374	4
	-7.21	-3.06948	1.71813	5	-7.21	-1.37333	1.26493	3	-7.21	0.363333	0.667192	3	-7.21	0.146667	0.456082	3	-7.21	0.186667	1.01562	3	-7	63.406	8.64634	5	-7.2	2.5125	5.15426	4	-7.2	19.1325	3.26446	4	-8.40894	-16.6483	7.32074	4	-7.6961	5.54379	2.2575	4
	-6.81	-0.0106553	1.88162	5	-6.81	-1.89	0.900074	3	-6.81	-0.236667	0.546697	3	-6.81	0.363333	0.899006	3	-6.81	-0.73	0.33828	3	-6	78.676	14.7226	5	-6.81	6.9525	5.44847	4	-6.81	32.7325	4.70825	4	-8.09275	23.04	10.9215	2	-7.2994	26.5122	16.9291	3
	-6.4	-5.96155	1.8104	5	-6.4	0.683333	3.81485	3	-6.4	0.79	0.580775	3	-6.4	1.10667	0.256407	3	-6.4	-1.95333	1.43762	3	-5	75.426	3.69446	5	-6.4	14.085	3.63163	4	-6.4	39.465	4.55186	4	-8.00812	-10.3557	4.60037	4	-6.9028	32.1327	5.35924	4
	-6	1.10981	2.40245	5	-6	-0.413333	1.2146	3	-6	1.50333	0.21682	3	-6	1.86	0.642599	3	-6	0.443333	0.0990511	3	-4	103.956	19.5442	5	-6	22.35	4.96072	4	-6	46.035	3.64136	4	-7.6961	17.4409	2.06196	2	-6.5061	22.4289	7.54748	3
	-5.6	6.9944	1.78112	5	-5.6	3.41333	3.9798	3	-5.6	1.10667	0.428343	3	-5.6	1.60667	1.29009	3	-5.6	-0.19	0.314802	3					-5.6	42.02	9.45558	4	-5.6	50.2375	3.21996	4	-7.60731	13.8717	6.65493	4	-6.1095	31.0777	12.9412	3
	-5.2	15.1308	5.67157	5	-5.2	1.15667	3.23195	3	-5.2	1.85333	1.0354	3	-5.2	0.703333	0.392952	3	-5.2	0.546667	0.568693	3					-5.2	41.42	6.75185	4	-5.2	53.7275	4.33029	4	-7.29945	34.5432	1.90782	2	-5.7128	56.6573	15.4719	4
	-4.8	12.0573	3.15744	5	-4.8	6.27667	3.11046	3	-4.8	1.68	0.515493	3	-4.8	2.52333	0.873772	3	-4.8	1.37333	0.116809	3					-4.8	55.675	10.2825	4	-4.8	57.8425	6.04863	4	-7.2065	24.375	7.06911	4	-5.3162	51.7555	15.9033	4
	-4.4	11.5893	3.87893	4	-4.4	8.46	3.76649	3	-4.4	2.03	0.80206	3	-4.4	2.90333	0.281089	3	-4.4	1.62333	0.761957	3					-4.4	41.3225	3.92978	4	-4.4	60.9325	6.47035	4	-6.90279	50.7347	9.08579	2	-4.9195	49.4421	3.04813	2
	-4	15.6967	5.0234	5	-4	5.62333	2.60337	3	-4	1.35667	0.919734	3	-4	3.11	0.44411	3	-4	3.28667	0.988219	3					-4	52.185	6.15489	4	-4	64.48	4.54633	4	-6.80569	22.9393	13.3935	4	-4.5229	59.9883	5.037	3
																																	-6.50614	58.845	2.21228	2
																																	-6.40487	31.9409	12.3127	4
																																	-6.10949	62.7612	0.191524	2
																																	-6.00406	38.0068	9.46701	4
																																	-5.71284	67.1402	7.41811	2
																																	-5.60325	60.0789	10.3541	4
																																	-5.31618	69.3012	2.46427	2
																																	-5.20244	66.0806	9.48813	4
																																	-4.91953	76.0108	12.9317	2
																																	-4.80162	89.7084	8.78005	4
																																	-4.52288	75.8358	10.4949	2
																																	-4.40081	85.9599	9.99734	4
																																	-4	94.2191	2.66501	4
Cmp 15	-10	0	0	5	-10	0	0	3	-10	0	0	3	-10	-0.0533333	0.25543	3	-10	0	0	3	-22	-33.781	7.14824	8	-10	5.75875	3.32248	8	-10	8.6425	1.27013	4	-11	-2.78333	2.20318	3	-11	0	0	5
	-8.41	-6.88233	2.46916	5	-8.41	1.09	1.01298	3	-8.41	-0.883333	1.26154	3	-8.41	0.286667	0.259829	3	-8.41	-0.94	0.723809	3	-14	17.9886	10.0968	2	-8.41	-3.465	2.19388	8	-8.41	-4.0375	0.898094	4	-10	15.68	8.14318	4	-10	6.11533	0.738769	3
	-8.01	-0.914082	1.95587	5	-8.01	2.10333	3.84933	3	-8.01	0.0333333	0.510631	3	-8.01	0.07	0.251064	3	-8.01	-0.783333	0.726185	3	-13	28.8258	0	1	-7.93	-5.79143	3.99573	7	-8.01	-2.5825	1.28758	4	-8.41	-4.38429	5.00702	7	-9	-1.17228	5.06325	3
	-7.61	-5.46953	2.33978	5	-7.61	0.863333	0.947722	3	-7.61	-0.56	0.62554	3	-7.61	1.28667	0.451122	3	-7.61	-1.1	0.655312	3	-12	16.6969	15.7456	2	-7.62	2.05125	4.02238	8	-7.61	8.76	2.82428	4	-8.01	1.05143	5.10079	7	-8	16.8573	11.8531	4
	-7.21	2.19314	3.23752	5	-7.21	-2.80333	1.64848	3	-7.21	0.606667	0.474599	3	-7.21	0.0133333	0.521707	3	-7.21	-1.26333	1.23668	3	-11	14.6402	6.92481	4	-7.2	10.0813	3.79458	8	-7.21	18.0075	5.35657	4	-7.61	12.8957	7.84629	7	-7	17.5513	14.5657	3
	-6.81	-0.780541	2.21231	5	-6.81	-1	1.89571	3	-6.81	-0.443333	0.400056	3	-6.81	0.03	0.811316	3	-6.81	0.336667	0.954574	3	-10	10.0143	8.97655	8	-6.81	14.7812	4.48427	8	-6.81	35.9825	5.41523	4	-7.21	21.7186	9.59451	7	-6	9.84057	18.8228	3
	-6.4	-4.26513	2.24496	5	-6.4	-0.243333	2.28961	3	-6.4	0.536667	0.526192	3	-6.4	0.843333	0.267665	3	-6.4	-0.656667	0.302783	3	-9	18.3993	9.55191	8	-6.4	24.715	4.29555	8	-6.4	48.8675	4.79983	4	-6.81	26.2986	10.6092	7	-5	31.7598	5.49503	4
	-6	-2.2373	2.41423	5	-6	2.04333	2.07567	3	-6	1.94	0.300888	3	-6	3.06	0.276224	3	-6	0.503333	0.461531	3	-8	10.5584	6.39845	8	-6	27.1663	5.35778	8	-6	58.1725	3.57682	4	-6.4	44.16	9.90518	7
	-5.6	-5.8404	3.88433	5	-5.6	0.986667	1.49899	3	-5.6	2.93667	0.856511	3	-5.6	2.92	0.493997	3	-5.6	0.883333	0.745214	3	-7	33.9622	11.0468	3	-5.6	34.6763	8.21635	8	-5.6	60.6925	4.1246	4	-6	50.2243	9.15128	7
	-5.2	1.01607	1.85066	5	-5.2	2.73	1.60038	3	-5.2	2.45667	0.874192	3	-5.2	4.57	0.267644	3	-5.2	0.78	0.914458	3	-6	50.4507	4.27668	8	-5.2	34.5688	6.93371	8	-5.2	65.8625	4.99614	4	-5.6	59.6586	10.7542	7
	-4.8	-0.170943	3.04444	5	-4.8	3.18667	1.1857	3	-4.8	2.61	0.692411	3	-4.8	7.02	0.870306	3	-4.8	1.58667	0.332181	3	-5	72.3433	3.66154	6	-4.8	36.4325	5.47552	8	-4.8	68.5025	4.74266	4	-5.2	60.9486	6.04277	7
	-4.4	1.78766	2.12441	5	-4.4	3.86667	1.27374	3	-4.4	4.32	0.43981	3	-4.4	8.94	1.39366	3	-4.4	3.95333	1.05392	3	-4	64.6992	8.60748	3					-4.4	76.0225	6.30758	4	-4.8	71.8971	7.73293	7
	-4	-0.588383	3.64936	5	-4	4.51	3.07009	3	-4	6	1.24541	3	-4	9.84	2.10538	3	-4	2.54	1.44338	3													-4.4	72.1014	6.08663	7
																																	-4	91.1729	4.41837	7
Cmp 16	-10	0	0	5	-10	0	0	6	-10	1.63167	0.359216	6	-10	1.25333	0.307383	6	-10	1.16667	0.37763	6	-23	0.238678	3.02704	8	-10	2.825	2.84685	8	-10	-0.3575	1.52707	4	-10	3.3825	3.27251	4	-10	0.24442	0.24442	4
	-8.88606	-3.03604	2.57191	5	-8.89	-1.02167	1.27624	6	-8.89	1.29667	0.414791	6	-8.89	0.935	0.842713	6	-8.89	0.631667	0.517632	6	-20	19.906	7.04509	2	-8.89	0.3625	11.5406	4	-8.89	0.4175	2.86035	4	-8.89	12.4875	10.2052	4	-8.4089	39.7227	8.30194	4
	-8.49485	3.97148	2.37653	5	-8.59	-0.738333	1.92933	6	-8.59	2.12667	0.640581	6	-8.59	2.38667	0.63587	6	-8.59	0.501667	0.406058	6	-19	-1.71609	4.28459	2	-8.49	28.34	9.51404	4	-8.49	15.7625	1.10719	4	-8.49	29.8475	10.9952	4	-8.0081	62.9183	14.0852	4
	-8.09366	-1.47392	3.33482	5	-8.1	1.51333	0.968331	6	-8.1	1.87	0.578412	6	-8.1	2.71333	0.861884	6	-8.1	1.085	0.531568	6	-18	-8.25257	2.16963	2	-8.4089	18.155	2.51202	4	-8.4089	31.715	3.48036	4	-8.09	59.2325	13.2605	4	-7.6073	102.061	14.5242	4
	-7.69854	0.339947	1.97977	5	-7.7	-1.45333	1.02413	6	-7.7	3.88	0.525027	6	-7.7	5.51333	0.8152	6	-7.7	1.25167	0.826887	6	-17	-4.80819	0.395254	2	-8.09	31.1825	13.1374	4	-8.09	44.6575	4.66786	4	-7.7	73.465	19.5002	4	-7.2065	93.5308	19.2267	3
	-7.29947	1.28304	3.05878	5	-7.3	-0.188333	1.93374	6	-7.3	6.07667	1.8314	6	-7.3	10.1567	2.26296	6	-7.3	3.54833	1.02553	6	-16	-1.38682	2.55304	4	-8.0081	26.1725	3.36404	4	-8.0081	58.89	2.63427	4	-7.3	84.985	8.68972	4	-6.8057	114.991	16.0073	4
	-6.89279	-1.5083	2.24229	5	-6.9	3.38833	1.6034	6	-6.9	14.385	2.27405	6	-6.9	21.2883	3.73032	6	-6.9	7.28333	2.27021	6	-15	51.1966	13.6714	10	-7.7	53.39	9.36349	4	-7.7	68.635	3.04566	4	-6.9	103.87	11.8724	4	-6.4049	117.406	11.1809	4
	-6.50585	7.89813	2.82072	5	-6.51	1.05167	2.03273	6	-6.51	22.0733	2.09822	6	-6.51	31.3817	4.18584	6	-6.51	13.405	2.28893	6	-14	32.8849	10.636	10	-7.6073	50.5775	4.86334	4	-7.6073	80.5225	1.28239	4	-6.51	98.195	7.96072	4	-6.0041	107.525	10.1944	4
	-6.11014	5.40266	3.27617	5	-6.12	4.47667	2.6743	6	-6.12	27.875	2.34986	6	-6.12	35.735	3.43983	6	-6.12	15.6867	1.99898	6	-13	44.256	9.0219	10	-7.3	59.065	13.4644	4	-7.3	79.405	1.15093	4	-6.11	113.49	5.34597	4	-5.6032	109.139	15.8771	4
	-5.71309	3.7058	1.8199	5	-5.72	5.865	1.55964	6	-5.72	32.45	2.13564	6	-5.72	39.855	3.18863	6	-5.72	19.3067	1.72676	6	-12	55.261	5.6229	8	-7.2065	64.9725	5.53767	4	-7.2065	88.125	2.23384	4	-5.71	114.92	4.67288	4	-5.2024	107.565	26.608	4
	-5.31587	5.64844	2.63199	5	-5.32	5.98333	2.53118	6	-5.32	35.065	1.57192	6	-5.32	42.235	2.93899	6	-5.32	21.0883	2.20063	6	-11	60.4731	7.51482	8	-6.9	85.5125	13.0819	4	-6.9	86.9625	1.22073	4	-5.32	119.32	8.21197	4	-4.8016	97.4953	11.6245	4
	-4.91966	9.70431	2.49924	5	-4.92	5.745	1.39252	6	-4.92	38.0867	1.60258	6	-4.92	45.2117	2.37625	6	-4.92	23.4967	2.039	6	-10	60.513	11.9137	8	-6.8057	72.5825	2.36012	4	-6.8057	88.635	1.62729	4	-4.92	119.385	4.19967	4	-4.4008	120.007	5.08274	3
	-4.52288	6.27957	2.75464	5	-4.52	10.8183	1.67893	6	-4.52	46.7783	2.17077	6	-4.52	53.4383	3.99122	6	-4.52	28.0567	2.9677	6	-9	70.1342	11.1447	8	-6.51	81.12	12.3732	4	-6.51	97.3875	4.1071	4	-4.52	118.755	5.33655	4	-4	130.717	4.85143	3
																					-8	67.3807	13.0403	4	-6.4049	83.2775	4.04047	4	-6.4049
																					-7	81.8485	1.06651	2	-6.11	100.92	16.4469	4	-6.11
																									-6.0041	83.9925	1.94283	4	-6.0041
																									-5.71	86.405	14.7425	4	-5.71
																									-5.6032	91.775	5.32395	4	-5.6032
																									-5.32	87.6875	10.2234	4	-5.32
																									-5.2024	87.4225	6.76532	4	-5.2024
																									-4.92	94.2475	14.711	4	-4.92
																									-4.8016	84.4925	1.40854	4	-4.8016
																									-4.52	91.6975	15.9325	4	-4.52
																									-4.4008	85.7075	4.68598	4	-4.4008
																									-4	93.7025	6.66922	4	-4
Figure 5b	hDOR CRCs
	βarrestine 1				βarrestine 2				βarrestine 2- GRK2				βarrestine 2- GRK5				βarrestine 2- GRK6				cAMP				Gαi1				Gαi2				GαoA				KIR
	log[Agonist], M	Mean	SEM	n	log[Agonist], M	Mean	SEM	n	log[Agonist], M	Mean	SEM	n	log[Agonist], M	Mean	SEM	n	log[Agonist], M	Mean	SEM	n	log[Agonist], M	Mean	SEM	n	log[Agonist], M	Mean	SEM	n	log[Agonist], M	Mean	SEM	n	log[Agonist], M	Mean	SEM	n	log[Agonist], M	Mean	SEM	n
Buprenorphine	-11	0	0	3	-10	2.935	2.935	2	-10	-1.67	1.67	2	-10	3.81	3.81	2	-10	3.80667	3.72695	3	-9.983	-6.0264	4.16655	7	-10	2.59	1.23282	4	-10	1.9925	1.49511	4	-10	1.274	1.91408	5	-10	-6.47167	0.964923	6
	-8.71	1.78667	2.12522	3	-9.4089	-4.585	0.575	2	-9.4089	-1.64333	1.80185	3	-9.4089	0.0850001	2.15576	4	-9.4089	-0.826667	0.606199	3	-9.5452	-6.18557	4.23058	7	-9.4089	-1.215	2.129	4	-9.4089	-6.63333	1.69781	3	-9.4089	3.262	1.10254	5	-9.4089	9.06667	2.52648	6
	-8.2818	-0.683333	0.494548	3	-9.0081	-5.04	2.65654	3	-9.0081	-5.79333	3.16762	3	-9.0081	-2.8025	4.31477	4	-9.0081	-2.574	2.23389	5	-9.1074	16.4546	3.64487	7	-9.0081	-3.8125	0.733603	4	-9.0081	-4.6225	1.5393	4	-9.0081	1.884	1.98571	5	-9.0081	8.49	4.01455	6
	-7.8536	1.39667	2.59356	3	-8.6073	-1.66667	2.98025	3	-8.6073	-4.91333	1.94568	3	-8.6073	-7.41	3.1819	4	-8.6073	-1.058	1.94748	5	-8.6697	49.1166	7.09222	7	-8.6073	-0.6375	2.38886	4	-8.6073	4.985	1.27073	4	-8.6073	6.662	2.286	5	-8.6073	5.43167	3.69282	6
	-7.4254	-1.29	1.34948	3	-8.2065	1.46	6.80802	3	-8.2065	-6.13333	4.28662	3	-8.2065	-7.9275	3.13368	4	-8.2065	-0.618	0.610306	5	-8.2319	72.776	6.73544	7	-8.2065	3.09	0.314881	4	-8.2065	11.0225	1.15602	4	-8.2065	9.382	2.52263	5	-8.2065	-2.574	4.02008	5
	-6.9973	0.2	1.87791	3	-7.8057	-3.37333	3.03522	3	-7.8057	-0.926667	2.50143	3	-7.8057	-3.7375	4.23234	4	-7.8057	-2.388	1.85759	5	-7.7941	82.7563	3.83433	7	-7.8057	1.96333	2.03257	3	-7.8057	22.9375	3.56393	4	-7.8057	16.672	2.38491	5	-7.8057	6.64667	4.94508	6
	-6.5691	-0.386667	3.34264	3	-7.4049	-4.67	2.57799	3	-7.4049	-5.46333	2.70187	3	-7.4049	-7.4775	3.50894	4	-7.4049	-0.506	2.17604	5	-7.3563	92.7135	5.97924	7	-7.4049	5.19	0.966256	4	-7.4049	30.23	2.60409	4	-7.4049	21.382	1.76708	5	-7.4049	-8.57333	6.32504	6
	-6.1409	1.25333	1.26484	3	-7.0041	-4.80333	3.00974	3	-7.0041	-7.12333	2.30805	3	-7.0041	-9.13	2.99316	3	-7.0041	-3.284	1.53807	5	-6.9186	101.257	4.28428	7	-7.0041	8.92	2.40228	4	-7.0041	37.8425	3.19929	4	-7.0041	26.94	2.70187	5	-7.0041	5.155	7.52999	6
	-5.7127	0.0166667	2.98088	3	-6.6032	-2.99	3.71568	3	-6.6032	-6.70333	3.22139	3	-6.6032	-6.21	4.32779	4	-6.6032	-3.154	3.39646	5	-6.4808	94.7756	7.0162	7	-6.6032	10.5533	2.90295	3	-6.6032	47.01	3.52316	4	-6.6032	31.48	2.49119	5	-6.6032	-2.875	1.82811	6
	-5.2845	-0.0433334	2.42835	3	-6.2024	-1.94667	2.8373	3	-6.2024	-5.71333	4.40193	3	-6.2024	-4.545	3.23505	4	-6.2024	-1.242	2.28736	5	-6.043	95.2785	7.00605	7	-6.2024	11.8	2.74577	3	-6.2024	53.1875	4.03553	4	-6.2024	33.33	2.88348	5	-6.2024	-1.76	3.82831	6
	-4.8564	2.39333	2.25139	3	-5.8016	1.85667	5.91183	3	-5.8016	-2.82667	3.356	3	-5.8016	-1.3675	1.958	4	-5.8016	-1.022	1.31063	5	-5.6053	102.083	5.57128	7	-5.8016	12.5267	2.73381	3	-5.8016	61.31	3.07869	4	-5.8016	36.734	3.33928	5	-5.8016	-7.29	9.39543	4
	-4.4282	-0.96	2.69624	3	-5.4008	0.763333	6.06243	3	-5.4008	-4.75	3.93162	3	-5.4008	-3.795	3.5416	4	-5.4008	-0.692	1.45814	5	-5.1675	112.396	5.17536	7	-5.4008	9.94333	0.922936	3	-5.4008	65.3	4.84999	4	-5.4008	38.242	1.50754	5	-5.4008	22.55	4.8183	4
	-4	-0.653333	0.520299	3	-5	2.17333	2.98287	3	-5	-0.423333	3.41488	3	-5	0.7225	1.90539	4	-5	5.27	2.59635	5					-5	14.2475	1.68796	4	-5	74	3.22239	4	-5	41.876	1.34856	5	-5	60.146	5.01677	5
Fentanyl	-10	4.94	4.00476	3	-10	4.33333	1.1969	3	-10	1.53667	2.36608	3	-10	1.9575	1.68914	4	-10	0.892	1.30045	5	-10	10.9078	4.64009	9	-10	3.346	1.72953	5	-10	3.295	2.16494	4	-10	2.48	1.89247	5	-10	-3.988	1.89158	5
	-8.4089	-5.7575	5.23689	4	-8.4089	2.86	0.980068	3	-8.4089	7.11	5.12358	3	-8.4089	2.13	2.94137	4	-8.4089	7.142	3.20655	5	-8.0081	34.0611	6.51821	9	-8.4089	3.376	1.42354	5	-8.0081	-1.585	3.105	2	-8.4089	1.696	1.1268	5	-8.40894	8.822	3.01404	5
	-8.0081	-1.905	3.93835	4	-8.0081	0.326667	1.85834	3	-8.0081	0.56	0.519262	3	-8.0081	-1.204	1.53331	5	-8.0081	-3.856	2.17686	5	-7.6073	63.6967	5.42443	9	-8.0081	-1.404	0.572963	5	-7.6073	1.3	1.47815	4	-8.0081	-2.138	1.28034	5	-8.00812	-0.478	2.52385	5
	-7.6073	-5.04	3.2264	4	-7.6073	1.05333	0.841711	3	-7.6073	-2.97667	2.89454	3	-7.6073	2.95	1.50184	5	-7.6073	-1.758	1.00325	5	-7.2065	78.4856	3.61356	9	-7.6073	-0.892	1.41501	5	-7.2065	10.495	0.770763	4	-7.6073	-0.54	0.359319	5	-7.60731	-4.7475	2.01102	4
	-7.2065	2.725	2.32529	4	-7.2065	-3.79333	0.857639	3	-7.2065	-0.53	0.55109	3	-7.2065	1.394	2.43155	5	-7.2065	-2.11	2.3849	5	-6.8057	93.6256	1.71489	9	-7.2065	-0.6	0.442956	5	-6.8057	15.1425	2.65453	4	-7.2065	0.194	1.92188	5	-7.2065	-9.168	3.95041	5
	-6.8057	-5.97333	2.62664	3	-6.8057	-0.513333	1.82416	3	-6.8057	-1.90333	2.88578	3	-6.8057	-1.054	1.5952	5	-6.8057	-1.306	1.771	5	-6.4049	96.5178	2.19124	9	-6.8057	2.675	2.14626	4	-6.4049	27.4925	2.10039	4	-6.8057	1.844	0.993326	5	-6.80569	-15.484	3.61063	5
	-6.4049	-6.06	8.06323	4	-6.4049	-2.02333	2.22396	3	-6.4049	-1.05	2.34939	3	-6.4049	0.066	0.962401	5	-6.4049	0.236	0.935262	5	-6.0041	101.091	3.09254	9	-6.4049	3.092	1.99363	5	-6.0041	42.785	1.4052	4	-6.4049	5.67	0.560883	5	-6.40487	-10.474	4.03681	5
	-6.0041	-5.7975	3.54309	4	-6.0041	-0.143333	1.45664	3	-6.0041	-0.946667	2.86404	3	-6.0041	4.712	2.04991	5	-6.0041	1.714	1.37141	5	-5.6032	100.903	2.22625	9	-6.0041	8.824	2.55149	5	-5.6032	56.1475	2.39652	4	-6.0041	17.596	1.63829	5	-6.00406	-15.728	6.33054	5
	-5.6032	1.665	2.38716	4	-5.6032	-0.663333	1.72976	3	-5.6032	3.96667	1.9985	3	-5.6032	9.852	4.68868	5	-5.6032	4.322	2.51351	5	-5.2024	100.021	4.1538	9	-5.6032	10.45	0.7	4	-5.2024	68.945	2.82196	4	-5.6032	21.89	2.20605	5	-5.60325	-14.694	6.54425	5
	-5.2024	4.15	2.77919	3	-5.2024	6.8	1.71529	3	-5.2024	7.02	2.54343	3	-5.2024	18.79	2.12175	5	-5.2024	7.518	0.752665	5	-4.8016	99.9089	2.92806	9	-5.2024	16.08	1.85722	5	-4.8016	77.9825	2.66751	4	-5.2024	33.054	1.28752	5	-5.20244	-13.4275	7.3269	4
	-4.8016	1.74	7.85072	4	-4.8016	6.42667	1.32164	3	-4.8016	11.87	1.9551	3	-4.8016	28.074	5.60174	5	-4.8016	11.778	1.62181	5	-4.4008	101.792	5.03809	9	-4.8016	19.1525	1.83634	4	-4.4008	87.3875	4.05338	4	-4.8016	38.322	3.43305	5	-4.80162	-8.484	5.15241	5
	-4.4008	-3.455	2.82477	4	-4.4008	10.04	1.91458	3	-4.4008	12.0033	2.38977	3	-4.4008	26.668	2.50019	5	-4.4008	14.186	2.1168	5	-4	112.66	6.75474	9	-4.4008	18.488	1.99983	5	-4	94.3175	5.70434	4	-4.4008	43.438	2.37622	5
	-4	3.28	4.96822	4	-4	12.4133	1.6374	3	-4	15.2033	5.71344	3	-4	29.096	2.66382	5	-4	23.674	2.76799	5					-4	24.676	1.6409	5					-4	47.718	2.62062	5
Loperamide	-11	-0.473333	0.925425	3	-10	3.36333	1.06066	3	-10	2.3	2.57382	3	-10	1.87	2.37196	4	-10	-0.248	1.60628	5	-10	7.90444	4.08109	9	-10	1.252	1.89405	5	-10	0.04	1.17474	4	-10	3.55	4.39906	5	-10	-0.99	2.02334	5
	-8.71	-1.23	1.7122	3	-8.4089	2.96667	2.09512	3	-8.4089	4.54667	2.52572	3	-8.4089	1.16	1.31288	4	-8.4089	1.884	2.04596	5	-8.4089	6.28111	7.85619	9	-8.4089	2.666	1.88395	5	-8.4089	-6.27	3.80773	3	-8.4089	-2.938	2.42779	5	-8.40894	19.28	2.06813	5
	-8.2818	0.473333	2.04484	3	-8.0081	-3.72333	0.489637	3	-8.0081	-2.52	2.43181	3	-8.0081	-1.87	0.950377	4	-8.0081	-0.938	1.47117	5	-8.0081	8.58889	4.1985	9	-8.0081	-0.586	0.531127	5	-8.0081	-6.385	1.76036	4	-8.0081	0.73	1.97334	5	-8.00812	12.11	1.91316	5
	-7.8536	-1.25667	1.22618	3	-7.6073	2.94	4.69319	3	-7.6073	-0.98	3.71984	3	-7.6073	-0.425	1.28329	4	-7.6073	1.762	1.73218	5	-7.6073	29.3978	4.96864	9	-7.6073	-0.996	0.920465	5	-7.6073	2.285	0.772372	4	-7.6073	1.494	1.22004	5	-7.60731	-2.946	2.8364	5
	-7.4254	1.31333	1.27661	3	-7.2065	1.54	2.28399	3	-7.2065	-0.426667	0.621432	3	-7.2065	2.255	1.02412	4	-7.2065	1.528	1.31485	5	-7.2065	52.9611	4.40607	9	-7.2065	3.328	1.22306	5	-7.2065	10.8375	1.97511	4	-7.2065	2.286	0.881967	5	-7.2065	-2.158	1.06113	5
	-6.9973	1.83333	0.939438	3	-6.8057	0.483333	0.695422	3	-6.8057	0.576667	3.44889	3	-6.8057	2.28	1.67413	4	-6.8057	1.276	1.72905	5	-6.8057	77.8467	4.94922	9	-6.8057	-1.322	1.7991	5	-6.8057	15.2775	0.991794	4	-6.8057	5.346	0.549733	5	-6.80569	-11.704	4.82041	5
	-6.5691	0.476667	0.202759	3	-6.4049	-0.21	1.05652	3	-6.4049	1.15	4.05278	3	-6.4049	-0.185	0.944974	4	-6.4049	4.02	1.63219	5	-6.4049	95.2644	4.08617	9	-6.4049	2.04	1.70643	5	-6.4049	29.0725	1.34559	4	-6.4049	13.374	2.19287	5	-6.40487	-2.83	0.651966	5
	-6.1409	-0.383333	2.01549	3	-6.0041	-4.07667	3.27182	3	-6.0041	0.973333	3.71499	3	-6.0041	6.1225	2.39485	4	-6.0041	7.694	6.92976	5	-6.0041	105.553	3.64858	9	-6.0041	10.692	3.84035	5	-6.0041	40.93	4.29725	4	-6.0041	26.73	4.10013	5	-6.00406	20.214	5.69915	5
	-5.7127	0.0266666	1.0501	3	-5.6032	2.92667	2.95344	3	-5.6032	11.81	5.1888	3	-5.6032	12.04	5.58766	4	-5.6032	10.644	2.56677	5	-5.6032	106.81	4.16319	9	-5.6032	23.264	3.16084	5	-5.6032	66.6825	4.31827	4	-5.6032	51.152	3.24533	5	-5.60325	71.96	10.9906	5
	-5.2845	5.33667	0.908888	3	-5.2024	8.36	3.72618	3	-5.2024	15.0833	3.36977	3	-5.2024	23.2925	5.02168	4	-5.2024	17.24	3.11666	5	-5.2024	107.47	4.13158	9	-5.2024	32.648	6.56857	5	-5.2024	85.185	4.39899	4	-5.2024	67.884	4.63691	5
	-4.8564	11.7733	3.37296	3	-4.8016	20.4867	8.33461	3	-4.8016	22.7	4.47625	3	-4.8016	39.515	4.67395	4	-4.8016	28.25	2.10573	5	-4.8016	113.238	3.2897	9	-4.8016	46.662	8.46979	5	-4.8016	99.2175	5.24929	4	-4.8016	79.146	4.60843	5
	-4.4282	26.0233	5.17531	3	-4.4008	27.1767	2.9472	3	-4.4008	32.4167	3.27565	3	-4.4008	43.34	4.40637	4	-4.4008	36.502	3.41241	5	-4.4008	123.542	5.93303	9	-4.4008	58.502	11.0839	5	-4.4008	105.335	4.35951	4	-4.4008	86.872	4.79557	5
	-4	39.84	1.93066	3	-4	28.5433	7.07403	3	-4	30.235	10.235	2	-4	55.8075	6.28409	4	-4	38.44	7.74265	3	-4	143.961	6.38515	9	-4	57.29	8.07231	5	-4	108.235	5.01775	4	-4	83.332	4.9074	5
Met-Enk	-11	2.43625	0.981353	16	-11	0.745833	0.741783	12	-11	0.649167	0.487373	12	-11	0.755	1.03683	12	-11	2.64333	0.688951	12	-12	9.22291	2.02075	27	-10	0.523182	0.899566	22	-10	0.055	0.804465	22	-10	-1.2908	1.16106	25	-10	-0.484283	2.22831	17
	-10	-0.532222	1.24609	9	-10	0.573333	0.599877	12	-10	1.32833	0.538875	12	-10	0.946667	1.31921	12	-10	1.32583	0.87845	12	-10.98	-3.78781	1.88289	28	-9.4089	-1.0395	0.484256	20	-9.4089	-3.29471	1.08908	17	-9.4089	-2.532	0.97864	25	-9.4089	1.79009	3.44348	16
	-9.71	0.48	1.14422	3	-9.5229	0.556667	0.963906	12	-9.5229	2.17333	1.96701	12	-9.5229	-0.280833	0.774038	12	-9.5229	-0.864167	0.611402	12	-10.55	-1.55346	2.48354	28	-9.0081	-3.04474	1.29517	19	-9.0081	0.18	1.212	18	-9.0081	-3.37208	1.28496	24	-9.0081	0.75785	3.00028	17
	-9.5229	-0.431111	0.81942	9	-9.0969	-0.4225	0.591109	12	-9.0969	-0.203333	0.649277	12	-9.0969	0.590833	0.996633	12	-9.0969	0.1075	0.547575	12	-10.11	17.4219	3.88536	28	-8.6073	-2.81409	0.968789	22	-8.6073	6.41409	1.48388	22	-8.6073	2.0524	1.72457	25	-8.6073	8.76189	3.39808	17
	-9.4089	1.205	8.15656	4	-8.6383	1.0975	0.464411	12	-8.6383	0.361667	0.516862	12	-8.6383	0.786667	0.711967	12	-8.6383	1.24333	0.752723	12	-9.67	37.5431	4.8422	28	-8.2065	3.84273	1.74634	22	-8.2065	15.2909	1.89239	22	-8.2065	11.8644	3.24364	25	-8.2065	19.2873	5.46205	17
	-9.2818	1.07333	1.02245	3	-8.1805	0.5025	0.482403	12	-8.1805	1.7275	0.540513	12	-8.1805	5.9675	1.40642	12	-8.1805	4.70083	0.437459	12	-9.23	48.8563	4.43137	28	-7.8057	7.16864	1.79375	22	-7.8057	28.4568	2.5495	22	-7.8057	20.3588	4.04838	25	-7.8057	30.2098	4.38581	16
	-9.0969	-1.30778	1.03691	9	-7.7447	2.5725	0.633308	12	-7.7447	5.18667	0.377506	12	-7.7447	21.0783	1.31018	12	-7.7447	12.8683	0.858861	12	-8.79	64.1578	4.68719	28	-7.4049	14.6759	3.41871	22	-7.4049	42.5532	2.55373	22	-7.4049	31.4816	5.12354	25	-7.4049	44.7594	3.73184	15
	-8.8536	-1.55333	2.00574	3	-7.2676	7.88417	1.10506	12	-7.2676	16.2692	1.02724	12	-7.2676	42.7567	2.43008	12	-7.2676	31.2617	2.80202	12	-8.36	75.9698	3.96869	27	-7.0041	29.0059	4.33942	22	-7.0041	55.7014	2.96737	22	-7.0041	44.862	5.33073	25	-7.0041	62.818	4.16169	16
	-8.6383	-0.255555	0.529114	9	-6.8182	22.085	1.20652	12	-6.8182	35.4208	1.92762	12	-6.8182	62.7183	2.11728	12	-6.8182	52.4333	2.24453	12	-7.92	81.7187	3.71513	28	-6.6032	39.4427	6.26437	22	-6.6032	71.3018	2.90253	22	-6.6032	56.3148	6.07995	25	-6.6032	80.9891	6.71951	16
	-8.4254	3.01	1.93202	3	-6.3645	44.5217	1.72059	12	-6.3645	60.0608	2.05214	12	-6.3645	76.8717	2.19729	12	-6.3645	72.2308	2.56725	12	-7.48	87.5112	3.45238	28	-6.2024	47.2945	6.70987	22	-6.2024	78.7723	2.56864	22	-6.2024	64.7952	5.90287	25	-6.2024	94.1008	3.42462	16
	-8.1805	3.33222	1.2521	9	-5.9094	71.4692	2.43545	12	-5.9094	83.4775	1.38635	12	-5.9094	91.7967	1.92181	12	-5.9094	85.2508	2.01874	12	-7.04	87.0199	3.82697	28	-5.8016	57.5314	7.65642	22	-5.8016	85.9167	1.99887	21	-5.8016	71.778	5.99117	25	-5.8016	106.374	5.57319	11
	-7.9973	1.91	3.77855	3	-5.4544	86.7367	2.35865	12	-5.4544	89.9175	1.03722	12	-5.4544	95.04	2.51562	12	-5.4544	92.4275	1.07745	12	-6.61	92.4487	2.87753	28	-5.4008	59.9209	7.86988	22	-5.4008	91.0354	1.72478	22	-5.4008	76.4656	5.2287	25	-5.4008	100.153	4.57741	17
	-7.7447	2.19111	1.23137	9	-5	90.4717	1.13443	12	-5	95.1167	1.18636	12	-5	97.4908	1.51234	12	-5	95.5583	1.19398	12	-6.17	105.461	1.8193	28	-5	67.0671	8.22217	21	-5	96.605	2.45103	22	-5	84.9504	5.20687	23	-5	94.7449	4.1709	15
	-7.5691	2.73	0.795676	3	-4.5229	99.5467	1.09255	12	-4.5229	101.32	1.15782	12	-4.5229	101.127	1.73198	12	-4.5229	100.924	1.33022	12	-5.52	102.669	1.99458	28	-4.5229	78.6219	7.05187	21	-4.5229	103.484	1.76374	14	-4.5229	98.4764	4.17323	22	-4.52288	106.558	4.81857	16
	-7.2676	7.03444	1.89941	9	-4	101.227	1.2242	12	-4	100.304	0.890674	12	-4	103.332	1.36693	11	-4	103.267	1.83967	12	-5	107.187	1.17355	28	-4	93.5205	4.83498	21	-4	106.354	1.56791	14	-4				-4	102.602	2.68199	11
	-7.1409	7.58333	1.68667	3																	-4.5229	107.3	3.03961	9
	-6.8182	21.1211	1.92663	9																	-4	108.93	2.49159	9
	-6.7127	22.74	1.40114	3
	-6.3645	40.5344	2.38925	9
	-6.2845	50.87	1.38935	3
	-5.9094	67.1756	1.7458	9
	-5.8564	76.1933	2.08811	3
	-5.4544	82.6842	2.08341	12
	-5	92.1017	1.66331	12
	-4.5229	101.268	2.1284	12
	-4	99.7742	1.43833	12
Morphine	-11	0	0	3	-10	6.63333	1.38391	3	-10	1.205	1.205	2	-10	4.6125	2.00851	4	-10	3.106	1.89946	5	-10	7.28153	7.36206	7	-10	6.386	1.90507	5	-10	1.8475	1.08881	4	-10	4.044	2.9342	5	-10	-7.09667	0.902433	6
	-8.71	-1.19667	2.93063	3	-8.4089	3.41667	2.79768	3	-8.4089	0.536667	1.60236	3	-8.4089	1.8725	1.30094	4	-8.4089	3.324	2.04672	5	-8.4089	53.239	12.5288	7	-8.4089	0.396	1.61271	5	-8.4089	-10.3567	2.94729	3	-8.4089	2.136	1.4591	5	-8.40894	9.81334	2.98351	6
	-8.2818	-0.0933333	0.806357	3	-8.0081	-0.753333	0.988337	3	-8.0081	-8.38667	4.80958	3	-8.0081	-4.1525	3.76849	4	-8.0081	-4.586	1.6879	5	-7.2065	63.0589	4.43585	9	-8.0081	-4.54	1.46706	5	-8.0081	-6.6425	2.68415	4	-8.0081	-2.19	1.39894	5	-8.00812	7.62833	3.93943	6
	-7.8536	0.136667	1.42783	3	-7.6073	-5.14333	3.68046	3	-7.6073	-2.935	1.065	2	-7.6073	-2.89	0.739775	4	-7.6073	0.374	0.857138	5	-6.8057	80.5956	3.42714	9	-7.6073	-0.59	1.23705	5	-7.6073	3.7625	1.88675	4	-7.6073	0.652	1.62857	5	-7.60731	-1.62167	2.88132	6
	-7.4254	-2.09333	1.45433	3	-7.2065	-2.79333	1.18007	3	-7.2065	-3.45333	5.09803	3	-7.2065	-4.97	1.86778	4	-7.2065	-1.27	0.289517	5	-6.4049	92.42	2.99092	9	-7.2065	0.594	1.92424	5	-7.2065	9.3125	1.52182	4	-7.2065	2.298	1.93142	5	-7.2065	-3.37833	1.77914	6
	-6.9973	1.57333	2.61547	3	-6.8057	-2.17	3.25764	3	-6.8057	-2.38667	2.76382	3	-6.8057	-0.08	3.66854	4	-6.8057	-0.754	0.721572	5	-6.0041	98.2478	4.28201	9	-6.8057	0.422	0.885112	5	-6.8057	17.2475	2.79601	4	-6.8057	6.338	1.55993	5	-6.80569	-4.37	3.74846	6
	-6.5691	-0.0933333	0.980584	3	-6.4049	0.52	1.2987	3	-6.4049	-4.27333	4.18654	3	-6.4049	-1.73	1.23371	4	-6.4049	0.038	0.831303	5	-5.6032	98.9422	3.82671	9	-6.4049	1.614	1.05456	5	-6.4049	35.4325	2.14846	4	-6.4049	16.716	0.963434	5	-6.40487	2.35667	2.2738	6
	-6.1409	0.81	2.66077	3	-6.0041	0.74	0.48816	3	-6.0041	-3.09	4.47408	3	-6.0041	0.105	3.81783	4	-6.0041	1.196	1.50043	5	-5.2024	107.061	1.66078	9	-6.0041	9.332	1.96493	5	-6.0041	43.6025	3.61225	4	-6.0041	30.592	4.76253	5	-6.00406	13.86	2.64622	6
	-5.7127	3.56	1.37791	3	-5.6032	0.603333	1.94265	3	-5.6032	-4.57	4.56761	3	-5.6032	2.55	2.85517	4	-5.6032	2.156	0.497972	5	-4.8016	101.889	2.94434	9	-5.6032	16.416	4.01258	5	-5.6032	62.0175	4.48806	4	-5.6032	43.066	3.74413	5	-5.60325	24.8	7.75608	6
	-5.2845	4.86667	1.86535	3	-5.2024	4.23	3.08808	3	-5.2024	-2.20333	6.3378	3	-5.2024	7.03	5.31687	4	-5.2024	3.778	1.68136	5	-4.4008	108.912	1.65243	9	-5.2024	22.03	3.5271	5	-5.2024	76.5475	4.41176	4	-5.2024	55.654	2.52655	5	-5.20244	30.5467	5.4042	6
	-4.8564	-0.136667	2.45119	3	-4.8016	-0.373333	1.25047	3	-4.8016	-2.53667	5.8842	3	-4.8016	12.5925	2.96517	4	-4.8016	9.532	2.51513	5	-4	116.45	3.34066	9	-4.8016	29.29	5.58909	5	-4.8016	90.3325	6.02696	4	-4.8016	64.048	3.15226	5	-4.80162	45.76	3.89381	6
	-4.4282	2.69333	0.706218	3	-4.4008	3.24333	0.616505	3	-4.4008	3.15333	4.6018	3	-4.4008	14.37	8.48659	3	-4.4008	11.536	2.3601	5					-4.4008	31.918	4.92106	5	-4.4008	96.045	4.28913	4	-4.4008	68.28	1.82848	5	-4.40081	49.4317	5.71866	6
	-4	-1.27	2.01	2	-4	3.48333	0.393121	3	-4	5.35667	4.6512	3	-4	21.7875	4.00579	4	-4	14.03	2.69717	4					-4	39.324	3.9618	5	-4	104.927	5.23292	4	-4	73.352	3.39722	5	-4	64.3583	5.71355	6
Oxycodone	-11	0	0	3	-10	2.89667	3.40891	3	-10	5.58	0.87	2	-10	5.09	1.87226	4	-10	2.0025	2.24494	4	-10	-6.36	3.60809	8	-10	5.242	1.01592	5	-10	0.3225	0.410475	4	-10	3.48	2.37301	5	-10	2.8025	3.78866	4
	-8.71	1.12333	1.22093	3	-8.4089	-2.69333	2.17416	3	-8.4089	1.09	2.56	2	-8.4089	4.3475	1.27653	4	-8.4089	5.0775	3.54958	4	-8.4089	-9.60111	4.04707	9	-8.4089	1.55	1.17317	5	-8.4089	-10.4733	1.66191	3	-8.4089	0.872	0.433398	5	-8.40894	12.825	2.85791	4
	-8.2818	2.82667	0.14948	3	-8.0081	-4.14667	3.32005	3	-8.0081	1.8	0.713583	3	-8.0081	-1.6425	1.8782	4	-8.0081	-2.482	1.50022	5	-8.0081	2.73333	5.12652	9	-8.0081	-4.628	0.502607	5	-8.0081	-6.87	1.54101	4	-8.0081	-0.898	1.14376	5	-8.00812	10.9075	1.7786	4
	-7.8536	-1.43333	0.518727	3	-7.6073	-11.0533	5.68115	3	-7.6073	0.46	1.68598	3	-7.6073	-3.015	0.960091	4	-7.6073	-0.732	0.831645	5	-7.6073	23.4667	9.26199	9	-7.6073	-2.638	1.03891	5	-7.6073	0.2675	1.24525	4	-7.6073	-0.73	1.48715	5	-7.60731	-0.4325	4.20985	4
	-7.4254	0.76	2.36747	3	-7.2065	-7.20667	3.27294	3	-7.2065	-0.856667	0.44307	3	-7.2065	-4.6275	1.86161	4	-7.2065	-3.794	3.23539	5	-7.2065	39.1322	6.57609	9	-7.2065	-0.406	0.936133	5	-7.2065	2.165	0.671696	4	-7.2065	0.482	0.585956	5	-7.2065	-7.3625	4.36199	4
	-6.9973	0.98	2.07635	3	-6.8057	-5.47	0.673077	3	-6.8057	-2.77333	2.86787	3	-6.8057	-6.2725	4.36775	4	-6.8057	-1.342	2.88561	5	-6.8057	61.6456	4.69129	9	-6.8057	-1.726	1.57323	5	-6.8057	11.9325	1.61961	4	-6.8057	0.094	0.723122	5	-6.80569	-2.8375	4.60554	4
	-6.5691	-2.23667	1.23052	3	-6.4049	-5.58	1.0961	3	-6.4049	-1.00333	3.34547	3	-6.4049	-4.8475	3.75411	4	-6.4049	-0.0159999	2.65783	5	-6.4049	79.6811	6.71833	9	-6.4049	-0.116	2.1134	5	-6.4049	17.08	2.34969	4	-6.4049	0.246	0.951018	5	-6.40487	-6.775	4.65101	4
	-6.1409	3.17	1.66962	3	-6.0041	-5.66	3.2482	3	-6.0041	5.12667	2.80094	3	-6.0041	-1.1675	4.59295	4	-6.0041	-0.732	3.85814	5	-6.0041	95.8667	5.24406	9	-6.0041	3.454	0.83591	5	-6.0041	28.4425	3.45741	4	-6.0041	9.226	2.35232	5	-6.00406	-9.3725	4.67859	4
	-5.7127	0.636667	3.54175	3	-5.6032	-2.01333	3.96632	3	-5.6032	2.12	1.62032	3	-5.6032	-4.2575	1.84693	4	-5.6032	-2.816	3.86225	5	-5.6032	98.2378	5.68437	9	-5.6032	5.366	1.85568	5	-5.6032	39.775	3.90395	4	-5.6032	13.79	2.96387	5	-5.60325	-12.13	1.90833	4
	-5.2845	1.54667	1.0729	3	-5.2024	-3.26667	4.89158	3	-5.2024	-0.196667	1.53102	3	-5.2024	-4.4625	4.92776	4	-5.2024	-2.068	1.92366	5	-5.2024	102.568	6.63021	9	-5.2024	7.552	3.11619	5	-5.2024	54.645	3.34315	4	-5.2024	25.278	4.82199	5	-5.20244	-1.095	2.72793	4
	-4.8564	-2.96	1.28	2	-4.8016	-7.39667	4.54383	3	-4.8016	5.59667	1.9825	3	-4.8016	0.8	5.56943	4	-4.8016	0.2	1.41045	5	-4.8016	104.629	2.90209	9	-4.8016	14.05	1.70597	5	-4.8016	67.46	5.3706	4	-4.8016	35.594	3.49217	5	-4.80162	3.9375	5.08532	4
	-4.4282	2.16333	1.48856	3	-4.4008	-2.74333	4.17302	3	-4.4008	7.78	1.85689	3	-4.4008	4.1075	2.74467	4	-4.4008	5.844	2.05339	5	-4.4008	117.449	4.91911	9	-4.4008	17.594	2.23993	5	-4.4008	81.2225	4.91465	4	-4.4008	47.624	5.83226	5	-4.40081	20.13	7.3015	3
	-4	0.03	0.738196	3	-4	-3.26333	5.47593	3	-4	8.88333	3.72047	3	-4	18.37	7.78974	3	-4	12.918	5.54921	5	-4								-4	97.4225	5.53203	4	-4	62.78	4.75331	5	-4	42.65	6.97415	4
Cmp 1	-11	0	0	3	-10	0	0	3	-10	0	0	3	-10	0	0	4	-10	0.86	0.86	5	-12	4.45162	0.266134	2	-10	2.47333	0.916965	6	-10	2.8475	0.537454	4	-10	2.664	1.48616	5	-10	-9.72648	1.68037	6
	-8.71	0.34	1.83522	3	-8.4089	1	0	3	-8.4089	1	0	3	-8.4089	1	0	4	-8.4089	1.864	0.864	5	-9.983	-13.6795	6.41833	6	-8.4089	0.842	0.488522	5	-8.4089	-8.115	1.24265	4	-8.4089	2.012	1.20861	5	-8.40894	4.90209	4.18933	6
	-8.2818	-1.86333	1.90709	3	-8.0081	7.54333	1.34289	3	-8.0081	5.39	3.17475	3	-8.0081	4.48	0.860019	4	-8.0081	0.612	2.29769	5	-9.5452	-14.5142	4.61228	6	-8.0081	1.335	1.36951	6	-8.0081	-5.7	0.936278	4	-8.0081	-1.59	1.56231	5	-8.00812	-5.52473	4.71794	6
	-7.8536	2.25333	1.04202	3	-7.6073	4.65667	0.834752	3	-7.6073	2.52333	1.0363	3	-7.6073	3.8425	2.67841	4	-7.6073	-0.358	1.5031	5	-9.1074	-1.10174	6.12942	6	-7.6073	0.954	1.4874	5	-7.6073	2.32	0.590734	4	-7.6073	-2.396	1.44093	5	-7.60731	-5.80456	1.85038	6
	-7.4254	4.38333	0.941211	3	-7.2065	-0.166667	0.160139	3	-7.2065	-3.00667	0.631858	3	-7.2065	-3.0525	0.956882	4	-7.2065	1.43	1.69601	5	-8.6697	9.11442	6.35085	6	-7.2065	-2.125	1.09671	6	-7.2065	7.7325	1.39891	4	-7.2065	-0.52	1.54805	5	-7.2065	-10.8168	3.17961	6
	-6.9973	0.653333	2.1797	3	-6.8057	-3.02333	1.62491	3	-6.8057	-2.29333	1.32866	3	-6.8057	-4.195	1.47678	4	-6.8057	-2.914	1.5364	5	-8.2319	11.9576	4.49274	6	-6.8057	0.21	1.1199	5	-6.8057	13.46	1.58005	4	-6.8057	-0.278	0.716027	5	-6.80569	-21.0794	5.63922	6
	-6.5691	0.473333	1.34919	3	-6.4049	1.61	4.30026	3	-6.4049	-1.18	0.954795	3	-6.4049	0.6225	1.60492	4	-6.4049	0.63	1.77114	5	-7.7941	16.6697	7.08656	6	-6.4049	1.304	1.19716	5	-6.4049	20.4775	1.83351	4	-6.4049	1.606	1.57132	5	-6.40487	-35.657	5.45742	6
	-6.1409	-0.116667	2.67112	3	-6.0041	-2.26333	2.02028	3	-6.0041	-0.68	1.49366	3	-6.0041	-1.07	1.78391	4	-6.0041	5.56	3.50819	5	-7.3563	18.0819	6.58684	6	-6.0041	2.34667	1.92556	6	-6.0041	31.1125	3.45694	4	-6.0041	4.642	2.90662	5	-6.00406	-40.7256	9.35464	6
	-5.7127	0.653333	2.46678	3	-5.6032	0.676667	3.18138	3	-5.6032	4.22333	2.2901	3	-5.6032	8.6675	3.64922	4	-5.6032	11.594	4.14392	5	-6.9186	34.3199	8.82353	6	-5.6032	4.18667	0.980995	6	-5.6032	38.1475	3.44258	4	-5.6032	9.82	3.1827	5	-5.60325	-47.5902	9.20511	6
	-5.2845	-0.68	1.55346	3	-5.2024	8.24	0.333217	3	-5.2024	8.78333	5.38602	3	-5.2024	17.9925	2.46325	4	-5.2024	22.632	5.42902	5	-6.4808	56.3438	3.63653	6	-5.2024	6.885	1.90085	6	-5.2024	47.7675	2.8572	4	-5.2024	13.448	2.84901	5	-5.20244	-54.9103	9.35743	6
	-4.8564	1.91333	1.26944	3	-4.8016	14.2033	3.96401	3	-4.8016	13.8933	5.25736	3	-4.8016	34.6675	2.38659	4	-4.8016	32.696	5.41666	5	-6.043	78.989	3.67877	6	-4.8016	8.85167	1.51874	6	-4.8016	56.5375	6.19301	4	-4.8016	16.864	2.25263	5	-4.80162	-44.7158	7.93053	6
	-4.4282	5.43	1.29214	3	-4.4008	40.8667	8.53087	3	-4.4008	31.8933	6.4912	3	-4.4008	35.7625	3.49787	4	-4.4008	41.796	6.89822	5	-5.6053	95.2845	5.50412	6	-4.4008	6.85	1.12841	5	-4.4008	62.465	5.47283	4	-4.4008	21.036	2.14759	5	-4.40081	-43.781	2.89319	3
	-4	5.53	4.17093	3	-4	61.2333	10.8182	3	-4	44.8667	10.5559	3	-4	49.89	4.82573	4	-4	48.876	4.972	5	-5.1675	113.594	7.03091	6	-4	11.1967	0.307481	3	-4	70.415	3.72248	4	-4
Cmp 3	-11	0	0	3	-11	0	0	3	-11	0	0	3	-11	-0.326667	0.326667	3	-11	0	0	2	-9.983	-10.4731	6.66128	7	-10	-2.022	1.41267	5	-10	0.754286	1.80188	7	-10	1.6225	1.1106	4	-10	-4.32615	2.49767	8
	-9.4771	-2.63333	1.28831	3	-9	-0.616667	0.813661	3	-9	0.0233333	0.773743	3	-9	-1.42667	1.73144	3	-9	-2.21	2.57	2	-9.5452	7.46388	5.4848	7	-8.4089	4.44	2.1457	4	-8.4089	2.84714	2.18738	7	-8.4089	2.8875	3.72497	4	-8.40894	9.45401	6.49775	6
	-9	-2.49	2.60069	3	-8.5229	-0.25	0.581578	3	-8.5229	-0.573333	0.622531	3	-8.5229	-1.61333	2.63853	3	-8.5229	-3.13	1.28	2	-9.1074	39.6553	7.22516	7	-8.0081	3.778	1.77425	5	-8.0081	9.36143	2.48252	7	-8.0081	12.962	8.15553	5	-8.00812	2.25434	4.67499	9
	-8.574	1.85667	3.08559	3	-8.0969	1.94333	1.0422	3	-8.0969	-2.65	0.54994	3	-8.0969	-2.75333	2.52333	3	-8.0969	-0.225	1.265	2	-8.6697	63.9507	9.79161	7	-7.6073	14.708	2.26513	5	-7.6073	22.8857	4.75446	7	-7.6073	26.58	9.01786	5	-7.60731	7.43506	6.41581	8
	-8.1347	-1.82333	0.576493	3	-7.6383	0.62	1.01298	3	-7.6383	-2.16667	0.810459	3	-7.6383	0.75	1.39518	3	-7.6383	-0.035	0.605	2	-8.2319	77.3258	5.15571	7	-7.2065	21.522	3.31582	5	-7.2065	31.8286	5.75531	7	-7.2065	37.15	8.02575	5	-7.2065	5.28374	6.23815	9
	-7.6847	-1.55667	2.33096	3	-7.1805	0.763333	0.419139	3	-7.1805	1.52667	1.25126	3	-7.1805	3.39667	4.29596	3	-7.1805	1.46	0.55	2	-7.7941	77.027	7.02932	7	-6.8057	29.758	3.89092	5	-6.8057	32.2017	7.43946	6	-6.8057	48.8275	14.0996	4	-6.80569	32.8227	7.8791	7
	-7.2218	-0.653333	3.48961	3	-6.7447	2.12333	0.744431	3	-6.7447	1.75333	1.066	3	-6.7447	6.36	4.77224	3	-6.7447	4.735	0.545	2	-7.3563	85.9746	5.92523	7	-6.4049	33.61	3.50418	5	-6.4049	42.2572	3.91722	7	-6.4049	44.254	11.6262	5	-6.40487	30.4729	9.0939	8
	-6.7782	-0.306667	1.24705	3	-6.2676	0.223333	1.2327	3	-6.2676	2.02333	1.61056	3	-6.2676	7.91	4.42096	3	-6.2676	3.95	0.33	2	-6.9186	89.9279	3.16604	7	-6.0041	38.16	3.89782	5	-6.0041	44.8957	4.0285	7	-6.0041	49.642	10.0553	5	-6.00406	35.3024	9.38773	8
	-6.331	0.3	1.00898	3	-5.8182	1.93	1.10546	3	-5.8182	-0.616667	1.65405	3	-5.8182	10.3933	3.68144	3	-5.8182	2.1	3.6	2	-6.4808	82.6602	7.70923	7	-5.6032	35.708	2.93586	5	-5.6032	33.208	2.43486	5	-5.6032	52.648	9.42935	5	-5.60325	45.5186	9.00971	8
	-5.8772	1.47333	0.741088	3	-5.3645	2.08333	0.688824	3	-5.3645	-0.503333	2.15513	3	-5.3645	10.83	4.71023	3	-5.3645	6.08	0.68	2	-6.043	81.1306	7.19741	7	-5.2024	39.962	3.03751	5	-5.2024	44.5143	2.84097	7	-5.2024	54.086	8.83048	5	-5.20244	35.5258	4.7492	8
	-5.4256	-1.20333	1.30335	3	-4.9094	2.18667	1.14441	3	-4.9094	0.153333	1.56814	3	-4.9094	11.0433	4.79108	3	-4.9094	7.995	1.835	2	-5.6053	98.6176	4.47764	7	-4.8016	43.164	3.08457	5	-4.8016	50.9371	4.07997	7	-4.8016	49.6075	8.61421	4	-4.80162	41.9092	8.33604	7
	-4.9741	-1.2	1.17847	3	-4.4544	2.94667	1.31492	3	-4.4544	0.67	1.56858	3	-4.4544	9.95	4.12215	3	-4.4544	6.46	2.42	2	-5.1675	112.205	7.1484	7	-4.4008	44.238	4.35729	5	-4.4008				-4.4008	51.738	7.01066	5	-4.92
	-4.5229	-0.0566666	2.94604	3	-4	1.00333	1.5542	3	-4	1.00667	2.33953	3	-4	10.1967	4.31108	3	-4	6.13	2.63	2					-4	49.624	3.28776	5	-4				-4	56.022	6.01495	5	-4.52
Cmp 4	-11	0	0	3	-11	0	0	3	-11	0	0	3	-11	0	0	3	-11				-9.983	-8.47125	5.06637	7	-10	4.688	1.39481	5	-10	2.87714	1.61085	7	-10	0.8175	1.34442	4	-10	-4.62467	6.62473	5
	-9	-3.47667	3.48271	3	-9	1.45	0.362951	3	-9	-1.33333	1.14974	3	-9	-2.38667	2.56526	3	-9	1.94333	1.10052	3	-9.5452	-3.37574	2.79885	7	-8.4089	0.0424999	1.82053	4	-8.4089	-2.90167	1.60559	6	-8.4089	-0.334	1.65236	5	-8.40894	12.8981	6.48684	4
	-8.5229	-6.9	2.59196	3	-8.5229	0.0633334	1.82275	3	-8.5229	-0.476667	1.47671	3	-8.5229	-1.55333	1.73291	3	-8.5229	0.236667	1.42866	3	-9.1074	6.63715	6.77312	7	-8.0081	-3.008	0.625103	5	-8.0081	-1.91857	1.5676	7	-8.0081	-1.17	1.01728	4	-8.00812	-2.61057	2.13683	5
	-8.0969	-0.863333	2.84942	3	-8.0969	0.123333	1.23931	3	-8.0969	-0.653333	0.156241	3	-8.0969	-1.78	2.2519	3	-8.0969	-3.25	0.433628	3	-8.6697	37.8175	6.71497	7	-7.6073	0.884	1.51456	5	-7.6073	0.971429	1.78988	7	-7.6073	0.588	1.91199	5	-7.60731	0.555329	3.30405	3
	-7.6383	-3.17	0.710845	3	-7.6383	0.8	0.657951	3	-7.6383	-2.24333	1.42607	3	-7.6383	-2.36667	2.66771	3	-7.6383	-3.2	1.02065	3	-8.2319	46.5627	4.991	7	-7.2065	3.52	1.13409	5	-7.2065	8.63	1.54055	7	-7.2065	5.97	2.03977	5	-7.2065	4.67082	3.37379	4
	-7.1805	-2.81667	1.30986	3	-7.1805	-0.606667	0.858455	3	-7.1805	-0.566667	2.66725	3	-7.1805	-2.88667	2.35645	3	-7.1805	1.21667	0.936827	3	-7.7941	73.0241	5.37586	7	-6.8057	7.784	3.73147	5	-6.8057	7.81714	3.97704	7	-6.8057	15.125	4.08735	4	-6.80569	5.46483	3.25452	5
	-6.7447	5.49333	1.64249	3	-6.7447	0.353333	0.261045	3	-6.7447	-0.84	0.316597	3	-6.7447	-1.73333	2.37981	3	-6.7447	1.33667	1.86174	3	-7.3563	89.5324	5.40791	7	-6.4049	11.866	3.33887	5	-6.4049	17.6367	2.73336	6	-6.4049	13.696	2.34687	5	-6.40487	25.9026	4.25326	4
	-6.2676	0.0866667	3.51282	3	-6.2676	2.83	0.232594	3	-6.2676	-2.21	1.79	2	-6.2676	0.27	4.22143	3	-6.2676	-1.25667	0.538527	3	-6.9186	98.1023	3.63196	7	-6.0041	17.71	1.89328	4	-6.0041	22.2914	2.18693	7	-6.0041	24.5533	6.29077	3	-6.00406	15.2289	9.75035	3
	-5.8182	-0.27	2.47	3	-5.8182	1.05	1.47893	3	-5.8182	-0.383333	1.84566	3	-5.8182	2.32333	3.25335	3	-5.8182	-0.46	1.3164	3	-6.4808	87.9904	6.56098	7	-5.6032	21.85	2.72832	5	-5.6032	22.8783	3.11034	6	-5.6032	24.77	3.98266	5	-5.60325	15.571	5.27013	2
	-5.3645	2.28333	2.13628	3	-5.3645	0.96	0.453909	3	-5.3645	0.176667	0.456411	3	-5.3645	3.29333	2.85854	3	-5.3645	0.183333	0.343527	3	-6.043	92.794	4.5566	7	-5.2024	23.2	3.53682	5	-5.2024	26.9871	2.47836	7	-5.2024	28.85	5.09485	5	-5.20244	43.3308	10.7073	4
	-4.9094	-0.426667	4.07424	3	-4.9094	1.85333	1.27518	3	-4.9094	2.21	2.36	2	-4.9094	2.40667	4.47937	3	-4.9094	-0.856667	0.992007	3	-5.6053	97.3542	5.23343	7	-4.8016	21.308	3.18006	5	-4.8016	31.17	1.82731	7	-4.8016	32.23	0.732792	4	-4.80162	46.8006	12.0626	3
	-4.4544	3.08667	3.75784	3	-4.4544	1.47333	1.34711	3	-4.4544	1.77667	2.01091	3	-4.4544	2.49333	4.7996	3	-4.4544	1.73667	0.975471	3	-5.1675	112.848	4.36677	7	-4.4008	22.334	3.40689	5	-4.4008	36.0614	3.66324	7	-4.4008	28.4	2.73486	5	-4.40081	46.1678	7.96082	5
	-4	-0.423333	2.37229	3	-4	2.76667	0.663961	3	-4	1.28	0.478156	3	-4	5.29333	2.55135	3	-4	4.23	0.365103	3					-4	24.758	3.57858	5	-4	41.0614	4.24772	7	-4	31.954	2.00598	5	-4	46.5013	3.76706	4
Cmp 5	-11	0.476667	0.620761	3	-11	1.45	2.51812	3	-11	0.286667	0.403375	3	-11	-0.176667	0.549586	3	-11	-0.263333	0.312054	3	-13	-0.643235	6.67888	7	-10	-1.05333	0.978372	3	-10	0.49	0.837287	4	-10	-3.73167	1.24229	6	-10	-6.26291	3.54161	5
	-9	0.85	0.455082	3	-9	0.94	1.68395	3	-9	2.8	1.14019	3	-9	2.04	1.07342	3	-9	1.67	1.00724	3	-11.98	4.39323	3.25595	6	-8.4089	-4.215	2.445	2	-8.4089	-4.165	0.786517	4	-8.4089	6.174	2.84635	5	-8.40894	13.6349	3.99872	5
	-8.5229	0.226667	1.88835	3	-8.5229	-0.576667	0.34527	3	-8.5229	-1.05333	1.31937	3	-8.5229	-0.743333	0.3259	3	-8.5229	-1.15667	0.691191	3	-11.55	-6.49283	6.49109	7	-8.0081	-0.00666658	3.16236	3	-8.0081	0.5525	0.658387	4	-8.0081	9.05	4.96905	6	-8.00812	10.5082	2.42534	5
	-8.0969	1.50333	1.16861	3	-8.0969	-0.643333	0.560486	3	-8.0969	0.226667	0.837105	3	-8.0969	1.9	0.87892	3	-8.0969	1.24333	1.27567	3	-11.11	5.48917	6.00021	7	-7.6073	6.9	5.00992	3	-7.6073	8.895	3.49637	4	-7.6073	18.51	6.67358	6	-7.60731	10.9634	6.7311	5
	-7.6383	-0.31	1.54623	3	-7.6383	0.81	0.061101	3	-7.6383	0.246667	0.335178	3	-7.6383	3.88667	1.71489	3	-7.6383	1.44667	0.490045	3	-10.67	22.5083	8.75065	7	-7.2065	18.875	7.065	2	-7.2065	25.2775	2.02598	4	-7.2065	35.0483	8.64488	6	-7.2065	22.214	9.05995	5
	-7.1805	-2.29667	1.65716	3	-7.1805	-0.54	0.835783	3	-7.1805	1.88	0.79576	3	-7.1805	11.6033	2.67203	3	-7.1805	5.26667	0.405517	3	-10.23	38.3322	6.9694	7	-6.8057	20.42	11.2534	3	-6.8057	41.125	3.69096	4	-6.8057	58.5767	12.252	6	-6.80569	66.3655	9.63118	5
	-6.7447	1.43333	2.69093	3	-6.7447	4.3	1.00504	3	-6.7447	8.05	1.26503	3	-6.7447	26.9833	2.78616	3	-6.7447	15.32	0.719236	3	-9.79	59.7462	9.62545	7	-6.4049	40.9867	7.47329	3	-6.4049	52.9625	3.79042	4	-6.4049	65.2	9.53019	6	-6.40487	52.3858	5.53253	5
	-6.2676	10.8667	2.06692	3	-6.2676	8.14	1.18732	3	-6.2676	18.9433	1.17885	3	-6.2676	47.41	1.62923	3	-6.2676	34.3433	0.278468	3	-9.36	70.0848	9.17744	7	-6.0041	57.7067	6.17187	3	-6.0041	68.0175	1.86054	4	-6.0041	73.542	4.97402	5	-6.00406	65.0581	9.00281	5
	-5.8182	20.6133	2.68852	3	-5.8182	21.78	1.98621	3	-5.8182	41.0133	1.22672	3	-5.8182	66.1833	2.50517	3	-5.8182	55.5333	3.14096	3	-8.92	78.0683	9.34056	6	-5.6032	65.9667	3.24568	3	-5.6032	79.8625	3.53411	4	-5.6032	88.1917	4.15783	6	-5.60325	92.8593	16.3397	3
	-5.3645	33.11	2.12453	3	-5.3645	44.7333	1.61081	3	-5.3645	56.0267	2.75736	3	-5.3645	80.4667	3.79948	3	-5.3645	70.5733	1.72743	3	-8.48	77.958	9.02773	7	-5.2024	88.1367	6.46483	3	-5.2024	87.16	3.21671	4	-5.2024	100.24	5.45012	6	-5.20244	107.642	8.87505	4
	-4.9094	50.7867	2.5987	3	-4.9094	59.36	5.22563	3	-4.9094	76.4667	3.2815	3	-4.9094	89.3967	1.6036	3	-4.9094	86.8633	2.95713	3	-8.04	81.6434	8.23693	7	-4.8016	91.4833	2.18264	3	-4.8016	94.0975	3.33328	4	-4.8016	102.168	5.09837	6	-4.80162	103.076	6.02807	5
	-4.4544	60.5367	5.75092	3	-4.4544	63.4733	3.10465	3	-4.4544	76.42	2.35816	3	-4.4544	96.64	2.56158	3	-4.4544	90.7433	4.44965	3	-7.61	85.3347	9.19284	7	-4.4008	98.3833	1.03514	3	-4.4008	97.8325	4.8873	4	-4.4008	109.58	3.37998	6	-4.40081	93.5371	14.6395	5
	-4	64.7367	5.80933	3	-4	69.96	3.62626	3	-4	82.2267	5.50388	3	-4	96.07	2.4229	3	-4	85.9033	2.7502	3	-7.17	92.1486	5.82445	7	-4	105.41	1.95123	3	-4	104.468	3.77814	4	-4	116.867	5.22457	6	-4	104.627	10.0231	4
Cmp 6	-11	0	0	3	-11	0	0	3	-11	0	0	3	-11	0.16	0.355528	3	-11	0.306667	0.306667	3	-12	8.04659	3.46754	3	-10	7.21333	0.826969	3	-10	5.43	2.04337	4	-10	3.0625	2.88002	4	-10	-2.22291	4.30353	4
	-9.4771	0.035	0.905	2	-9.4771	-1.75333	2.95261	3	-9.4771	-0.686667	1.11702	3	-9.4771	-0.37	0.229129	3	-9.4771	-0.103333	1.34408	3	-9.98	-6.71972	2.90638	7	-8.8861	-3.73	1.38719	3	-8.8861	-5.2475	1.92569	4	-8.8861	0.34	4.22074	4	-8.4894	3.62988	3.45216	4
	-9	-0.0666667	2.25176	3	-9	-1.41667	2.66829	3	-9	-0.146667	0.302012	3	-9	1.48	2.44246	3	-9	-0.723333	1.6314	3	-9.55	-3.13818	1.3124	7	-8.4894	-2.56333	3.37509	3	-8.4894	-4.0275	1.71298	4	-8.4894	-2.8925	2.19781	4	-8.0928	-2.17942	2.91369	4
	-8.574	-1.69333	0.857561	3	-8.574	-0.316667	2.2567	3	-8.574	0.443333	0.736893	3	-8.574	-0.446667	1.09437	3	-8.574	0.47	0.140475	3	-9.11	-2.34761	4.82217	7	-8.0928	-2.77	2.75142	3	-8.0928	-1.9375	1.15811	4	-8.0928	-1.8525	1.54382	4	-7.6961	-2.70134	4.70438	4
	-8.1347	1.43	1.03684	3	-8.1347	-2.93	2.10182	3	-8.1347	0.33	0.711641	3	-8.1347	0.626667	0.0990511	3	-8.1347	-0.95	1.15717	3	-8.67	6.97111	7.32656	7	-7.6961	-0.206667	0.967494	3	-7.6961	-1.185	1.02525	4	-7.6961	-1.66	1.39189	4	-7.2994	-2.65938	7.6802	4
	-7.6847	-1.63333	1.24981	3	-7.6847	-1.85	2.63274	3	-7.6847	0.0166666	1.68357	3	-7.6847	0.0666667	0.812082	3	-7.6847	-0.0733333	1.09075	3	-8.23	20.538	8.81719	7	-7.2994	-1.545	0.255	2	-7.2994	5.87	4.21305	4	-7.2994	0.21	2.22243	3	-6.9028	-3.27426	3.18268	4
	-7.2218	2.00333	1.80541	3	-7.2218	-3.01	1.69337	3	-7.2218	0.153333	1.26777	3	-7.2218	0.123333	0.222586	3	-7.2218	-1.06333	1.81912	3	-7.79	42.4909	12.7651	7	-6.9028	1.19	3.3	2	-6.9028	9.99	1.21096	4	-6.9028	8.11333	4.15613	3	-6.5061	6.91366	8.80571	3
	-6.7782	0.53	5.95	2	-6.7782	-2.8	3.46	2	-6.7782	0.506667	1.42401	3	-6.7782	2.07667	1.24588	3	-6.7782	-0.29	0.589435	3	-7.36	58.4696	13.8424	7	-6.5061	8.59	1.60009	3	-6.5061	16.915	1.41048	4	-6.5061	10.59	3.68139	4	-6.1095	15.1098	6.91059	2
	-6.331	1.89	1.60157	3	-6.331	-1.45333	3.25385	3	-6.331	0.953333	1.0693	3	-6.331	5.13	0.781366	3	-6.331	1.85	1.44042	3	-6.92	72.0211	13.7529	6	-6.1095	5.68333	2.86727	3	-6.1095	16.7775	6.52984	4	-6.1095	17.1275	7.15285	4	-5.7128	14.4443	9.77549	4
	-5.8772	3.81333	2.43465	3	-5.8772	-1.39	2.84809	3	-5.8772	0.496667	0.806646	3	-5.8772	8.10333	1.25807	3	-5.8772	3.26667	1.48856	3	-6.48	78.5036	11.0135	7	-5.7128	10.27	2.14168	3	-5.7128	28.4125	4.88005	4	-5.7128	22.1475	3.21125	4	-5.3162	29.8033	4.07007	4
	-5.4256	1.67	1.84733	3	-5.4256	-2.60333	3.12095	3	-5.4256	3.27	1.79937	3	-5.4256	8.75333	0.684211	3	-5.4256	5.05	1.20272	3	-6.04	81.3455	10.8544	7	-5.3162	13.55	3.22	2	-5.3162	33.345	2.53679	4	-5.3162	31.5975	7.35839	4	-4.9195	25.8099	6.19094	3
	-4.9741	-0.603333	2.42806	3	-4.9741	-1.47	1.70805	3	-4.9741	2.12667	1.53021	3	-4.9741	11.3133	0.851359	3	-4.9741	4.56667	1.33831	3	-5.61	88.9485	8.09819	7	-4.9195	17.9533	3.91125	3	-4.9195	40.2975	1.23218	4	-4.9195	36.5975	4.15892	4	-4.5229	26.5873	7.22544	3
	-4.5229	-1.03333	2.11999	3	-4.5229	0.166667	2.36562	3	-4.5229	1.58333	0.743961	3	-4.5229	11.7433	0.528404	3	-4.5229	5.82	0.690604	3	-5.17	100.981	5.51888	7	-4.5229	25.2567	3.26884	3	-4.5229	45.3325	2.47384	4	-4.5229	43.8875	4.02237	4
Cmp 7	-11	0	0	3	-11	0	0	3	-11	0	0	3	-11	-0.63	0.38553	3	-11	-0.416667	0.535796	3	-12	8.81842	4.21776	4	-10	3.865	2.865	2	-10	4.8225	2.26446	4	-10	2.98	2.09443	4	-10	0.029371	2.6463	4
	-9	-1.47333	2.1809	3	-9	-2.22	3.21042	3	-9	0.0166667	2.19888	3	-9	-2.26	1.95041	3	-9	-0.266667	0.860568	3	-9.98	-2.79074	5.41932	7	-8.4089	0.275	0.075	2	-8.4089	-3.01	2.90451	4	-8.4089	-1.5725	3.46336	4	-8.40894	1.33982	2.99513	4
	-8.5229	0.596667	0.95752	3	-8.5229	-2.03333	1.71241	3	-8.5229	-0.79	2.02791	3	-8.5229	-1.85333	1.05126	3	-8.5229	-0.373333	0.86113	3	-9.55	-6.72396	2.7476	7	-8.0081	-1.73667	3.43026	3	-8.0081	-4.0775	2.26834	4	-8.0081	1.65	3.07119	4	-8.00812	2.07794	3.94697	4
	-8.0969	-0.443333	0.52979	3	-8.0969	-2.28667	1.97177	3	-8.0969	-1.54667	0.398176	3	-8.0969	-1.01	0.658584	3	-8.0969	-1.49	0.796806	3	-9.11	-2.27947	4.88545	7	-7.6073	-1.655	0.285	2	-7.6073	-3.0375	2.22619	4	-7.6073	-5.9875	3.37115	4	-7.60731	-0.841521	6.36516	4
	-7.6383	-1.71	0.965471	3	-7.6383	-1.74667	2.81946	3	-7.6383	-1.16667	1.35662	3	-7.6383	-0.556667	0.416827	3	-7.6383	-0.196667	0.496566	3	-8.67	2.77909	6.16802	7	-7.2065	-0.283333	2.829	3	-7.2065	-1.585	2.23664	4	-7.2065	-2.0725	2.8265	4	-7.2065	2.54831	3.2885	4
	-7.1805	0.426667	1.35197	3	-7.1805	-1.44333	3.48963	3	-7.1805	0.41	1.3338	3	-7.1805	-1.40667	1.25223	3	-7.1805	-1.27333	0.474213	3	-8.23	9.23768	8.8545	7	-6.8057	-1.07667	1.71991	3	-6.8057	8.5	3.73376	4	-6.8057	3.235	0.762173	4	-6.80569	4.1964	6.68521	4
	-6.7447	0.906667	1.1917	3	-6.7447	-1.39333	4.25015	3	-6.7447	1.11667	1.18105	3	-6.7447	2.01	3.87073	3	-6.7447	0.273333	1.51502	3	-7.79	20.4392	10.5461	7	-6.4049	6.45667	3.23797	3	-6.4049	13.995	1.59188	4	-6.4049	12.025	2.66675	4	-6.40487	3.17552	3.54314	4
	-6.2676	2.25333	2.70529	3	-6.2676	-0.736667	2.91526	3	-6.2676	1.99667	1.41127	3	-6.2676	-0.88	1.86527	3	-6.2676	0.79	1.24018	3	-7.36	38.2154	11.9745	7	-6.0041	14.8033	1.81168	3	-6.0041	24.1775	3.16476	4	-6.0041	25.8375	8.83174	4	-6.00406	23.6809	1.31606	4
	-5.8182	-1.49	0.955528	3	-5.8182	-2	2.05107	3	-5.8182	2.15	1.42114	3	-5.8182	5.81333	2.78179	3	-5.8182	3.61333	1.98438	3	-6.92	61.1672	14.8474	6	-5.6032	26.3833	3.06951	3	-5.6032	37.4633	2.74234	3	-5.6032	41.645	6.36387	4	-5.60325	41.5789	8.91661	4
	-5.3645	2.81333	1.81966	3	-5.3645	-1.49	1.84186	3	-5.3645	4.43	1.50673	3	-5.3645	6.88	2.09817	3	-5.3645	6.53667	0.276305	3	-6.48	71.3943	11.8736	7	-5.2024	47.72	2.54685	3	-5.2024	60.175	5.91887	4	-5.2024	61.16	8.25305	4	-5.20244	70.2406	16.1326	4
	-4.9094	1.13333	1.45673	3	-4.9094	2.31	3.11972	3	-4.9094	7.80333	2.1229	3	-4.9094	17.31	1.27315	3	-4.9094	10.88	1.13192	3	-6.04	76.5406	11.9787	7	-4.8016	64.2067	1.23095	3	-4.8016	71.11	2.23067	4	-4.8016	79.14	3.12243	4	-4.80162	71.0134	4.89376	4
	-4.4544	6.51	2.6939	3	-4.4544	6.03	1.81428	3	-4.4544	17.9	1.01081	3	-4.4544	30.5067	3.9713	3	-4.4544	21.57	2.05661	3	-5.61	87.4442	7.81637	7	-4.4008	82.19	4.17114	3	-4.4008	86.225	0.462106	4	-4.4008	97.51	7.12303	4
	-4	24.1433	5.38379	3	-4	24.8	1.57906	3	-4	32.505	3.775	2	-4	54.37	4.35185	3	-4	43.7133	0.973247	3	-5.17	104.897	8.08058	7	-4	98.9033	3.3033	3	-4	106.132	4.54844	4	-4	118.955	8.2913	4
Cmp 8	-11	0.3	0.789367	3	-11	-2.92	3.95159	3	-11	-3.44	3.52068	3	-11	-6.74333	1.08167	3	-11	-5.59333	1.59384	3	-12	7.13954	2.844	5	-10	4.5	3.33	2	-10	2.665	2.46527	4	-10	-0.468333	1.94616	6	-11	-3.7514	3.42233	4
	-9	1.685	2.125	2	-9	-0.293333	5.47016	3	-9	1.26333	7.43167	3	-9	1.00333	5.54333	3	-9	0.373333	4.06269	3	-9.98	0.987087	4.39102	5	-9.8861	1.74333	1.77825	3	-9.8861	2.03	3.01294	4	-9.8861	6.54	3.80025	6	-9.8861	10.0099	4.62447	4
	-8.5229	2.16667	1.29859	3	-8.5229	5.03667	4.68561	3	-8.5229	8.05333	2.37154	3	-8.5229	5.45667	3.61345	3	-8.5229	5.89333	5.25974	3	-9.55	21.6618	4.4254	5	-9.4894	-0.95	0.830321	3	-9.4894	-1.81	2.10367	4	-9.4894	9.79333	5.25788	6	-9.4894	15.6876	7.15192	4
	-8.0969	3.49333	1.53204	3	-8.0969	3.56	1.15993	3	-8.0969	5.74667	2.70701	3	-8.0969	9.76667	1.58329	3	-8.0969	6.98667	1.08846	3	-9.11	52.209	7.2881	5	-9.0928	11.1833	2.39418	3	-9.0928	15.97	1.51412	4	-9.0928	30.735	8.81958	6	-9.0928	20.701	10.1921	4
	-7.6383	10.3833	3.76477	3	-7.6383	10.3967	4.46572	3	-7.6383	16.7933	5.08866	3	-7.6383	21.2533	1.87636	3	-7.6383	16.9567	1.54818	3	-8.67	73.2313	5.23007	5	-8.6961	30.6433	5.81854	3	-8.6961	31.7625	2.04777	4	-8.6961	50.275	9.84796	6	-8.6961	32.3886	9.05968	4
	-7.1805	24.09	4.1984	3	-7.1805	26.4733	6.56309	3	-7.1805	34.9467	6.67931	3	-7.1805	38.6933	2.79359	3	-7.1805	30.6367	2.22342	3	-8.23	85.5675	6.1387	5	-8.2994	49.1967	5.78915	3	-8.2994	49.665	2.55418	4	-8.2994	71.72	10.4271	6	-8.2994	70.5404	6.23933	4
	-6.7447	42.1467	6.32342	3	-6.7447	46.3367	5.35767	3	-6.7447	55.0467	5.04033	3	-6.7447	60.22	1.12073	3	-6.7447	55.3533	3.01982	3	-7.79	89.1208	7.16201	5	-7.9028	75.57	3.92556	3	-7.9028	72.21	3.05767	4	-7.9028	95.3117	9.04172	6	-7.9028	83.53	7.43296	4
	-6.2676	70.1967	11.4897	3	-6.2676	68.0733	4.12378	3	-6.2676	70.6533	5.13399	3	-6.2676	71.0633	0.946739	3	-6.2676	71.9433	5.34119	3	-7.36	95.5395	5.5468	5	-7.5061	104.57	3.25445	3	-7.5061	88.5375	2.26894	4	-7.5061	108.258	8.18292	5	-7.5061	89.948	6.86139	4
	-5.8182	80.4033	6.05745	3	-5.8182	79.7667	5.87965	3	-5.8182	78.3367	3.18062	3	-5.8182	73.98	3.76815	3	-5.8182	75.3967	3.36473	3	-6.92	93.2169	4.61678	5	-7.1095	111.657	3.16696	3	-7.1095	100.48	3.69387	4	-7.1095	120.943	6.09173	6	-7.1095	102.989	7.46145	4
	-5.3645	93.22	7.14177	3	-5.3645	92.1433	1.25042	3	-5.3645	91.3067	1.66654	3	-5.3645	75.66	2.44799	3	-5.3645	87.5	2.3643	3	-6.48	92.311	5.01462	5	-6.7128	125.033	0.757503	3	-6.7128	107.847	4.37892	4	-6.7128	129.122	6.46719	6	-6.7128	105.173	12.2617	4
	-4.9094	96.7633	6.48301	3	-4.9094	100.623	2.09842	3	-4.9094	97.8267	1.51557	3	-4.9094	84.69	2.02057	3	-4.9094	87.0967	2.90474	3	-6.04	97.7666	4.01443	5	-6.3162	129.5	2.03716	3	-6.3162	112.945	6.45354	4	-6.3162	128.402	6.09873	6	-6.3162	103.48	9.67354	4
					-4.4544	99.85	3.74756	3	-4.4544	94.81	5.00501	3	-4.4544	84.1267	1.18442	3	-4.4544	84.6133	4.66992	3	-5.61	100.515	5.04217	5	-5.9195	135.76	1.20558	3	-5.9195	116.073	3.00151	4	-5.9195	131.075	6.92621	6	-5.9195	91.1368	10.4009	4
					-4	109.34	5.86662	3	-4	104.12	0.975775	3	-4	88.3433	3.79013	3	-4	97.84	3.77182	3	-5.17	108.124	2.86058	5	-5.5229	137.82	1.75864	3	-5.5229	114.807	6.68602	3	-5.5229	131.622	5.71851	6
Cmp 9	-11	0	0	3	-11	0	0	3	-11	0.303333	0.303333	3	-11	-0.286667	1.02496	3	-11	-0.01	0.74009	3	-12	5.3599	1.9144	5	-10	2.85	1.64839	3	-10	3.33	0.874795	4	-10	-0.58	4.2163	4	-10	-4.73769	1.90618	4
	-9	-0.74	1.20968	3	-9	-3.26333	3.18068	3	-9	0.783333	1.55377	3	-9	2.85333	3.64067	3	-9	1.93	2.50867	3	-9.98	1.19484	4.7175	5	-8.4089	-0.296667	2.82265	3	-8.4089	-2.1225	1.12274	4	-8.4089	4.82	4.46734	4	-8.40894	2.35339	3.31528	4
	-8.5229	0.43	1.97677	3	-8.5229	-2.25	2.59977	3	-8.5229	0.173333	0.846411	3	-8.5229	0.283333	1.39217	3	-8.5229	-0.696667	1.42141	3	-9.55	22.0168	5.68138	5	-8.0081	-0.606667	1.78531	3	-8.0081	0.8625	0.699254	4	-8.0081	6.5525	6.50587	4	-8.00812	3.96838	2.93268	4
	-8.0969	-2.15333	3.02919	3	-8.0969	-2.38	1.86108	3	-8.0969	-0.91	0.291033	3	-8.0969	-0.616667	1.08826	3	-8.0969	0.303333	0.489024	3	-9.11	54.0906	9.29334	5	-7.6073	4.35333	3.14161	3	-7.6073	9.7975	2.61037	4	-7.6073	18.2675	6.75338	4	-7.60731	4.47718	6.2676	4
	-7.6383	-1.34333	1.43603	3	-7.6383	-2.84	3.55627	3	-7.6383	0.11	0.5003	3	-7.6383	1.47667	1.47946	3	-7.6383	-0.0466667	0.505844	3	-8.67	71.0626	7.28115	5	-7.2065	4.505	3.615	2	-7.2065	20.595	2.62375	4	-7.2065	23.47	9.03835	4	-7.2065	20.4165	4.23886	4
	-7.1805	1.95333	1.74253	3	-7.1805	-0.78	1.95768	3	-7.1805	0.99	0.775822	3	-7.1805	4.74333	1.08102	3	-7.1805	1.25667	0.66799	3	-8.23	76.8632	8.22676	5	-6.8057	21.3967	7.02609	3	-6.8057	28.84	3.4883	4	-6.8057	31.8	10.1061	4	-6.80569	29.767	3.46625	4
	-6.7447	-0.00666662	2.3755	3	-6.7447	-2.23333	1.04837	3	-6.7447	3.04333	1.89844	3	-6.7447	12.6667	3.28295	3	-6.7447	4.15	1.00749	3	-7.79	87.4096	6.18662	5	-6.4049	34.5467	7.54639	3	-6.4049	38.78	2.38571	4	-6.4049	52.53	10.6742	4	-6.40487	37.1929	4.40737	4
	-6.2676	2.38667	1.10367	3	-6.2676	-0.433333	1.75114	3	-6.2676	3.69667	1.16539	3	-6.2676	18.27	2.16696	3	-6.2676	10	2.41106	3	-7.36	88.9754	5.18703	5	-6.0041	34.4333	6.51582	3	-6.0041	46.1025	1.86503	4	-6.0041	55.1575	6.24153	4	-6.00406	45.3231	3.68315	4
	-5.8182	0.886667	3.23581	3	-5.8182	0.00999995	1.73379	3	-5.8182	6.71333	0.632464	3	-5.8182	24.56	1.25192	3	-5.8182	11.5767	2.7049	3	-6.92	86.9594	3.0449	5	-5.6032	41.95	3.06	2	-5.6032	52.3025	3.52443	4	-5.6032	55.625	5.8653	4	-5.60325	64.1724	4.40984	4
	-5.3645	5.79	2.43701	3	-5.3645	-0.56	2.7294	3	-5.3645	7.45	0.870306	3	-5.3645	27.0167	1.67772	3	-5.3645	13.8267	1.26714	3	-6.48	86.7089	3.86116	5	-5.2024	40.4167	6.45995	3	-5.2024	54.84	2.7343	4	-5.2024	65.985	9.94158	4	-5.20244	57.5603	10.8663	4
	-4.9094	0.67	1.10564	3	-4.9094	-1.07333	1.90617	3	-4.9094	7.43333	1.91969	3	-4.9094	25.3333	2.31108	3	-4.9094	15.3433	2.81096	3	-6.04	92.8464	3.27836	5	-4.8016	48.92	6.94601	3	-4.8016	54.6275	2.33858	4	-4.8016	62.8975	4.22377	4	-4.80162	59.0675	2.73842	3
	-4.4544	6.62	2.34952	3	-4.4544	2.96333	3.34846	3	-4.4544	8.31334	1.77825	3	-4.4544	29.3233	3.20938	3	-4.4544	15.8467	1.28686	3	-5.61	97.6692	2.42051	5	-4.4008	51.875	13.685	2	-4.4008	55.81	2.40231	4	-4.4008	63.2675	5.74785	4	-4.40081	69.328	10.7205	4
	-4	6.91667	2.93361	3	-4	0.713333	2.23489	3	-4	9.79333	1.00675	3	-4	30.7533	1.88977	3	-4	17.11	1.9485	3	-5.17	99.4063	4.82728	5	-4	59.0133	2.13643	3	-4	63.0425	5.37505	4	-4	74.9325	7.23683	4	-4	66.9182	9.72238	4
Cmp 10	-11	0.293333	0.293333	3	-11	1.16	1.28731	6	-11	-0.036	1.25435	5	-11	-0.924	0.866912	5	-11	0.871667	0.495785	6	-12	7.42437	3.86738	5	-10	5.74333	1.04317	3	-10	5.75	1.85934	4	-10	3.715	0.987256	4	-10	2.95669	3.21746	4
	-9	-2.10667	1.25095	3	-9	0.0233333	1.09285	6	-9	1.8625	1.10371	4	-9	0.402	0.787949	5	-9	1.435	1.92293	6	-9.98	-5.50019	4.7453	7	-8.8861	-1.53667	1.12149	3	-8.8861	-4.1325	0.617136	4	-8.8861	-2.5875	1.92967	4	-8.8861	-0.674074	5.70403	4
	-8.5229	-0.1	1.6078	3	-8.5229	0.826667	0.927336	6	-8.5229	-0.43	0.727262	5	-8.5229	-1.36	1.25187	5	-8.5229	-0.0633333	0.741753	6	-9.55	-7.10319	4.37026	7	-8.4894	-4.59667	1.51389	3	-8.4894	-2.1475	0.928551	4	-8.4894	2.64	2.71239	4	-8.4894	4.07866	8.51291	4
	-8.0969	-1.49333	2.5846	3	-8.0969	0.753333	0.525964	6	-8.0969	-0.432	0.724137	5	-8.0969	-0.714	1.12197	5	-8.0969	0.531667	0.658819	6	-9.11	-0.509173	4.6599	7	-8.0928	-3.09333	3.57773	3	-8.0928	-2.22	1.24994	4	-8.0928	0.2075	0.463328	4	-8.0928	5.76384	7.8632	4
	-7.6383	0.596667	0.353097	3	-7.6383	-0.486667	0.597113	6	-7.6383	-1.982	0.978787	5	-7.6383	-1.57	0.586643	5	-7.6383	-0.671667	0.40844	6	-8.67	6.46334	5.8453	7	-7.6961	3.05667	1.70525	3	-7.6961	1.605	2.03559	4	-7.6961	0.415	1.62326	4	-7.6961	2.84449	5.97104	3
	-7.1805	-0.606667	0.575741	3	-7.1805	0.261667	0.909386	6	-7.1805	-1.082	0.844769	5	-7.1805	-1.312	0.567745	5	-7.1805	-0.475	0.672442	6	-8.23	10.6248	6.55608	7	-7.2994	3.41667	1.77214	3	-7.2994	7.425	1.0987	4	-7.2994	4.9375	2.07685	4	-7.2994	3.44122	7.84377	4
	-6.7447	3.01333	1.65383	3	-6.7447	-0.00666667	0.367511	6	-6.7447	-1.02	0.910632	5	-6.7447	0.445	1.1601	4	-6.7447	-0.965	0.564292	6	-7.79	12.1163	6.70749	7	-6.9028	8.64	3.41	2	-6.9028	14.615	2.25654	4	-6.9028	14.16	6.14591	4	-6.9028	7.54609	6.67889	4
	-6.2676	0.39	1.57331	3	-6.2676	0.45	1.65573	6	-6.2676	1.08	0.641833	5	-6.2676	0.242	0.843033	5	-6.2676	1.47667	0.67861	6	-7.36	22.1375	10.8913	7	-6.5061	15.7833	6.41614	3	-6.5061	27.1475	3.86702	4	-6.5061	21.9925	6.07444	4	-6.5061	18.4787	9.10183	4
	-5.8182	2.74	0.25	2	-5.8182	0.822	0.524284	5	-5.8182	1.9525	1.15201	4	-5.8182	1.96	1.95385	4	-5.8182	2.152	1.59475	5	-6.92	26.1199	11.2984	7	-6.1095	36.4	2.47944	3	-6.1095	50.5675	0.967155	4	-6.1095	49.025	8.56405	4	-6.1095	55.4363	8.98339	4
	-5.3645	7.22667	7.36458	3	-5.3645	4.92	1.77452	6	-5.3645	8.592	5.62059	5	-5.3645	8.474	5.68605	5	-5.3645	9.63167	5.49009	6	-6.48	42.4498	13.3135	7	-5.7128	53.1767	3.5345	3	-5.7128	62.805	2.61932	4	-5.7128	69.44	11.1814	4	-5.7128	84.0699	13.4722	4
	-4.9094	8.14667	2.4422	3	-4.9094	5.08667	2.96989	6	-4.9094	10.084	4.23148	5	-4.9094	13.268	7.18094	5	-4.9094	11.5783	5.17846	6	-6.04	60.7433	12.9471	7	-5.3162	73.48	2.92575	3	-5.3162	80.425	1.63555	4	-5.3162	88.985	10.0844	4	-5.3162	125.848	7.76935	4
	-4.4544	14.0333	6.14707	3	-4.4544	9.60167	4.30837	6	-4.4544	17.418	6.11316	5	-4.4544	21.894	8.32545	5	-4.4544	17.67	5.77598	6	-5.61	80.5845	9.41029	7	-4.9195	82.5567	2.65764	3	-4.9195	92.58	2.64074	4	-4.9195	94.5725	5.98705	4	-4.9195	125.861	12.6347	4
	-4	20.6	10.7828	3	-4	20.475	7.00422	6	-4	18.8	3.09293	3	-4	44.972	9.18048	5	-4	30.325	7.63477	6	-5.17	100.841	11.1268	7	-4.5229	101.543	2.53016	3	-4.5229	102.465	3.55374	4	-4.5229	122.293	5.69819	3
Cmp 11	-11	1.80667	0.0683943	3	-11	1.28	0.246847	3	-11	1.88	0.478156	3	-11	-0.846667	1.30006	3	-11	4.14667	1.32879	3	-12	1.67555	1.01904	5	-10	-0.9025	3.06933	4	-10	-2.18667	2.78874	3	-10	-0.91	2.94175	4	-10	-6.33702	1.18932	3
	-9	-1.94333	0.91543	3	-9	1.91	1.70177	3	-9	0.1	0.285832	3	-9	2.78	0.98475	3	-9	3.50667	1.16965	3	-9.98	28.6712	10.1702	5	-8.4089	9.4	7.47896	3	-8.4089	12.83	3.86907	3	-8.4089	13.87	5.69192	4	-8.40894	25.4873	9.63453	3
	-8.5229	1.76667	2.83935	3	-8.5229	-0.08	0.609289	3	-8.5229	0.996667	0.222436	3	-8.5229	0.0733334	1.19456	3	-8.5229	0.866667	2.47939	3	-9.55	47.8717	11.4584	5	-8.0081	14.8325	3.40995	4	-8.0081	20.74	4.84378	3	-8.0081	16.9325	6.98524	4	-8.00812	34.1181	13.1776	3
	-8.0969	0.306667	1.47362	3	-8.0969	1.47	1.18503	3	-8.0969	0.32	1.30217	3	-8.0969	3.42667	2.05475	3	-8.0969	2.76333	1.13417	3	-9.11	58.0861	12.3448	5	-7.6073	27.75	2.77682	4	-7.6073	41.9667	9.36912	3	-7.6073	37.32	11.1069	4	-7.60731	52.0964	16.6231	3
	-7.6383	1.81667	4.15168	3	-7.6383	1.44333	0.768599	3	-7.6383	3.80333	0.950164	3	-7.6383	14.02	1.40657	3	-7.6383	8.10667	1.42813	3	-8.67	67.2324	11.0736	5	-7.2065	42.0225	5.51646	4	-7.2065	59.6267	4.51597	3	-7.2065	53.8725	11.3052	4	-7.2065	60.1059	5.84766	3
	-7.1805	2.88	2.11915	3	-7.1805	6.55	0.886247	3	-7.1805	11.5233	2.07104	3	-7.1805	31.79	3.23676	3	-7.1805	26.0367	2.31079	3	-8.23	72.8045	6.99589	5	-6.8057	66.01	5.14666	4	-6.8057	72.7967	3.62536	3	-6.8057	69.44	11.1414	4	-6.80569	107.823	8.66293	3
	-6.7447	16.1	3.99826	3	-6.7447	17.7333	1.65657	3	-6.7447	29.07	1.27814	3	-6.7447	54.5567	2.59987	3	-6.7447	47.1167	1.2771	3	-7.79	87.3061	5.69119	5	-6.4049	77.57	3.77658	4	-6.4049	82.63	4.28026	3	-6.4049	80.22	6.05627	4	-6.40487	97.4818	1.75537	3
	-6.2676	30.03	5.64119	3	-6.2676	41.52	2.01162	3	-6.2676	54.33	2.70489	3	-6.2676	74.2767	1.56028	3	-6.2676	69.3533	5.7573	3	-7.36	88.4278	8.36896	5	-6.0041	97.31	6.2635	4	-6.0041	87.4933	2.32154	3	-6.0041	92.6	5.3358	4	-6.00406	98.8739	10.4443	3
	-5.8182	57.0267	9.76213	3	-5.8182	64.6	3.50797	3	-5.8182	72.6167	2.55921	3	-5.8182	89.9133	5.92791	3	-5.8182	77.4767	2.75561	3	-6.92	95.2092	8.18308	5	-5.6032	92.2275	5.16076	4	-5.6032	94.25	3.80816	3	-5.6032	93.8125	4.02408	4	-5.60325	124.766	8.51995	2
	-5.3645	79.9667	1.13758	3	-5.3645	86.3367	2.38845	3	-5.3645	80.62	5.59293	3	-5.3645	98	1.71097	3	-5.3645	85.69	1.07277	3	-6.48	93.8061	8.27134	5	-5.2024	109.1	4.97494	4	-5.2024	105.007	8.41097	3	-5.2024	101.045	4.25962	4	-5.20244	115.594	2.5416	3
	-4.9094	91.8833	4.39693	3	-4.9094	91.42	1.75168	3	-4.9094	92.0433	0.393291	3	-4.9094	95.08	4.23665	3	-4.9094	94.6	2.10516	3	-6.04	91.7599	3.17587	5	-4.8016	108.065	2.35677	4	-4.8016	106.33	2.34444	3	-4.8016	102.308	4.03526	4	-4.80162	115.102	10.523	3
	-4.4544	90.39	4.29221	3	-4.4544	97.9233	1.89013	3	-4.4544	94.63	1.59701	3	-4.4544	103.14	4.68329	3	-4.4544	100.33	2.04123	3	-5.61	83.0539	7.83081	5	-4.4008	110.485	4.28458	4	-4.4008	110.527	0.346042	3	-4.4008	106.343	3.20607	4	-4.40081	118.131	16.4993	3
	-4	86.2033	2.56896	3	-4	95.26	5.03837	3	-4	96.1733	5.24714	3	-4	102.28	2.0063	3	-4	99.8533	2.41355	3	-5.17	93.0622	5.47341	5	-4	117.47	4.26062	4	-4	111.29	1.57017	3	-4	106.017	3.20649	4	-4	124.687	8.01367	3
Cmp 12	-11	0	0	3	-11	0	0	3	-11	0	0	3	-11	0	0	3	-11	0	0	3	-12	6.27022	3.88902	5	-10	3.21667	0.699389	3	-10	2.17333	0.381241	3	-10	3.8875	2.75899	4	-10	-6.14494	3.68014	4
	-9	-4.00333	2.17866	3	-9	-2.56333	0.531831	3	-9	-2.13333	1.0354	3	-9	-5.18667	0.161692	3	-9	-7.72	2.7644	3	-9.98	-7.23038	12.687	6	-9.1079	-4.1625	1.1987	4	-9.1079	-4.33667	1.66576	3	-9.1079	-0.141667	1.90417	6	-9.1079	-2.7072	1.69636	3
	-8.5229	-6.87	5.13	2	-8.5229	0.185	1.325	2	-8.5229	-3.51333	0.555258	3	-8.5229	-5.21	2.49217	3	-8.5229	-5.10667	1.64358	3	-9.55	-6.57827	4.3237	6	-8.7063	-2.8125	2.62758	4	-8.7063	-5.00333	1.43779	3	-8.7063	-2.66333	2.02859	6	-8.7063	3.61258	4.94875	3
	-8.0969	-2.62333	2.11243	3	-8.0969	0.14	0.597857	3	-8.0969	-1.67667	1.32076	3	-8.0969	-4.79333	1.19075	3	-8.0969	-6.65	2.23666	3	-9.11	0.829601	3.25836	6	-8.4089	-2.2875	1.35986	4	-8.4089	-1.02	1.62223	3	-8.4089	-2.41167	1.85963	6	-8.4089	1.0351	5.72428	4
	-7.6383	-2.20667	1.03643	3	-7.6383	1.96667	1.09934	3	-7.6383	-2.85	1.18728	3	-7.6383	-5.65	0.340196	3	-7.6383	-4.83333	1.67005	3	-8.67	8.61371	7.06824	6	-8.0081	1.0075	1.55654	4	-8.0081	5.24	2.155	3	-8.0081	0.00799997	1.52183	5	-8.0081	-5.01386	3.31652	4
	-7.1805	-0.363333	2.6994	3	-7.1805	-3.25	1.47	2	-7.1805	-3.84333	1.12562	3	-7.1805	-3.94667	1.02746	3	-7.1805	-6.01333	1.74136	3	-8.23	17.4626	5.00048	6	-7.6073	-1.3175	2.76972	4	-7.6073	8.94	1.97	2	-7.6073	5.94	2.57731	6	-7.6073	14.1206	4.7259	4
	-6.7447	-2.33333	3.57445	3	-6.7447	-0.363333	1.21684	3	-6.7447	-1.80667	0.954539	3	-6.7447	-4.79	1.22533	3	-6.7447	-5.95667	1.29476	3	-7.79	33.9414	7.40896	6	-7.2065	8.0625	2.42972	4	-7.2065	10.8567	1.06997	3	-7.2065	7.456	4.17731	5	-7.2065	2.19647	9.51555	3
	-6.2676	0.7	2.57321	3	-6.2676	-0.6	1.14177	3	-6.2676	-1.16	2.59706	3	-6.2676	-3.48333	0.491031	3	-6.2676	-3.96	1.79511	3	-7.36	49.4392	7.55547	6	-6.8057	7.19	2.5636	4	-6.8057	13.81	3.55902	3	-6.8057	9.38333	3.8932	6	-6.8057	5.10977	7.05152	4
	-5.8182	1.27667	2.13309	3	-5.8182	1.13	0.667258	3	-5.8182	-3.22	1.96495	3	-5.8182	-3.90667	2.27058	3	-5.8182	-4.24333	1.06684	3	-6.92	61.5649	7.83049	6	-6.4049	4.08333	1.97053	3	-6.4049	19.5	1.35	2	-6.4049	10.795	3.4278	6	-6.4049	10.9165	8.68564	3
	-5.3645	-2.74667	1.07524	3	-5.3645	-1.10333	0.635094	3	-5.3645	-2.91	2.79773	3	-5.3645	-3.41333	1.11068	3	-5.3645	-5.99	1.52231	3	-6.48	75.341	7.20354	6	-6.0041	9.14	1.57561	4	-6.0041	28.8	0.38	2	-6.0041	14.1	2.34897	6	-6.0041	6.04489	3.77667	4
	-4.9094	-4.4	0.478435	3	-4.9094	-1.65333	0.169542	3	-4.9094	0.0133334	0.537597	3	-4.9094	-1.64333	1.94844	3	-4.9094	-4.00667	0.926901	3	-6.04	80.26	9.49738	6	-5.6032	9.465	2.81244	4	-5.6032	29.7533	7.66826	3	-5.6032	18.5283	1.75478	6	-5.6032	26.1613	4.54294	2
	-4.4544	-3.74333	4.5239	3	-4.4544	-1.77333	1.32379	3	-4.4544	-1.86	1.6484	3	-4.4544	-2.30333	1.56334	3	-4.4544	-3.48	1.72233	3	-5.61	87.0337	9.68672	6	-5.2024	16.505	1.43074	4	-5.2024	28.5633	4.4375	3	-5.2024	21.514	3.52834	5	-5.2024	24.7887	4.86867	4
	-4	0.433333	2.16715	3	-4	-0.8	1.50841	3	-4	-3.015	0.375	2	-4	-2.51	2.31273	3	-4	-5.39333	1.06296	3					-4.8016	25.03	4.04124	4	-4.8016	33.61	5.56454	3	-4.8016				-4.8016	41.8798	7.81703	4
Cmp 13	-11	0	0	3	-11	0	0	3	-11	0	0	3	-11	0	0	3	-11	0	0	3	-9.983	-1.14854	2.892	5	-10	3.76	1.01791	3	-10	3.05333	0.117804	3	-10	5.18333	0.46477	3	-10	-6.72156	4.37644	4
	-9	-4.12333	2.82614	3	-9	-1.72333	0.953613	3	-9	-1.76667	0.556816	3	-9	-5.54333	2.96654	3	-9	-6.18667	1.58865	3	-9.5452	-7.16888	4.13301	5	-8.4089	-0.075	2.48023	4	-8.4089	-4.42667	2.6771	3	-8.4089	1.3775	2.241	4	-8.40894	10.173	6.26555	4
	-8.5229	-5.19	4.02078	3	-8.5229	-1.03667	1.14659	3	-8.5229	-4.99333	1.22992	3	-8.5229	-4.74333	1.38704	3	-8.5229	-5.38	2.60097	3	-9.1074	-7.41709	6.58697	5	-8.0081	-2.725	2.37921	4	-8.0081	-1.20333	2.56618	3	-8.0081	-3.522	1.76374	5	-8.00812	12.8171	6.52704	4
	-8.0969	-3.88	2.70488	3	-8.0969	-2.27	1.55886	3	-8.0969	-4.26333	1.08312	3	-8.0969	-3.62	2.21471	3	-8.0969	-5.41	2.42248	3	-8.6697	4.36852	6.95778	5	-7.6073	0.31	0.875386	4	-7.6073	1.99	0.565066	3	-7.6073	-2.626	1.66424	5	-7.60731	5.03178	2.25599	4
	-7.6383	-2.92	1.79368	3	-7.6383	-1.6	0.817252	3	-7.6383	-3.16	1.74772	3	-7.6383	-3.55333	2.64997	3	-7.6383	-5.13667	0.748896	3	-8.2319	11.4383	10.5568	5	-7.2065	3.86	1.81563	4	-7.2065	1.24667	2.60379	3	-7.2065	1.882	2.24801	5	-7.2065	0.968972	7.15259	4
	-7.1805	0.116667	2.08706	3	-7.1805	1.72333	1.30925	3	-7.1805	-2.47667	0.804909	3	-7.1805	-4.61	3.46866	3	-7.1805	-5.21	0.580115	3	-7.7941	9.66993	13.6018	5	-6.8057	-0.565	2.12371	4	-6.8057	3.18667	3.22739	3	-6.8057	0.864	1.93315	5	-6.80569	-1.23862	2.7569	4
	-6.7447	-4.2	2.26321	3	-6.7447	-1.27	0.342394	3	-6.7447	-2.35667	0.0676593	3	-6.7447	-2.53333	1.52011	3	-6.7447	-5.12667	2.14676	3	-7.3563	14.97	11.2771	5	-6.4049	-1.06	3.09909	4	-6.4049	4.68667	3.69773	3	-6.4049	11.714	3.84077	5	-6.00406	-4.36539	6.15359	3
	-6.2676	-0.766667	1.11774	3	-6.2676	-1.19333	1.11215	3	-6.2676	-2.62	0.336502	3	-6.2676	-3.54333	0.657326	3	-6.2676	-6.11667	2.19898	3	-6.9186	23.6485	10.6991	5	-6.0041	5.4675	1.30226	4	-6.0041	15.42	2.39777	3	-6.0041	8.79	4.59759	5	-5.60325	15.6752	7.14952	4
	-5.8182	-0.916667	1.33768	3	-5.8182	1.02	1.48689	3	-5.8182	-4.09	1.47846	3	-5.8182	-2.14333	0.815972	3	-5.8182	-6.92667	1.76382	3	-6.4808	37.3832	10.5889	5	-5.6032	7.42	1.38075	4	-5.6032	16.1833	2.73219	3	-5.6032	19.476	5.84661	5	-5.20244	35.9753	6.73067	3
	-5.3645	-2.16333	1.1278	3	-5.3645	-2.35	1.0874	3	-5.3645	-2.19	1.40439	3	-5.3645	-1.78333	1.41724	3	-5.3645	-4.45667	2.62007	3	-6.043	72.2734	7.37673	5	-5.2024	18.1875	4.27119	4	-5.2024	25.15	4.27196	3	-5.2024	38.288	9.17852	5	-4.40081	35.095	9.36677	3
	-4.9094	-2.77333	1.56773	3	-4.9094	-2.20333	0.544804	3	-4.9094	-0.733333	1.36419	3	-4.9094	-2.73333	0.677159	3	-4.9094	-4.16667	1.80256	3	-5.6053	93.6529	5.90975	5	-4.8016	21.0033	2.4226	3	-4.8016	27.01	8	2	-4.8016	44.766	7.33961	5	-4	55.8894	11.9252	3
	-4.4544	-2.60667	1.91613	3	-4.4544	-0.686667	0.778467	3	-4.4544	-1.11333	2.42791	3	-4.4544	-1.41333	1.85819	3	-4.4544	-5.59	2.61653	3	-5.1675	115.739	7.50255	5	-4.4008	17.765	1.805	2	-4.4008	31.81	3.72481	3	-4.4008	57.4275	13.264	4
	-4	-5.28333	3.37494	3	-4	2.16667	1.09551	3	-4	0.636667	1.75845	3	-4	5.03667	1.38039	3	-4	1.29333	3.55477	3									-4	36.2033	6.70439	3	-4	61.03	10.8177	4
Cmp 14	-11	0	0	3	-11	0	0	3	-11	0	0	3	-11	0	0	3	-11	0	0	3	-12	9.64555	3.20654	5	-10				-10	NA	NA	NA	-10	NA	NA	NA	-10	NA	NA	NA
	-10	-0.0733334	1.83478	3	-10	-1.60333	0.656413	3	-10	-1.87	0.778867	3	-10	-3.23	2.23878	3	-10	-3.92667	0.991906	3	-9.98	-0.308173	3.33738	6	-8.41				-8.41	NA	NA	NA	-8.41	NA	NA	NA	-8.41	NA	NA	NA
	-9.5229	-2.67	1.46029	3	-9.5229	-2.78667	0.231828	3	-9.5229	-3.31667	1.83765	3	-9.5229	-3.40333	1.84767	3	-9.5229	-5.06333	1.63554	3	-9.55	-0.950585	7.87327	6	-7.93				-7.93	NA	NA	NA	-7.93	NA	NA	NA	-7.93	NA	NA	NA
	-9.0969	-2.19333	3.10377	3	-9.0969	-1.13333	0.377065	3	-9.0969	-3.32667	1.94577	3	-9.0969	-3.85333	1.10097	3	-9.0969	-3.96667	1.26381	3	-9.11	-0.772241	5.09359	6	-7.62				-7.62	NA	NA	NA	-7.62	NA	NA	NA	-7.62	NA	NA	NA
	-8.6383	-3.9	2.66265	3	-8.6383	0.13	0.775263	3	-8.6383	-2.50667	1.22578	3	-8.6383	-3.05333	1.39906	3	-8.6383	-4.83333	1.41635	3	-8.67	-0.951956	8.31022	6	-7.2				-7.2	NA	NA	NA	-7.2	NA	NA	NA	-7.2	NA	NA	NA
	-8.1805	-0.586667	0.269588	3	-8.1805	-0.713333	1.13879	3	-8.1805	-2.04	0.730365	3	-8.1805	-2.90333	1.73188	3	-8.1805	-4.72667	0.823617	3	-8.23	5.48973	10.2385	6	-6.81				-6.81	NA	NA	NA	-6.81	NA	NA	NA	-6.81	NA	NA	NA
	-7.7447	-5.85667	5.19752	3	-7.7447	-3.01333	1.11705	3	-7.7447	-3.43	0.988787	3	-7.7447	-3.76	1.07406	3	-7.7447	-3.78667	0.918447	3	-7.79	5.84608	9.19333	6	-6.4				-6.4	NA	NA	NA	-6.4	NA	NA	NA	-6.4	NA	NA	NA
	-7.2676	-1.12333	4.63717	3	-7.2676	0.243333	0.558639	3	-7.2676	-1.81333	1.18862	3	-7.2676	-6.20333	0.372126	3	-7.2676	-5.58667	1.44887	3	-7.36	19.8102	9.38809	6	-6				-6	NA	NA	NA	-6	NA	NA	NA	-6	NA	NA	NA
	-6.8182	-0.386667	1.91332	3	-6.8182	-0.0466667	0.566902	3	-6.8182	-2	1.08	2	-6.8182	-3.39667	1.67384	3	-6.8182	-5.64333	2.22062	3	-6.92	26.8415	9.70222	6	-5.6				-5.6	NA	NA	NA	-5.6	NA	NA	NA	-5.6	NA	NA	NA
	-6.3645	-1.54333	1.78485	3	-6.3645	-0.83	1.80884	3	-6.3645	-3.36667	1.72327	3	-6.3645	-4.03	0.631374	3	-6.3645	-5.88333	2.53732	3	-6.48	42.9228	9.92402	6	-5.2				-5.2	NA	NA	NA	-5.2	NA	NA	NA	-5.2	NA	NA	NA
	-5.9094	-2.83667	3.18258	3	-5.9094	-0.876667	1.19205	3	-5.9094	-1.85667	0.282627	3	-5.9094	-4.41	1.51448	3	-5.9094	-4.73	1.56379	3	-6.04	62.9688	9.53945	6	-4.8				-4.8	NA	NA	NA	-4.8	NA	NA	NA	-4.8	NA	NA	NA
	-5.4544	1.16	2.9976	3	-5.4544	-0.216667	0.637033	3	-5.4544	0.21	1.70136	3	-5.4544	-4.01	1.24484	3	-5.4544	-4.11667	1.50513	3	-5.61	83.5356	6.49325	6	-4.4				-4.4	NA	NA	NA	-4.4	NA	NA	NA	-4.4	NA	NA	NA
	-5	-4.40667	1.63813	3	-5	-1.21667	0.652133	3	-5	-2.67	1.93975	3	-5	-4.45333	0.41434	3	-5	-4.78333	1.39253	3	-5.17	100.71	6.91924	6	-4				-4	NA	NA	NA	-4	NA	NA	NA	-4	NA	NA	NA
Cmp 15	-11	0	0	3	-11	0	0	3	-11	0	0	3	-11	0	0	3	-11	0	0	3	-12				-10	2.03	0	1	-10	4.515	1.965	2	-10	-1.205	0.356008	4	-10	2.33328	6.06101	4
	-9	-0.373333	4.7732	3	-9	-0.216667	2.22893	3	-9	-2.86667	1.01411	3	-9	-3.09667	4.00144	3	-9	-7.09333	2.17397	3	-9.98	9.32996	8.46587	7	-8.4089	-4.12	0.73	2	-8.4089	-2.285	0.275	2	-8.4089	-1.894	2.90381	5	-8.40894	4.27413	3.69642	4
	-8.5229	-2.88333	4.06143	3	-8.5229	-1.60667	1.41297	3	-8.5229	-2.94667	1.74486	3	-8.5229	-4.25333	2.08596	3	-8.5229	-3.69333	1.08213	3	-9.55	-7.14533	5.7141	7	-8.0081	-3.46	0.88	2	-8.0081	-0.54	0.88	2	-8.0081	-13.624	3.67457	5	-8.00812	-2.99353	4.74688	4
	-8.0969	-2.22333	1.97333	3	-8.0969	0.61	0.975004	3	-8.0969	-3.47	1.49684	3	-8.0969	-3.77667	2.37735	3	-8.0969	-5.62	1.73229	3	-9.11	-9.46381	6.25703	7	-7.6073	2.785	0.915	2	-7.6073	-0.495	0.605	2	-7.6073	-12.6275	8.52011	4	-7.60731	-10.2258	10.2402	4
	-7.6383	-0.96	2.49838	3	-7.6383	0.25	0.861568	3	-7.6383	-1.56333	0.459867	3	-7.6383	-3.16667	2.12487	3	-7.6383	-4.76333	0.668489	3	-8.67	-2.77841	10.9464	7	-7.2065	1.655	0.525	2	-7.2065	0.52	0.72	2	-7.2065	-11.14	4.28323	5	-7.2065	6.83782	8.2809	5
	-7.1805	-4.00333	1.17343	3	-7.1805	-0.4	0.836441	3	-7.1805	-1.27667	0.779537	3	-7.1805	-4.19667	0.686934	3	-7.1805	-5.69333	1.97196	3	-8.23	3.42564	8.18095	7	-6.8057	2.015	1.245	2	-6.8057	6.775	0.205	2	-6.8057	-18.072	4.16302	5	-6.80569	-4.71443	2.87101	4
	-6.7447	-3.98333	3.84363	3	-6.7447	0.78	1.05249	3	-6.7447	-2.47	2.11067	3	-6.7447	-6.56667	1.12133	3	-6.7447	-7.24667	1.72701	3	-7.79	7.15155	10.2826	7	-6.4049	4.915	1.055	2	-6.4049	7.635	1.835	2	-6.4049	-18.074	4.12875	5	-6.40487	-0.0643753	12.4363	3
	-6.2676	-4.07333	2.17774	3	-6.2676	1.00667	0.079652	3	-6.2676	-4.02	1.2202	3	-6.2676	-5.08667	2.23868	3	-6.2676	-5.225	0.715	2	-7.36	13.1938	11.0844	7	-6.0041	-1.005	2.935	2	-6.0041	11.695	3.665	2	-6.0041	-19.76	3.95567	5	-6.00406	-0.363514	11.7969	5
	-5.8182	0.12	1.31386	3	-5.8182	-3.07667	0.721303	3	-5.8182	-2.14	0.946379	3	-5.8182	-4.71667	1.21412	3	-5.8182	-5.11333	2.00021	3	-6.92	6.97679	9.72365	7	-5.6032	6.83	2.82	2	-5.6032	9.8	2.28	2	-5.6032	-23.084	6.45968	5	-5.60325	-4.87978	14.7835	4
	-5.3645	-5.36667	2.87558	3	-5.3645	-0.29	0.568712	3	-5.3645	-4.92	1.89466	3	-5.3645	-2.87667	0.341679	3	-5.3645	-5.79333	1.8743	3	-6.48	-0.367041	13.5269	7	-5.2024	8.39	1	2	-5.2024	13.49	4.21	2	-5.2024	-23.83	7.1596	4	-5.20244	-2.75732	16.4505	5
	-4.9094	-2.65333	0.845307	3	-4.9094	-0.08	1.09563	3	-4.9094	-3.86333	1.06718	3	-4.9094	-4.38333	0.97359	3	-4.9094	-6.28667	2.16898	3	-6.04	-17.2496	15.4854	7	-4.8016	10.03	3.43	2	-4.8016	12	3.43	2	-4.8016	-17.384	1.78	5	-4.80162	14.7743	9.40299	4
	-4.4544	-1.35667	0.716015	3	-4.4544	-0.00666666	0.84509	3	-4.4544	-3.21	1.13006	3	-4.4544	-3.38	1.2122	3	-4.4544	-6.01667	2.2463	3	-5.61	-12.2387	21.8945	7	-4.4008	5.995	0.975	2	-4.4008	12.81	2.28	2	-4.4008	-19.154	4.58956	5	-4.40081	29.145	11.9868	5
	-4	-6.56333	3.7701	3	-4	-3.47667	1.22538	3	-4	-2.95	1.41086	3	-4	-2.94667	1.28211	3	-4	-4.60333	1.69299	3	-5.17	16.5712	17.9478	7	-4	17.49	4.02	2	-4				-4	-16.8333	5.24772	3
Cmp 16	-11	0	0	3	-11	0	0	3	-11	0	0	3	-11	0	0	3	-11	0	0	3	-12				-10	-0.325	1.655	2	-10	4.12	1.66836	3	-10	3.08	1.16191	6	-10	-2.63083	6.5392	3
	-9	-3.45333	1.28872	3	-9	0.833333	1.95213	3	-9	-3.00333	2.15735	3	-9	-3.19333	1.47699	3	-9	-5.83333	1.31338	3	-9.98	-3.34471	4.50928	7	-8.8861	-1.06	2.9802	3	-8.8861	-1.31667	1.6254	3	-8.8861	-1.42833	3.15719	6	-8.4894	15.9353	14.4234	3
	-8.5229	-1.55667	2.98959	3	-8.5229	-0.886667	0.720193	3	-8.5229	-2.55	1.39474	3	-8.5229	-3.60667	2.8463	3	-8.5229	-5.67333	2.00697	3	-9.55	-4.12101	4.77262	7	-8.4894	-0.64	2.5901	3	-8.4894	-0.93	0.539475	3	-8.4894	-2.09333	2.24301	6	-7.6961	43.7738	6.72327	3
	-8.0969	-3.50333	6.55969	3	-8.0969	-2.14	1.56	2	-8.0969	-1.43667	0.552459	3	-8.0969	-2.51667	0.623173	3	-8.0969	-5.18667	1.12179	3	-9.11	7.96039	8.49695	7	-8.0928	-3.22333	1.19226	3	-8.0928	0.82	1.21952	3	-8.0928	0.633333	3.32555	6	-7.2994	42.3867	0	1
	-7.6383	-3.71667	4.293	3	-7.6383	-0.08	0.381357	3	-7.6383	-2.18333	1.32341	3	-7.6383	-3.39333	1.60522	3	-7.6383	-6.31667	2.69128	3	-8.67	32.6083	11.4469	7	-7.6961	1.26	0.823731	3	-7.6961	3.49667	0.7182	3	-7.6961	1.38333	4.9998	6	-6.9028	41.1488	1.73543	2
	-7.1805	-3.74333	4.97345	3	-7.1805	1.14667	0.789099	3	-7.1805	-3.23333	1.19326	3	-7.1805	-2.46	2.2363	3	-7.1805	-4.83	1.28827	3	-8.23	52.2076	11.6817	7	-7.2994	-0.106667	3.18873	3	-7.2994	10.6867	4.05242	3	-7.2994	7.442	9.09147	5	-6.5061	44.0815	10.3731	3
	-6.7447	-1.78667	3.27575	3	-6.7447	1.25	0.402161	3	-6.7447	-1.31333	0.84278	3	-6.7447	-3.35	1.81497	3	-6.7447	-5.96	2.41799	3	-7.79	60.5056	14.8752	7	-6.9028	1.16333	1.69585	3	-6.9028	17.05	3.47575	3	-6.9028	14.1883	5.82262	6	-6.1095	65.1426	0	1
	-6.2676	-2.58	4.72442	3	-6.2676	-0.923333	0.375514	3	-6.2676	-1.77667	0.390057	3	-6.2676	-1.27	0.694286	3	-6.2676	-5.18667	2.21171	3	-7.36	69.6636	13.6373	7	-6.5061	6.625	1.645	2	-6.5061	24.0033	8.31896	3	-6.5061	21.1667	9.03007	6	-5.3162	51.6099	1.48311	2
	-5.8182	-1.76667	1.7639	3	-5.8182	-0.766667	0.796709	3	-5.8182	-2.40667	1.52287	3	-5.8182	-1.45667	1.33657	3	-5.8182	-4.97333	2.67782	3	-6.92	75.4993	10.6929	7	-6.1095	6.02333	0.824223	3	-6.1095	23.3	3.20737	3	-6.1095	21.205	5.93483	6	-4.9195	49.5968	0	1
	-5.3645	-2.99667	1.07843	3	-5.3645	-1.14667	0.705439	3	-5.3645	-0.67	1.27	2	-5.3645	-2.74	1.30699	3	-5.3645	-4.03667	0.273882	3	-6.48	78.1496	11.3998	7	-5.7128	10.1333	1.18672	3	-5.7128	22.71	5.9717	3	-5.7128	22.69	6.83481	6	-5.7128
	-4.9094	-2.21	1.3928	3	-4.9094	-0.13	1.60329	3	-4.9094	-2.49667	1.78384	3	-4.9094	-4.07667	0.843353	3	-4.9094	-4.77667	1.44077	3	-6.04	74.179	11.3069	7	-5.3162	13.4	1.21261	3	-5.3162	27.6667	6.25049	3	-5.3162	32.2867	7.38438	6
	-4.4544	-1.13667	2.65172	3	-4.4544	-0.196667	1.40862	3	-4.4544	-1.1	1.305	3	-4.4544	-2.08	0.384361	3	-4.4544	-4.78333	2.37824	3	-5.61	84.5658	10.8445	7	-4.9195	22.91	5.62291	3	-4.9195	29.15	5.80941	3	-4.9195	25.515	5.10236	4
	-4	-3.87667	0.883484	3	-4	2.21333	0.995278	3	-4	2.75	2.65493	3	-4	1.52	2.93864	3	-4	-2.17667	1.00295	3	-5.17	102.672	5.01555	7	-4.5229	28.8067	2.26667	3	-4.5229	35.87	11.8439	3	-4.5229	46.9367	5.68127	6
Figure 5c	rDOR CRCs
	βarrestine 1				βarrestine 2				βarrestine 2- GRK2				βarrestine 2- GRK5				βarrestine 2- GRK6				cAMP				Gαi1				Gαi2				GαoA				KIR
	log[Agonist], M	Mean	SEM	n	log[Agonist], M	Mean	SEM	n	log[Agonist], M	Mean	SEM	n	log[Agonist], M	Mean	SEM	n	log[Agonist], M	Mean	SEM	n	log[Agonist], M	Mean	SEM	n	log[Agonist], M	Mean	SEM	n	log[Agonist], M	Mean	SEM	n	log[Agonist], M	Mean	SEM	n	log[Agonist], M	Mean	SEM	n
Buprenorphine	-11	0	0	3	-10	0	0	3	-10	0	0	3	-10	0	0	3	-10	0	0	3	-11	10.2425	7.60653	5	-10	-3.78333	3.83678	3	-11	2.07	0.482494	5	-10	-4.9	0.85	2	-10	-40.1367	16.3139	3
	-8.71	-3.67333	0.522058	3	-9.4089	0.813333	0.532989	3	-9.4089	-1.42	0.819024	3	-9.4089	-0.06	0.672012	3	-9.4089	-1.04667	0.652414	3	-9.983	-6.06006	5.95426	5	-9.4089	5.35667	3.16507	3	-9.4089	0.106	1.92526	5	-9.4089	0.2325	1.17779	4	-9.4089	-7.7325	6.36455	4
	-8.2818	7.82	2.46842	3	-9.0081	0.893333	0.776624	3	-9.0081	-1.29667	0.231685	3	-9.0081	-0.67	0.356417	3	-9.0081	0	1.00022	3	-9.5452	-3.43878	1.04628	5	-9.0081	1.32333	1.46043	3	-9.0081	-2.738	1.6664	5	-9.0081	-0.4675	1.48959	4	-9.0081	11.58	10.3873	4
	-7.8536	11.23	3.45115	3	-8.6073	-0.295	1.065	2	-8.6073	-1.17	0.0750555	3	-8.6073	0.0733333	0.654964	3	-8.6073	-0.423333	0.415625	3	-9.1074	9.38506	7.28476	5	-8.6073	0.346667	2.94519	3	-8.6073	1.892	0.688966	5	-8.6073	3.14	2.75653	4	-8.6073	2.91	3.10354	4
	-7.4254	-2.48	2.88917	3	-8.2065	-0.76	0.91	2	-8.2065	-1.36	0.170978	3	-8.2065	-1.195	0.245	2	-8.2065	-0.743333	0.445359	3	-8.6697	18.8214	13.2906	5	-8.2065	5.67333	1.53007	3	-8.2065	4.502	1.0352	5	-8.2065	7.335	4.09325	4	-8.4089	7.26333	1.42399	3
	-6.9973	0.646667	2.02536	3	-7.8057	-0.706667	0.435903	3	-7.8057	-0.83	0.200083	3	-7.8057	-2.14	1.05	2	-7.8057	-1.49667	1.2331	3	-8.2319	29.5597	12.8251	5	-7.8057	2.68667	2.33648	3	-7.8057	9.708	2.0315	5	-7.8057	10.2775	3.79309	4	-8.2065	9.3425	3.81184	4
	-6.5691	5.08667	1.51574	3	-7.4049	-0.74	0.970842	3	-7.4049	-1.85667	1.16575	3	-7.4049	-1.91	0.581034	3	-7.4049	-0.95	1.45239	3	-7.7941	53.5468	11.1998	5	-7.4049	9.06667	1.06842	3	-7.4049	13.946	3.05885	5	-7.4049	15.79	3.60491	4	-8.0081	7.55333	1.48865	3
	-6.1409	5.44	1.43656	3	-7.0041	-0.163333	0.15899	3	-7.0041	0.263333	1.35692	3	-7.0041	-2.05333	0.996499	3	-7.0041	-0.256667	1.3224	3	-7.3563	82.9421	6.48757	5	-7.0041	13.0633	4.60585	3	-7.0041	22.548	2.85124	5	-7.0041	18.4975	5.06116	4	-7.8057	4.8675	4.41173	4
	-5.7127	5.27	5.0157	3	-6.6032	0.423333	0.767014	3	-6.6032	-0.08	0.861181	3	-6.6032	-2.01667	1.19374	3	-6.6032	-0.753333	1.17766	3	-6.9186	92.5938	5.88862	5	-6.6032	15.81	2.06171	3	-6.6032	26.136	1.73965	5	-6.6032	23.7	4.05881	4	-7.6073	16.08	6.38906	3
	-5.2845	-6.57	3.28324	3	-6.2024	0.09	1.3	2	-6.2024	-0.423333	1.36281	3	-6.2024	-2.10667	1.59408	3	-6.2024	0.576667	0.356713	3	-6.4808	96.488	4.39774	5	-6.2024	15.0933	3.06012	3	-6.2024	27.616	2.81491	5	-6.2024	24.6325	4.40925	4	-7.4049	10.7125	3.19304	4
	-4.8564	6.93	2.51536	3	-5.8016	0.546667	0.594652	3	-5.8016	0.53	0.995188	3	-5.8016	-2.55	0.841982	3	-5.8016	-1.47333	0.988101	3	-6.043	97.3103	4.1464	5	-5.8016	16.7033	2.65202	3	-5.8016	32.332	3.419	5	-5.8016	26.9075	2.54908	4	-7.2065	8.18	9.58591	3
	-4.4282	5.85667	3.5146	3	-5.4008	0.65	0.673226	3	-5.4008	-0.61	0.1249	3	-5.4008	-1.83	0.292632	3	-5.4008	-1.23	1.3642	3	-5.6053	97.6393	4.2494	5	-5.4008	15.1567	3.34334	3	-5.4008	37.286	4.85003	5	-5.4008	33.7325	5.97319	4	-7.0041	2.58	9.87534	4
	-4	6.01	2.12665	3	-5	-0.59	0.35	2	-5	0.596667	0.760753	3	-5	-2.56333	0.927907	3	-5	-1.98667	2.1152	3	-5.1675	100.138	4.43595	5	-5	14.045	5.065	2	-5	42.848	3.12242	5	-5	37.6725	7.00628	4	-6.8057	5.86667	8.96763	3
																																					-6.6032	14.8025	6.86021	4
																																					-6.4049	2.77	1.49609	3
																																					-6.2024	23.875	13.4	4
																																					-6.0041	14.8833	7.18789	3
																																					-5.8016	73.015	7.49989	4
																																					-5.6032	38.3733	17.4943	3
																																					-5.4008	138.292	11.3212	4
																																					-5.2024	101.263	12.8001	3
																																					-5	205.99	19.915	4
																																					-4.8016	196.503	5.15793	3
Fentanyl	-11	0.04	0.04	3	-10	-0.133333	0.420093	3	-10	0.406667	0.485604	3	-10	0.9	0.662294	3	-10	0.296667	0.887136	3	NA	NA	NA	NA	-10	2.2475	1.77218	4	-10	3.022	0.636187	5	-10	0.525	3.87632	4	-10	-0.313333	3.39373	6
	-8.71	1.9	0.329292	3	-8.4089	-0.49	0.185203	3	-8.4089	-0.426667	0.245515	3	-8.4089	0.476667	0.220479	3	-8.4089	0.416667	0.565253	3	NA	NA	NA	NA	-8.4089	2.84	1.71654	4	-8.4089	-2.616	0.961596	5	-8.4089	3.02	0.948481	4	-8.4089	0.591667	1.35165	6
	-8.2818	1.85	1.46347	3	-8.0081	-0.446667	0.849241	3	-8.0081	-0.776667	0.652414	3	-8.0081	-0.44	0.15308	3	-8.0081	0.376667	0.254384	3	NA	NA	NA	NA	-8.0081	-2.6325	1.80375	4	-8.0081	-3.362	0.8143	5	-8.0081	-1.5175	1.12155	4	-8.0081	-2.06833	3.11237	6
	-7.8536	2.64333	2.00707	3	-7.6073	-0.353333	0.779024	3	-7.6073	0.48	0.541479	3	-7.6073	-0.586667	0.500711	3	-7.6073	0.03	0.286182	3	NA	NA	NA	NA	-7.6073	-0.395	0.941528	4	-7.6073	1.356	1.16639	5	-7.6073	-2.6975	2.30116	4	-7.6073	-0.545	2.82843	6
	-7.4254	2.99667	3.72863	3	-7.2065	-0.27	1.08871	3	-7.2065	-0.35	0.362537	3	-7.2065	0.36	0.0953939	3	-7.2065	-0.443333	0.488205	3	NA	NA	NA	NA	-7.2065	-2.175	0.934117	4	-7.2065	2.8	1.36874	5	-7.2065	-2.2475	1.6637	4	-7.2065	9.03	3.70918	6
	-6.9973	1.87333	5.66778	3	-6.8057	0.393333	0.998371	3	-6.8057	-0.09	1.12509	3	-6.8057	0.93	0.175214	3	-6.8057	-0.243333	0.345173	3	NA	NA	NA	NA	-6.8057	0.79	1.91144	4	-6.8057	7.88	1.53595	5	-6.8057	2.5325	1.35367	4	-6.8057	7.46667	3.28151	6
	-6.5691	3.52	1.2154	3	-6.4049	1.51333	0.47754	3	-6.4049	0.755	0.315	2	-6.4049	0.07	0.889288	3	-6.4049	0.106667	0.131698	3	NA	NA	NA	NA	-6.4049	-1.6325	1.03999	4	-6.4049	10.38	1.48474	5	-6.4049	4.4325	1.96678	4	-6.4049	13.2633	3.23116	6
	-6.1409	5.6	5.42	2	-6.0041	-0.12	0.115326	3	-6.0041	1.38667	0.273394	3	-6.0041	0.5	0.173494	3	-6.0041	1.11	0.565892	3	NA	NA	NA	NA	-6.0041	1.3975	0.579732	4	-6.0041	19.03	1.98473	5	-6.0041	4.665	1.81086	4	-6.0041	27.595	4.98279	6
	-5.7127	3.13333	2.63502	3	-5.6032	1.26	0.341223	3	-5.6032	2.58	0.858506	3	-5.6032	1.73333	1.1556	3	-5.6032	2.11333	0.5636	3	NA	NA	NA	NA	-5.6032	2.125	1.20553	4	-5.6032	27.712	2.67981	5	-5.6032	14.3375	1.66597	4	-5.6032	26.7533	4.74354	6
	-5.2845	3.45	3.22025	3	-5.2024	0.406667	0.561911	3	-5.2024	3.21667	0.365574	3	-5.2024	6.73667	1.2383	3	-5.2024	4.69	1.64385	3	NA	NA	NA	NA	-5.2024	6.0375	1.52921	4	-5.2024	36.768	2.79569	5	-5.2024	17.185	0.56828	4	-5.2024	36.1217	5.20082	6
	-4.8564	8.76	1.61113	3	-4.8016	0.893333	0.31184	3	-4.8016	5.09	0.493288	3	-4.8016	8.92667	1.61144	3	-4.8016	6.51	0.702922	3	NA	NA	NA	NA	-4.8016	7.8775	1.25035	4	-4.8016	43.916	2.09158	5	-4.8016	24.89	1.49176	4	-4.8016	42.16	6.78152	6
	-4.4282	8.12333	2.2836	3	-4.4008	3.64667	0.605319	3	-4.4008	7.13333	0.936471	3	-4.4008	11.64	0.982446	3	-4.4008	9.06333	1.7386	3	NA	NA	NA	NA	-4.4008	10.7975	0.840896	4	-4.4008	49.708	4.34035	5	-4.4008	27.665	1.759	4	-4.4008	46.625	5.6637	6
	-4	9.11	4.07	2	-4	3.12333	0.420648	3	-4	8.56333	0.401926	3	-4	14.9067	1.79397	3	-4	11.16	0.826579	3					-4	16.9225	1.55691	4	-4	50.794	3.7984	5	-4	36.44	2.24034	4	-4	57.5167	7.01836	6
Loperamide	-11	-1.19667	0.213021	3	-10	0.63	0.16	3	-10	0.313333	0.481675	3	-10	1.19667	0.591392	3	-10	0.506667	1.03976	3	-11	-3.20385	2.37863	2	-10	-4.675	3.74805	4	-10	0.592	1.21741	5	-10	0.93	0.4	2	-10	-35.605	21.245	2
	-8.71	0.27	0.02	2	-8.4089	-1.24333	0.520651	3	-8.4089	-1.64	0.582266	3	-8.4089	0.303333	0.740098	3	-8.4089	0.303333	1.09925	3	-10	5.40726	2.99617	3	-8.4089	9.95	3.20712	4	-8.4089	-3.756	1.24661	5	-8.4089	1.885	1.52945	4	-8.4089	0.4175	6.84219	4
	-8.2818	-4.20667	2.53473	3	-8.0081	0.896667	0.895123	3	-8.0081	-0.573333	0.123333	3	-8.0081	-0.436667	0.184059	3	-8.0081	-0.0433333	0.214035	3	-9	0.12529	0.716417	3	-8.0081	-0.3475	2.3843	4	-8.0081	-3.152	0.726783	5	-8.0081	1.2625	0.861814	4	-8.0081	10.785	4.9163	4
	-7.8536	1.39667	2.16335	3	-7.6073	0.573333	0.0811035	3	-7.6073	1.07	0.530786	3	-7.6073	0.316667	0.183697	3	-7.6073	0.98	0.274651	3	-8	-0.948107	3.68564	3	-7.6073	0.925	2.08959	4	-7.6073	2.138	1.37321	5	-7.6073	1.95	1.00196	4	-7.6073	8.4	5.39216	4
	-7.4254	-0.203333	3.17619	3	-7.2065	0.776667	0.587717	3	-7.2065	-0.296667	0.251484	3	-7.2065	-0.6	0.48346	3	-7.2065	0.22	0.768462	3	-7	5.43939	2.36477	3	-7.2065	1.5675	1.0872	4	-7.2065	2.452	0.97129	5	-7.2065	2.4375	1.64755	4	-7.2065	8.54	4.38691	4
	-6.9973	7.11667	5.11667	3	-6.8057	-0.0833333	0.143101	3	-6.8057	1.98333	0.676125	3	-6.8057	1.06	0.215484	3	-6.8057	1.06333	0.591617	3	-6	43.9629	5.71123	3	-6.8057	1.04	2.42934	4	-6.8057	6.404	1.8002	5	-6.8057	6.9675	1.81474	4	-6.8057	10.5275	2.95097	4
	-6.5691	4.99333	5.40554	3	-6.4049	0.573333	0.647208	3	-6.4049	-0.1	0.898907	3	-6.4049	3.63667	0.69896	3	-6.4049	1.60667	0.627092	3	-5	60.4568	9.56084	3	-6.4049	3.545	4.21616	4	-6.4049	13.476	2.30994	5	-6.4049	14.3425	3.22644	4	-6.4049	31.4275	2.82323	4
	-6.1409	-7.09333	3.35202	3	-6.0041	0.496667	0.623761	3	-6.0041	2.69667	1.04436	3	-6.0041	3.44667	0.299462	3	-6.0041	2.32333	0.662177	3	-4	78.3359	8.60939	3	-6.0041	11.865	6.082	4	-6.0041	21.604	3.47989	5	-6.0041	25.795	1.34851	4	-6.0041	57.335	6.5168	4
	-5.7127	2.94	1.45018	3	-5.6032	1.49667	0.427564	3	-5.6032	5.54333	1.24419	3	-5.6032	9.35667	0.546514	3	-5.6032	6.11333	1.4269	3					-5.6032	23.6625	5.99617	4	-5.6032	38.718	4.17377	5	-5.6032	42.6725	4.24141	4	-5.6032	126.55	9.34404	4
	-5.2845	3.91667	1.75881	3	-5.2024	6.95333	0.458597	3	-5.2024	11.36	1.36269	3	-5.2024	22.98	1.39309	3	-5.2024	15.1533	1.99692	3					-5.2024	46.745	8.43411	4	-5.2024	57.34	3.27286	5	-5.2024	57.695	4.73699	4	-5.2024	220.045	20.9018	4
	-4.8564	17.3067	3.54979	3	-4.8016	15.75	1.91009	3	-4.8016	26.92	2.81839	3	-4.8016	43.04	2.17854	3	-4.8016	36.9533	4.61456	3					-4.8016	67.215	9.26018	4	-4.8016	68.992	3.02055	5	-4.8016	72.07	6.10545	4	-4.8016	298.382	29.4682	4
	-4.4282	26.7367	6.36429	3	-4.4008	32.1733	0.594764	3	-4.4008	44.3433	1.68713	3	-4.4008	62.2867	3.34442	3	-4.4008	55.57	2.24834	3					-4.4008	88.1125	11.2249	4	-4.4008	85.692	3.83997	5	-4.4008	82.0725	5.95616	4	-4.4008	322.853	38.867	4
	-4	44.4433	9.57099	3	-4	58.73	2.89217	3	-4	66.9433	1.40115	3	-4	75.6367	0.799048	3	-4	74.1133	2.27977	3					-4	98.765	12.0974	4	-4	86.664	2.86184	5	-4	91.0025	7.08363	4	-4	381.178	33.2901	4
Met-Enk	-11	-2.99769	0.947936	13	-11	0.154	0.187332	15	-11	-0.207143	0.269932	14	-11	-0.522	0.303604	15	-11	0.0853333	0.33381	15	-12	7.47617	4.03321	5	-10	2.07524	1.10334	21	-10	1.45381	1.30288	21	-10	2.75474	1.42183	19	-11	-14.3583	3.72426	6
	-9.71	-1.13539	2.03291	13	-9.4089	-0.366667	0.295104	15	-9.4089	0.116429	0.440642	14	-9.4089	0.35	0.496814	15	-9.4089	0.0613333	0.306181	15	-10.98	-4.35015	6.19677	5	-9.4089	2.85333	1.14915	21	-9.4089	-4.725	1.39549	20	-9.4089	5.52952	1.41998	21	-10	-3.46733	5.51917	8
	-9.2818	-1.74154	1.07672	13	-9.0081	0.274667	0.398572	15	-9.0081	-0.282857	0.282597	14	-9.0081	0.371333	0.481346	15	-9.0081	0.334667	0.32047	15	-10.55	2.58023	2.49631	5	-9.0081	-5.66238	1.47139	21	-9.0081	-4.724	1.34787	20	-9.0081	2.53619	1.61289	21	-9.4089	4.02402	4.09941	18
	-8.8536	1.37539	2.13732	13	-8.6073	1.35467	0.514993	15	-8.6073	1.14714	0.301041	14	-8.6073	2.582	0.8244	15	-8.6073	1.936	0.576512	15	-10.11	18.2649	4.2253	5	-8.6073	0.423333	1.64562	21	-8.6073	-0.0595	1.41818	20	-8.6073	7.98524	1.9066	21	-9.0081	4.17791	2.92361	18
	-8.4254	2.45461	1.54999	13	-8.2065	2.31267	0.69709	15	-8.2065	3.73286	0.906997	14	-8.2065	8.68667	1.63444	15	-8.2065	4.652	0.788787	15	-9.67	41.3208	5.96915	5	-8.2065	2.6881	1.43172	21	-8.2065	7.90571	2.39555	21	-8.2065	10.8633	2.30532	21	-8.6073	11.7011	4.57495	18
	-7.9973	1.15077	1.61978	13	-7.8057	6.14333	1.18868	15	-7.8057	8.83429	1.74614	14	-7.8057	18.3367	3.01727	15	-7.8057	13.234	2.29224	15	-9.23	58.5396	6.95389	5	-7.8057	5.77905	1.5526	21	-7.8057	15.5714	2.99336	21	-7.8057	16.9329	2.83656	21	-8.2065	9.65657	5.43396	18
	-7.5691	6.76385	1.49709	13	-7.4049	15.8	3.17797	15	-7.4049	19.0946	3.43599	13	-7.4049	32.91	4.20893	15	-7.4049	25.2967	3.50419	15	-8.79	72.8979	2.39584	5	-7.4049	11.9971	2.99942	21	-7.4049	26.9467	3.60787	21	-7.4049	25.8557	3.34799	21	-7.8057	15.4636	7.35149	18
	-7.1409	19.8054	1.68212	13	-7.0041	28.674	4.04772	15	-7.0041	34.16	4.0791	14	-7.0041	49.638	4.48716	15	-7.0041	40.802	4.06554	15	-8.36	87.366	2.96502	5	-7.0041	18.5986	2.74403	21	-7.0041	40.47	4.16213	21	-7.0041	37.291	3.00525	21	-7.4049	17.4702	6.51294	18
	-6.7127	28.96	2.01461	13	-6.6032	45.9473	5.01649	15	-6.6032	53.2271	4.45759	14	-6.6032	68.2653	4.44356	15	-6.6032	60.5107	3.92659	15	-7.92	93.149	2.4115	5	-6.6032	32.7214	3.29246	21	-6.6032	53.423	5.26715	20	-6.6032	48.0276	2.94445	21	-7.0041	25.5004	6.85554	18
	-6.2845	53.7238	2.23298	13	-6.2024	66.16	5.20556	15	-6.2024	70.405	3.86963	14	-6.2024	84.6747	3.04573	15	-6.2024	77.2547	3.0442	15	-7.48	96.7412	1.20879	5	-6.2024	44.8467	4.4161	21	-6.2024	63.267	4.65176	20	-6.2024	58.0305	2.72076	21	-6.6032	34.6002	7.59739	18
	-5.8564	75.1723	2.44609	13	-5.8016	80.8013	3.92913	15	-5.8016	85.1157	3.04553	14	-5.8016	94.1213	1.97047	15	-5.8016	89.0193	2.09451	15	-7.04	100.658	0.68035	5	-5.8016	62.06	3.93416	21	-5.8016	74.5275	4.19166	20	-5.8016	68.9586	2.98326	21	-6.2024	47.8291	7.92798	18
	-5.4282	85.48	3.19893	13	-5.4008	90.8267	2.58791	15	-5.4008	97.7957	1.52825	14	-5.4008	96.858	0.923596	15	-5.4008	97.0607	1.53081	15	-6.61	99.8826	1.01047	5	-5.4008	72.45	3.63011	21	-5.4008	80.7715	3.9506	20	-5.4008	76.1505	3.44429	21	-5.8016	61.2138	8.33966	18
	-5	96.8908	2.32849	13	-5	96.864	1.60614	15	-5	98.9743	1.25656	14	-5	99.4673	0.790783	15	-5	100.913	1.1468	15	-6.17	100.936	0.569781	5	-5	87.6881	3.19304	21	-5	93.4626	3.36447	19	-5	87.0219	2.95836	21	-5.4008	72.9895	5.63248	18
	-4.5229	97.7731	1.6422	13	-4.4008	98.5987	1.00509	15	-4.4008	96.805	0.755947	14	-4.4008	99.626	0.494273	15	-4.4008	100.845	0.981766	15	-5.52	104.246	2.79961	5	-4.5229	92.7333	3.22116	12	-4.5229	98.1955	1.87299	20	-4.5229	90.5864	2.15986	11	-5	96.0282	4.53401	15
	-4	101.895	2.33922	13	-4	97.852	0.934577	15	-4	99.4536	0.918493	14	-4	98.158	1.22544	15	-4	97.4653	1.33446	15	-5	103.459	2.47936	5	-4	96.7036	3.07746	11	-4	108.979	1.36296	21	-4	93.9745	1.76945	11	-5	89.3155	7.71149	3
																																					-5	86.305	7.935	2
																																					-4.5229	84.8422	5.61176	9
																																					-4	105.521	5.9192	9
Morphine	-11	0	0	3	-10	0.0742857	0.188071	7	-10	0.48	0.320791	6	-10	-0.36	0.510594	6	-10	0.155	0.443845	6	-11	4.93803	2.54425	6	-10	-0.08	3.74854	4	-10	0.194	1.30495	5	-10	1.6	1.34	2	-10
	-8.71	7.63	5.00946	3	-8.4089	-1.43	0.773868	7	-8.4089	-0.413333	0.749803	6	-8.4089	0.313333	0.586075	6	-8.4089	0.123333	0.206521	6	-10	-1.19826	1.56104	7	-8.4089	6.935	1.00787	4	-8.4089	-3.154	1.12156	5	-8.4089	2.78	1.25915	4	-8.4089	3.1	1.05	2
	-8.2818	3.38	2.83553	3	-8.0081	-0.591429	0.766953	7	-8.0081	-0.121667	0.622187	6	-8.0081	0.391667	0.599552	6	-8.0081	0.21	0.245275	6	-9	-3.57691	1.80192	7	-8.0081	-1.255	1.47636	4	-8.0081	-3.896	1.13922	5	-8.0081	1.5925	0.424605	4	-8.0081	3.975	1.575	2
	-7.8536	1.78333	2.06215	3	-7.6073	-1.21	0.474748	7	-7.6073	0.57	0.556908	6	-7.6073	-0.243333	0.398687	6	-7.6073	0.501667	0.265222	6	-8	4.71916	2.57734	7	-7.6073	0.05	1.71832	4	-7.6073	-0.582	0.871593	5	-7.6073	2.8675	1.81674	4	-7.6073	0.095	11.365	2
	-7.4254	-3.18333	2.51463	3	-7.2065	1.09571	0.544273	7	-7.2065	0.708333	0.718264	6	-7.2065	-0.0716667	0.451733	6	-7.2065	-0.0616667	0.496047	6	-7	35.4806	6.52196	7	-7.2065	-1.25	2.31936	4	-7.2065	5.792	0.75204	5	-7.2065	6.38	1.52946	4	-7.2065	11.505	5.295	2
	-6.9973	5.07667	2.78003	3	-6.8057	0.885714	0.342045	7	-6.8057	0.425	0.63325	6	-6.8057	1.205	0.370313	6	-6.8057	0.496667	0.518316	6	-6	64.7529	7.96889	6	-6.8057	1.785	1.88938	4	-6.8057	9.162	1.20952	5	-6.8057	10.6325	1.3645	4	-6.8057	12.93	4.12	2
	-6.5691	3.40667	1.1059	3	-6.4049	1.07286	0.396417	7	-6.4049	1.74833	0.403397	6	-6.4049	2.465	0.510462	6	-6.4049	1.485	0.519318	6	-5	80.5494	5.6865	6	-6.4049	3.485	1.84612	4	-6.4049	17.25	2.21045	5	-6.4049	15.9225	2.28326	4	-6.4049	42.875	3.115	2
	-6.1409	-2.65667	1.9778	3	-6.0041	0.648571	0.684267	7	-6.0041	1.70333	0.795695	6	-6.0041	3.795	0.45133	6	-6.0041	1.95333	0.518412	6	-4	84.1555	6.82152	6	-6.0041	6.41	4.34597	4	-6.0041	28.816	3.93114	5	-6.0041	26.795	1.50247	4	-6.0041	64.685	10.995	2
	-5.7127	3.62667	4.63302	3	-5.6032	2.14571	1.39948	7	-5.6032	4.34333	0.587462	6	-5.6032	6.66667	0.776199	6	-5.6032	4.15667	0.75833	6					-5.6032	17.3125	3.73248	4	-5.6032	40.576	3.74496	5	-5.6032	38.8	3.66542	4	-5.6032	91.28	1.4	2
	-5.2845	3.01333	2.06018	3	-5.2024	2.47429	0.725074	7	-5.2024	5.32833	0.739339	6	-5.2024	11.2333	0.748352	6	-5.2024	6.075	1.07927	6					-5.2024	24.88	4.06625	4	-5.2024	56.034	4.0478	5	-5.2024	46.6225	3.57611	4	-5.2024	113.86	5.36	2
	-4.8564	4.65333	2.5382	3	-4.8016	2.28	0.546582	7	-4.8016	6.275	1.28564	6	-4.8016	13.1367	1.0817	6	-4.8016	9.27333	0.425336	6					-4.8016	36.305	3.79847	4	-4.8016	69.942	3.5714	5	-4.8016	55.8375	3.57102	4	-4.8016	137.97	11.22	2
	-4.4282	-1.92	1.99013	3	-4.4008	3.50429	1.4972	7	-4.4008	7.25	0.832871	6	-4.4008	15.2433	1.53928	6	-4.4008	10.79	0.855032	6					-4.4008	45.3225	5.60279	4	-4.4008	74.212	4.62292	5	-4.4008	64.2475	4.74436	4	-4.4008	153.96	7.25	2
	-4	0.34	3.37032	3	-4	4.08714	0.844982	7	-4	7.795	0.698736	6	-4	16.0317	1.98094	6	-4	11.1717	1.13286	6					-4	53.235	6.77751	4	-4	82.762	5.7236	5	-4	71.55	3.33667	4	-4	163.66	13.37	2
Oxycodone	-11	0	0	3	-10	0.276667	0.198522	3	-10	0.13	0.0907377	3	-10	0.26	0.850823	3	-10	0.19	0.151767	3	-11	14.0705	10.3308	3	-10	0.265	3.09722	4	-10	-1.822	1.03709	5	-10	1.245	3.145	2	-10	-25.46	0	1
	-8.71	9.80333	10.4533	3	-8.4089	-0.89	0.475219	3	-8.4089	0.36	0.388373	3	-8.4089	-0.306667	0.343624	3	-8.4089	-0.246667	0.253925	3	-10	12.3535	14.4345	3	-8.4089	5.4175	2.81149	4	-8.4089	-5.944	1.30337	5	-8.4089	2.8125	1.80817	4	-8.40894	2.13333	2.64906	3
	-8.2818	2.4	3.91206	3	-8.0081	0.333333	0.847709	3	-8.0081	-0.32	1.03058	3	-8.0081	-0.75	0.450333	3	-8.0081	0.17	0.27	3	-9	-7.97827	9.45561	3	-8.0081	-3.3475	2.5323	4	-8.0081	-3.814	1.85224	5	-8.0081	-1.845	0.618998	4	-8.00812	2.65333	0.913534	3
	-7.8536	4.26333	2.05268	3	-7.6073	0.793333	1.21804	3	-7.6073	-0.573333	0.124677	3	-7.6073	0.786667	0.785458	3	-7.6073	0.533333	0.864202	3	-8	-8.88137	10.1593	3	-7.6073	-2.8575	2.28883	4	-7.6073	-0.814	1.13815	5	-7.6073	-1.545	1.18156	4	-7.60731	-1.11	1.53912	3
	-7.4254	0.97	0	1	-7.2065	0.176667	0.751672	3	-7.2065	-0.153333	0.751672	3	-7.2065	0.113333	0.385242	3	-7.2065	0.883333	0.411191	3	-7	-0.562953	12.7828	3	-7.2065	0.6775	1.59063	4	-7.2065	1.336	2.27741	5	-7.2065	-0.16	1.74391	4	-7.2065	3.77	2.29531	3
	-6.9973	2.18	0	1	-6.8057	0.673333	0.432409	3	-6.8057	0.976667	0.908888	3	-6.8057	0.543333	0.611701	3	-6.8057	0.813333	0.301183	3	-6	58.8714	17.8395	3	-6.8057	-1.9925	1.32035	4	-6.8057	1.264	1.14299	5	-6.8057	2.18	1.39661	4	-6.80569	-3.30667	5.28767	3
	-6.5691	3.14333	2.49797	3	-6.4049	0.206667	0.871805	3	-6.4049	-0.146667	0.817197	3	-6.4049	0.176667	0.381415	3	-6.4049	0.61	0.659621	3	-5	118.732	15.1247	3	-6.4049	-2.1025	2.58294	4	-6.4049	7.268	2.26129	5	-6.4049	0.4025	0.899577	4	-6.40487	5.22	0.626844	3
	-6.1409	1.38667	0.367982	3	-6.0041	-0.716667	0.282627	3	-6.0041	0.573333	0.603361	3	-6.0041	0.0266667	0.252477	3	-6.0041	0.903333	0.660665	3	-4	124.753	0.14335	2	-6.0041	-2.55	1.19617	4	-6.0041	8.668	1.46868	5	-6.0041	0.8125	0.240706	4	-6.00406	5.03667	2.47818	3
	-5.7127	3.85333	4.19147	3	-5.6032	-0.176667	1.13897	3	-5.6032	0.753333	0.991906	3	-5.6032	0.946667	0.640321	3	-5.6032	2.37667	0.211765	3					-5.6032	-3.66	2.13479	4	-5.6032	16.562	1.8509	5	-5.6032	4.9175	1.83124	4	-5.60325	10.8033	7.46323	3
	-5.2845	5.17	5.02873	3	-5.2024	0.983333	0.183515	3	-5.2024	1.69667	0.729048	3	-5.2024	2.67333	0.32503	3	-5.2024	1.45	0.155027	3					-5.2024	-0.8675	2.6501	4	-5.2024	26.03	2.92636	5	-5.2024	13.7375	0.930747	4	-5.20244	23.9633	1.49632	3
	-4.8564	9.50667	4.19414	3	-4.8016	1.70333	0.84511	3	-4.8016	2.12	1.12907	3	-4.8016	5.19333	0.744633	3	-4.8016	2.42333	0.610255	3					-4.8016	2.5675	1.83705	4	-4.8016	35.16	3.83983	5	-4.8016	23.0075	2.7342	4	-4.80162	44.9033	5.78647	3
	-4.4282	5.39333	3.81262	3	-4.4008	2.48	0.470142	3	-4.4008	5.19333	0.560069	3	-4.4008	10.27	1.9458	3	-4.4008	6.40667	0.202018	3					-4.4008	9.945	3.18695	4	-4.4008	51.454	4.54696	5	-4.4008	34.56	3.04399	4	-4.40081	62.3733	6.79846	3
	-4	2.87	2.99744	3	-4	3.16	0.247049	3	-4	6.25667	0.673457	3	-4	14.5733	1.92918	3	-4	9.04333	0.837941	3						24.05	6.26942	4	-4	69.552	3.96529	5	-4	48.245	2.54727	4	-4	91.21	7.12746	3
Cmp 1	-11	0.743333	0.743333	3	-11	0	0	3	-11	0	0	3	-11	0	0	3	-10	0	0	3	-11	26.1811	10.8944	3	-10	0	0	4	-10	1.436	0.884509	5	-10	2.8175	1.22226	4	-10	-14.5151	0	1
	-8.71	-1.17	0.187172	3	-8.4089	0.313333	0.226151	3	-8.4089	-0.923333	0.970384	3	-8.4089	0.28	0.242693	3	-8.4089	0.24	0.659621	3	-10	4.66964	2.55916	3	-8.4089	5.3	2.04522	4	-8.4089	-1.348	1.15267	5	-8.4089	4.0925	0.951397	4	-8.40894	5.848	2.06722	3
	-8.2818	3.75667	0.918483	3	-8.0081	-0.316667	0.409566	3	-8.0081	-1.09667	0.886798	3	-8.0081	1.05	0.757166	3	-8.0081	-0.01	1.11554	3	-9	-14.45	6.34896	3	-8.0081	-5.485	1.45483	4	-8.0081	-1.5	0.692149	5	-8.0081	-2.4175	1.23956	4	-8.00812	4.8547	1.6881	3
	-7.8536	2.56667	3.21559	3	-7.6073	0.406667	0.71193	3	-7.6073	-0.0533333	0.311145	3	-7.6073	0.523333	0.233548	3	-7.6073	-0.0366667	0.25458	3	-8	-3.6105	2.51044	3	-7.6073	-4.7675	2.18554	4	-7.6073	-0.248	1.9554	5	-7.6073	-1.7225	2.22945	4	-7.60731	2.42593	2.23359	3
	-7.4254	6.80667	1.03106	3	-7.2065	-0.436667	0.409159	3	-7.2065	0.476667	0.345656	3	-7.2065	0.713333	0.455131	3	-7.2065	0.633333	0.208513	3	-7	-6.96385	3.25847	3	-7.2065	-3.0725	3.03767	4	-7.2065	5.686	2.43909	5	-7.2065	-0.8875	0.828989	4	-7.2065	3.4544	2.63853	3
	-6.9973	6.56333	4.43772	3	-6.8057	-0.136667	0.616829	3	-6.8057	-1.00667	0.587433	3	-6.8057	0.666667	0.954399	3	-6.8057	0.34	1.13053	3	-6	9.10385	5.78984	3	-6.8057	-3.04	1.45569	4	-6.8057	4.09	1.82055	5	-6.8057	-0.815	1.58748	4	-6.80569	1.29838	4.18464	3
	-6.5691	6.60333	1.75253	3	-6.4049	-0.463333	0.285268	3	-6.4049	-0.596667	0.0898765	3	-6.4049	0.88	1.09777	3	-6.4049	0.723333	0.197512	3	-5	91.5564	9.3873	3	-6.4049	-2.5775	1.19086	4	-6.4049	5.176	2.73033	5	-6.4049	-2.23	1.03001	4	-6.40487	0.682902	1.97099	3
	-6.1409	-0.346667	0.610637	3	-6.0041	0.746667	0.211765	3	-6.0041	0.97	1.07547	3	-6.0041	0.636667	0.924488	3	-6.0041	-0.166667	1.21532	3	-4	130.078	8.63208	3	-6.0041	-0.8375	2.40779	4	-6.0041	9.548	1.62378	5	-6.0041	1.2625	0.765358	4	-6.00406	-4.7211	3.15677	3
	-5.7127	2.02	0.545558	3	-5.6032	1.37667	0.768772	3	-5.6032	1.05333	0.84582	3	-5.6032	0.393333	0.889126	3	-5.6032	0.84	0.13	3					-5.6032	0.875	2.2288	4	-5.6032	14.096	2.16879	5	-5.6032	3.675	0.934866	4	-5.60325	-2.29634	2.29333	3
	-5.2845	5.66333	4.83278	3	-5.2024	-0.416667	0.602006	3	-5.2024	-0.0433333	0.0970109	3	-5.2024	-0.753333	0.684893	3	-5.2024	-0.1	1.2752	3					-5.2024	-0.135	2.62934	4	-5.2024	17.102	1.91767	5	-5.2024	6.3875	0.297276	4	-5.20244	-2.2232	0.797725	3
	-4.8564	2.42	1.80075	3	-4.8016	1	0.927811	3	-4.8016	0.54	1.14529	3	-4.8016	-0.64	0.470035	3	-4.8016	-0.216667	0.917321	3					-4.8016	1.565	2.49849	4	-4.8016	21.87	3.43323	5	-4.8016	10.7375	0.920628	4	-4.80162	18.4331	3.3701	3
	-4.4282	11.59	1.98917	3	-4.4008	0.806667	0.892605	3	-4.4008	0.64	0.846581	3	-4.4008	1.42667	0.30013	3	-4.4008	1.46	0.880814	3					-4.4008	1.9075	2.36705	4	-4.4008	23.288	2.14997	5	-4.4008	20.2767	3.84516	3	-4.40081	31.9307	2.11712	3
	-4	9.65	4.79429	3	-4	2.52667	0.25208	3	-4	2.33333	0.915539	3	-4	2.37667	1.09819	3	-4	3.645	2.725	2					-4	0.415	3.51644	4	-4	28.634	6.12553	5	-4	24.935	5.12202	4	-4	66.1051	6.68119	3
Cmp 3	-11	1.73333	1.73333	3	-11	0	0	3	-11	0	0	3	-11	0.74	0.714726	3	-11	1.59333	0.846745	3	-11	10.5216	2.60391	5	-10	1.54667	1.99844	3	-10	5.76667	1.70863	3	-10	4.91	1.03829	4	-10	26.0005	0	1
	-8.71	-0.453333	3.98879	3	-8.8861	-1.88333	0.396246	3	-8.8861	0.316667	1.14905	3	-8.8861	-0.116667	0.347099	3	-8.8861	-0.986667	0.633991	3	-10	-2.17811	7.8794	5	-8.89	6.42333	4.20524	3	-8.89	-5.59333	1.25335	3	-8.89	-1.25	4.94257	4	-8.8861	27.0991	18.4783	3
	-8.2818	3.75333	1.90591	3	-8.4894	-0.473333	0.407445	3	-8.4894	-0.336667	2.02066	3	-8.4894	0.236667	0.2373	3	-8.4894	-0.99	0.0907377	3	-9	19.8096	14.9478	5	-8.49	3.57	5.61338	3	-8.49	1.2875	2.60174	4	-8.49	8.24	1.36958	4	-8.4894	20.5575	31.5862	3
	-7.8536	0.456667	2.70837	3	-8.0928	-1.05333	0.577504	3	-8.0928	0.36	1.71267	3	-8.0928	1.44667	0.982418	3	-8.0928	0.626667	0.635881	3	-8	47.0017	17.2156	5	-8.09	4.63	3.80108	3	-8.09	2.9325	2.98729	4	-8.09	16.4475	1.86205	4	-8.0928	46.2438	33.62	2
	-7.4254	4.72333	4.20715	3	-7.6961	-1.29333	0.254711	3	-7.6961	0.1	1.60544	3	-7.6961	2.43333	1.05365	3	-7.6961	2.03	0.726659	3	-7	69.4297	13.776	5	-7.7	6.61667	5.03881	3	-7.7	10.3575	2.82052	4	-7.7	24.795	1.55814	4	-7.6961	57.4925	27.367	3
	-6.9973	3.44667	2.47734	3	-7.2994	-0.0966667	0.687807	3	-7.2994	0.786667	1.77182	3	-7.2994	4.80333	0.300019	3	-7.2994	1.84667	0.984163	3	-6	76.5453	12.8704	5	-7.3	12.8433	6.62355	3	-7.3	21.4025	3.3971	4	-7.3	35.4775	3.10579	4	-7.2994	79.2416	25.8503	3
	-6.5691	11.52	3.49661	3	-6.9028	0.62	0.56003	3	-6.9028	2.97	1.41994	3	-6.9028	6.95333	0.604465	3	-6.9028	3.11	1.02812	3	-5	78.0654	14.6844	5	-6.9	17.1433	4.8284	3	-6.9	32.045	2.6965	4	-6.9	47.0725	1.79471	4	-6.9028	90.987	32.7951	3
	-6.1409	1.22667	2.75522	3	-6.5061	2.00333	0.621834	3	-6.5061	2.26	0.362951	3	-6.5061	9.07	0.942037	3	-6.5061	5.50667	0.355262	3	-4	88.7591	12.3745	5	-6.51	23.1167	4.62011	3	-6.51	42.4875	1.0724	4	-6.51	54.9625	4.28854	4	-6.5061	109.748	27.6949	3
	-5.7127	-0.146667	3.11299	3	-6.1095	1.48667	1.01476	3	-6.1095	5.06	1.38536	3	-6.1095	9.17667	0.568311	3	-6.1095	5.28667	1.67909	3					-6.11	25.89	5.15028	3	-6.11	49.6775	3.02244	4	-6.11	60.3125	4.5733	4	-6.1095	115.207	26.8134	3
	-5.2845	7.165	1.295	2	-5.7128	0.58	0.608797	3	-5.7128	3.58	0.889513	3	-5.7128	8.71	2.21161	3	-5.7128	5.33333	0.826324	3					-5.71	28.5833	5.36448	3	-5.71	47.81	2.29171	4	-5.71	68.2775	6.78013	4	-5.7128	130.219	18.4259	3
	-4.8564	4.76667	4.7906	3	-5.3162	2.61	0.745676	3	-5.3162	6.13333	1.33796	3	-5.3162	10.4967	0.711836	3	-5.3162	6.07333	1.47459	3					-5.32	30.1967	5.11493	3	-5.32	56.925	3.90558	4	-5.32	71.745	7.88773	4	-5.3162	136.453	16.2907	3
	-4.4282	5.79667	1.90177	3	-4.9195	1.33667	0.309534	3	-4.9195	4.67	1.2689	3	-4.9195	10.1467	0.52979	3	-4.9195	7.53	0.844452	3					-4.92	33.4533	5.7939	3	-4.92	66.14	8.43	3	-4.92	74.415	4.02689	4	-4.9195	141.195	19.3816	3
	-4	-0.595	1.325	2	-4.5229	0.606667	0.438343	3	-4.5229	3.88667	0.356713	3	-4.5229	10.34	1.1204	3	-4.5229	5.63667	1.10333	3					-4.52	36.5267	5.73658	3	-4.52	66.1325	5.00079	4	-4.52	82.575	7.37519	4	-4.5229	183.419	11.5714	3
Cmp 4	-11	0	0	3	-11	0	0	3	-11	0	0	3	-11	0.446667	0.446667	3	-11	1.25667	0.77137	3	-13	4.12421	3.5046	5	-10	0.5	1.37759	4	-10	10.7367	3.27666	3	-10	0.8175	1.04876	4	-10	-25.5147	0	1
	-8.71	0.93	3.48491	3	-8.4089	-0.89	0.508363	3	-8.4089	-0.826667	1.35812	3	-8.4089	-0.763333	0.723103	3	-8.4089	-1.23	0.739211	3	-10	-8.91753	5.12901	4	-8.4089	1.6975	0.739565	4	-8.4089	-5.7975	2.19788	4	-8.4089	1.3975	0.599046	4	-8.4089	3.33843	6.30757	2
	-8.2818	0.513333	1.36432	3	-8.0081	-0.366667	1.18245	3	-8.0081	-0.54	0.804073	3	-8.0081	-0.466667	0.253004	3	-8.0081	-0.163333	0.0983757	3	-9.983	0.683437	3.06661	5	-8.0081	1.1775	0.509221	4	-8.0557	-2.5225	2.30309	4	-8.0081	0.0225	1.07841	4	-8.0081	0.951053	6.42325	2
	-7.8536	-5.24	4.94081	3	-7.6073	-1.06	0.38553	3	-7.6073	-0.836667	0.608422	3	-7.6073	-0.603333	0.851084	3	-7.6073	0.34	0.65615	3	-9.5452	-2.60894	2.53679	5	-7.6073	-0.4625	0.718301	4	-7.7024	-2.1	1.66813	4	-7.6073	0.3625	1.22791	4	-7.6073	-0.631426	8.83817	3
	-7.4254	-0.0633333	0.280139	3	-7.2065	-0.236667	0.481191	3	-7.2065	-0.85	0.946942	3	-7.2065	0.693333	0.997352	3	-7.2065	0.263333	0.317087	3	-9.1074	5.48891	2.53695	5	-7.2065	-0.7175	2.34624	4	-7.3491	6.6475	2.76037	4	-7.2065	3.6975	1.56738	4	-7.2065	-1.06987	11.5082	3
	-6.9973	1.54333	3.64893	3	-6.8057	-0.333333	0.778253	3	-6.8057	-0.34	1.59726	3	-6.8057	0.606667	0.961463	3	-6.8057	0.453333	0.765949	3	-9	-0.461178	2.31762	4	-6.8057	2.535	1.5478	4	-6.9958	9.36	2.06307	4	-6.8057	6.2625	1.85787	4	-6.8057	14.4547	8.99109	3
	-6.5691	1.06667	4.7031	3	-6.4049	-0.0333333	0.958685	3	-6.4049	0.873333	0.763355	3	-6.4049	1.02333	0.399347	3	-6.4049	0.42	0.195533	3	-8.6697	12.3552	5.90102	5	-6.4049	4.1775	1.77933	4	-6.6425	15.365	3.29467	4	-6.4049	12.69	3.11325	4	-6.4049	33.3888	6.40897	3
	-6.1409	2.97	5.31	2	-6.0041	1.70667	0.1761	3	-6.0041	2.35333	0.304704	3	-6.0041	3.09	0.972471	3	-6.0041	1.42333	1.21894	3	-8.2319	27.2202	6.80016	5	-6.0041	7.0625	2.33773	4	-6.2893	23.03	4.2374	4	-6.0041	18.305	1.12752	4	-6.0041	57.0645	10.5965	3
	-5.7127	1.86333	1.62333	3	-5.6032	1.20667	0.749785	3	-5.6032	0.823333	0.571674	3	-5.6032	4.13	0.456545	3	-5.6032	1.93333	1.16505	3	-8	13.0009	5.96377	4	-5.6032	11.19	1.11925	4	-5.936	35.5775	5.59184	4	-5.6032	19.8675	0.556018	4	-5.6032	45.7276	2.79827	3
	-5.2845	4.13667	3.23321	3	-5.2024	0.776667	1.30927	3	-5.2024	1.29667	1.02464	3	-5.2024	4.29	0.407962	3	-5.2024	3.58	0.851959	3	-7.7941	48.3577	6.61096	5	-5.2024	6.69	1.5852	4	-5.5827	38.7725	4.24275	4	-5.2024	24.88	1.1171	4	-5.2024	62.1213	8.29842	3
	-4.8564	3.92	2.87	2	-4.8016	1.63667	0.461603	3	-4.8016	2.72333	0.589925	3	-4.8016	3.87	0.786787	3	-4.8016	4.25	0.213854	3	-7.3563	73.9464	3.84285	5	-4.8016	7.9775	2.19151	4	-5.2294	40.9625	2.9556	4	-4.8016	28.925	1.78215	4	-4.8016	65.3249	8.0313	3
	-4.4282	9.28333	1.63597	3	-4.4008	2.18	0.582323	3	-4.4008	3.53333	1.10046	3	-4.4008	5.43	0.305123	3	-4.4008	2.99667	1.0298	3	-7	82.504	19.9818	4	-4.4008	7.46333	0.877674	3	-4.8762	51.19	2.04534	3	-4.4008	30.745	2.8817	4	-4.4008	85.6026	5.71236	2
	-4	6.81667	3.44255	3	-4	4.33667	0.317508	3	-4	4.30333	0.899154	3	-4	6.54	0.530754	3	-4	5.72333	0.569717	3	-6.9186	85.3101	2.74958	5	-4	8.3	1.58774	3	-4.5229	57.125	2.67242	4	-4	28.3775	0.982118	4	-4	94.4624	0.75547	2
																					-6.4808	87.9506	2.43097	5
																					-6.043	91.3614	1.15923	5
																					-6	95.5759	12.9402	4
																					-5.6053	94.29	1.32746	5
																					-5.1675	97.4305	1.44539	5
																					-5	111.412	14.9127	4
																					-4	132.451	17.2239	4
Cmp 5	-11	0.743333	3.19503	3	-10	0.826667	0.711836	3	-10	0.406667	1.14033	3	-10	0.733333	0.700103	3	-10	1.26333	0.840522	3	-13	8.91519	4.86912	5	-10	1.43667	1.31331	6	-10	1.5275	3.10327	4	-10	5.155	3.01604	6	-10	-12.196	10.4418	3
	-8.71	-1.37667	7.30768	3	-8.8861	0.856667	0.556906	3	-8.8861	-1.03	0.231805	3	-8.8861	-0.85	0.689662	3	-8.8861	0.156667	0.559087	3	-11.983	0.26624	2.29828	5	-8.4089	3.74556	1.10942	9	-8.4089	-0.0833333	5.43661	3	-8.4089	3.01286	2.8255	7	-8.40894	27.1087	7.94337	4
	-8.2818	-1.74	1.18564	3	-8.4894	0.333333	0.351014	3	-8.4894	0.573333	0.440316	3	-8.4894	0.28	0.615873	3	-8.4894	0.136667	0.399388	3	-11.5452	-5.30398	3.28946	5	-8.0081	1.99889	1.72134	9	-8.0081	-1.81667	3.38938	3	-8.0081	5.55429	2.48807	7	-8.00812	42.1139	11.9303	4
	-7.8536	-1.76667	4.01637	3	-8.0928	0.346667	0.739579	3	-8.0928	0.313333	0.099387	3	-8.0928	0.25	0.770541	3	-8.0928	-0.746667	0.211371	3	-11.1074	-0.337751	1.11719	5	-7.6073	2.19889	1.86319	9	-7.6073	3.815	3.32322	4	-7.6073	9.14857	2.62595	7	-7.60731	45.9318	8.2562	4
	-7.4254	-1.33	3.45017	3	-7.6961	-0.223333	0.696691	3	-7.6961	1.11667	0.593895	3	-7.6961	1.05333	0.563688	3	-7.6961	0.00333333	0.58868	3	-10.6697	5.39325	3.14838	5	-7.2065	7.59333	2.39563	9	-7.2065	8.46	4.83162	4	-7.2065	17.7029	2.0869	7	-7.2065	65.1311	9.65706	4
	-6.9973	3.34	0.671218	3	-7.2994	2.07667	0.403168	3	-7.2994	0.603333	0.710641	3	-7.2994	3.66	0.235867	3	-7.2994	1.47667	0.276908	3	-10.2319	11.6727	4.91792	5	-6.8057	10.5489	3.11132	9	-6.8057	16.2025	5.43698	4	-6.8057	30.7557	3.63407	7	-6.80569	98.1004	8.88971	4
	-6.5691	2.51	4.28794	3	-6.9028	2.42	0.193132	3	-6.9028	4.90333	0.948074	3	-6.9028	9.83333	0.430981	3	-6.9028	5.93667	0.571849	3	-10	4.91016	14.215	2	-6.4049	31.8944	2.40309	9	-6.4049	29.38	4.83241	4	-6.4049	45.9386	2.97273	7	-6.40487	130.504	8.70675	4
	-6.1409	8.55	4.31618	3	-6.5061	8.36667	1.84915	3	-6.5061	10.46	1.42043	3	-6.5061	19.5567	2.03283	3	-6.5061	12.27	2.75754	3	-9.7941	26.3559	7.13978	5	-6.0041	49.0911	4.15764	9	-6.0041	44.6825	3.80216	4	-6.0041	63.5057	3.44912	7	-6.00406	175.105	17.8193	4
	-5.7127	17.4567	3.60313	3	-6.1095	17.0033	1.4296	3	-6.1095	20.2233	2.48634	3	-6.1095	34.4833	2.44438	3	-6.1095	26.53	2.56847	3	-9.3563	58.3395	9.04362	5	-5.6032	68.8678	4.58197	9	-5.6032	57.2825	3.58611	4	-5.6032	77.6214	4.6482	7	-5.60325	193.349	19.3468	4
	-5.2845	25.5133	1.27753	3	-5.7128	29.6367	1.82282	3	-5.7128	32.7433	2.91118	3	-5.7128	52.1633	2.50017	3	-5.7128	42.8033	3.33515	3	-9	45.9979	16.5593	2	-5.2024	92.5733	7.76855	9	-5.2024	60.505	4.1584	4	-5.2024	89.1686	4.46079	7	-5.20244	208.042	20.0791	4
	-4.8564	43.57	3.79454	3	-5.3162	41.3733	1.1591	3	-5.3162	47.5333	2.65334	3	-5.3162	68.19	4.14465	3	-5.3162	58.6367	3.90069	3	-8.9186	78.7046	5.2032	5	-4.8016	115.186	8.98421	9	-4.8016	75.335	1.97566	4	-4.8016	100.917	4.23921	7	-4.80162	209.042	9.27552	4
	-4.4282	43.81	2.13645	3	-4.9195	48.7233	1.74112	3	-4.9195	58.63	0.687047	3	-4.9195	78.4767	3.26127	3	-4.9195	70.84	2.5389	3	-8.4808	91.2891	3.9352	5	-4.4008	128.271	11.3641	9	-4.4008	80.9175	3.86081	4	-4.4008	108.857	6.03027	7	-4.40081	217.094	18.8937	4
	-4	45.5267	2.42659	3	-4.5229	51.28	2.18241	3	-4.5229	60.8867	2.03573	3	-4.5229	78.2267	1.72552	3	-4.5229	76.1567	0.702788	3	-8.043	95.2818	1.00814	5	-4	141.134	10.5421	9	-4	89.5825	1.64487	4	-4	116.624	5.47967	7	-4	217.606	9.72448	4
																					-8	86.4801	2.78999	2
																					-7.6053	101.023	0.84624	5
																					-7.1675	102.973	1.5539	5
																					-7	86.0688	11.792	2
																					-6	89.0425	11.7929	2
																					-5	96.1607	1.3049	2
																					-4	108.617	4.2046	2
Cmp 6	-11	0	0	3	-10	0	0	3	-10	0	0	3	-10	0	0	3	-10	0	0	3	-12	8.09605	3.23504	5	-10	2.4375	1.48345	4	-10	9.195	4.415	2	-10	3.1525	1.20618	4	-10	-22.7916	6.36778	2
	-9.1871	1.30333	3.77409	3	-8.8861	-0.613333	0.471216	3	-8.8861	-0.16	1.49007	3	-8.8861	-2.02	0.583895	3	-8.8861	-2.59667	1.1017	3	-10	-6.94158	8.03402	3	-8.8861	4.33	0.789145	4	-8.8861	-5.165	3.035	2	-8.8861	0.525	1.33953	4	-8.8861	-0.614182	2.23204	2
	-8.7631	1.79667	3.87802	3	-8.4894	0.373333	0.897781	3	-8.4894	-1.43333	0.974206	3	-8.4894	-0.776667	0.554987	3	-8.4894	-2.3	0.783411	3	-9.98	4.86492	2.59832	5	-8.4894	0.4725	0.63471	4	-8.4894	-3.175	1.39086	4	-8.4894	-1.33	1.21782	4	-8.4894	-0.051539	4.60128	2
	-8.339	6.83	3.18957	3	-8.0928	-0.48	0.864349	3	-8.0928	-1.21667	1.3884	3	-8.0928	-0.456667	1.17781	3	-8.0928	-1.29333	0.67058	3	-9.55	-8.68778	6.83153	5	-8.0928	0.0175	0.90659	4	-8.0928	-3.8125	0.484327	4	-8.0928	-0.115	1.60558	4	-8.0928	6.25712	1.71426	2
	-7.915	3.79	4.14947	3	-7.6961	-0.24	0.299054	3	-7.6961	0.27	1.46364	3	-7.6961	-0.38	1.315	3	-7.6961	-1.14667	1.05664	3	-9.11	-0.535159	0.442444	5	-7.6961	-2.195	0.873704	4	-7.6961	0.7375	0.755484	4	-7.6961	-3.42	2.08087	4	-7.6961	2.0374	3.37534	2
	-7.491	-2.52667	7.02401	3	-7.2994	-0.533333	0.476387	3	-7.2994	0.0766667	1.92614	3	-7.2994	-1.82	0.489524	3	-7.2994	-1.74667	0.558699	3	-9	-13.7159	11.8972	3	-7.2994	-1.40667	0.51847	3	-7.2994	10.2675	3.70947	4	-7.2994	0.4225	1.42356	4	-7.2994	2.06104	0.86998	2
	-7.067	2.49	0.369369	3	-6.9028	-0.51	0.971614	3	-6.9028	1.03	1.4243	3	-6.9028	-0.73	1.18165	3	-6.9028	-2.02667	1.10031	3	-8.67	5.05723	3.80371	5	-6.9028	0.3625	0.931168	4	-6.9028	11.575	3.16902	4	-6.9028	1.995	0.65444	4	-6.9028	7.08769	0.362008	2
	-6.643	2.42667	1.67233	3	-6.5061	0.0566667	0.184782	3	-6.5061	0.206667	1.09475	3	-6.5061	1.6	0.625007	3	-6.5061	-0.153333	0.982604	3	-8.23	9.59775	5.90218	5	-6.5061	-3.635	1.19469	4	-6.5061	19	5.90603	4	-6.5061	3.3675	1.28241	4	-6.5061	6.79907	2.46118	2
	-6.219	-0.153333	2.17545	3	-6.1095	0.776667	0.0717248	3	-6.1095	-0.43	0.820325	3	-6.1095	2.54	1.05788	3	-6.1095	-0.523333	1.50255	3	-8	-11.1717	7.49385	3	-6.1095	2.25	2.2978	4	-6.1095	24.2425	3.75782	4	-6.1095	11.4375	1.3246	4	-6.1095	14.6326	1.7853	2
	-5.7949	2.67667	0.319235	3	-5.7128	-0.0166667	1.61927	3	-5.7128	1.28333	1.05414	3	-5.7128	2.21	0.53426	3	-5.7128	-0.53	0.207445	3	-7.79	10.3463	7.80322	5	-5.7128	5.8325	2.25267	4	-5.7128	35.86	10.2433	4	-5.7128	17.1825	1.5933	4	-5.7128	30.4918	4.02747	2
	-5.3709	4.78	4.98177	3	-5.3162	1.97333	0.609927	3	-5.3162	2.79333	0.816789	3	-5.3162	2.21333	0.86876	3	-5.3162	0.376667	0.283098	3	-7.36	26.1307	10.4267	5	-5.3162	4.195	1.67026	4	-5.3162	37.44	5.07408	4	-5.3162	23.85	1.68993	4	-5.3162	43.5624	4.54134	2
	-4.9469	1.70333	2.1936	3	-4.9195	1.80667	0.635015	3	-4.9195	1.32667	1.48407	3	-4.9195	3.8	1.73828	3	-4.9195	1.38333	1.13051	3	-7	42.4004	8.27349	3	-4.9195	7.6	1.25831	3	-4.9195	42.1225	7.7614	4	-4.9195	27.0325	2.73424	4	-4.9195	56.0853	2.66356	2
	-4.5229	2.23667	1.95109	3	-4.5229	-0.323333	0.830789	3	-4.5229	2.86333	1.26048	3	-4.5229	3.42333	1.37548	3	-4.5229	0.13	0.857108	3	-6.92	49.5378	7.56695	5	-4.5229				-4.5229	52.4775	10.1842	4	-4.5229	40.7725	5.01164	4	-4.5229	94.3987	14.5411	2
																					-6.48	67.7627	5.14819	5
																					-6.04	80.7564	4.4217	5
																					-6	88.5679	2.25404	3
																					-5.61	89.6776	3.31293	5
																					-5.17	95.4638	2.1426	5
																					-5	110.759	8.29007	3
																					-4	116.618	7.70132	3
Cmp 7	-11	0	0	3	-10	0.433333	0.650367	3	-10	0.48	0.935165	3	-10	0.823333	0.888188	3	-10	1.34667	1.03875	3	-11	15.0554	0	1	-10	2.135	1.8556	6	-10	9.48	0.53	2	-10	3.81167	4.52657	6	-10	-31.1458	10.1087	4
	-8.71	-5.37	1.87516	3	-8.4089	0.283333	1.25307	3	-8.4089	-1.36667	0.236807	3	-8.4089	-0.64	0.483356	3	-8.4089	-1.04333	0.356667	3	-10	21.5164	9.90848	2	-8.4089	0.486667	1.56252	9	-8.4089	-5.8725	1.88938	4	-8.4089	2.14143	0.68419	7	-8.40894	6.81102	5.16818	4
	-8.2818	-2.58333	3.2065	3	-8.0081	-0.49	0.705998	3	-8.0081	-0.08	0.255147	3	-8.0081	-0.793333	0.66834	3	-8.0081	0.06	0.453909	3	-9	24.104	3.29034	2	-8.0081	0.994444	0.779284	9	-8.0081	-6.68333	3.23601	3	-8.0081	-2.51286	1.45327	7	-8.00812	3.01042	4.07607	4
	-7.8536	1.33	1.15378	3	-7.6073	-0.96	0.868005	3	-7.6073	-0.4	0.756241	3	-7.6073	-0.9	0.420278	3	-7.6073	-0.236667	0.335128	3	-8	14.1569	35.1451	2	-7.6073	-1.14222	2.46456	9	-7.6073	-2.3675	3.45254	4	-7.6073	-0.282857	1.85031	7	-7.60731	5.0524	5.39021	4
	-7.4254	0.16	1.40016	3	-7.2065	-0.313333	0.379488	3	-7.2065	0.866667	0.592799	3	-7.2065	-0.396667	0.604906	3	-7.2065	0.84	0.596518	3	-7	3.85222	52.4111	2	-7.2065	-3.48222	1.89239	9	-7.2065	1.51	1.67099	4	-7.2065	-1.49571	1.61818	7	-7.2065	8.93159	3.20403	4
	-6.9973	2.83	3.46512	3	-6.8057	-0.48	0.490951	3	-6.8057	0.423333	0.946948	3	-6.8057	0.693333	1.08887	3	-6.8057	-0.0466667	0.559653	3	-6	17.5509	50.444	2	-6.8057	-1.37556	1.98617	9	-6.8057	10.7925	3.22765	4	-6.8057	3.76429	1.60618	7	-6.80569	5.24866	7.6325	4
	-6.5691	2.65333	1.8817	3	-6.4049	0.646667	0.166966	3	-6.4049	0.376667	0.653231	3	-6.4049	0.203333	0.229807	3	-6.4049	0.486667	0.54364	3	-5	100.772	15.0043	2	-6.4049	1.89444	2.53669	9	-6.4049	19.2775	6.46728	4	-6.4049	9.38143	2.66161	7	-6.40487	25.0375	5.78601	4
	-6.1409	4.58	0.655312	3	-6.0041	1.96333	0.73985	3	-6.0041	0.976667	1.01335	3	-6.0041	3.27667	0.731217	3	-6.0041	0.61	0.921539	3	-4	123.512	25.441	2	-6.0041	11.1433	1.3173	9	-6.0041	28.7025	3.93084	4	-6.0041	21.1286	2.51332	7	-6.00406	38.1373	3.41242	4
	-5.7127	-1.51	3.16602	3	-5.6032	2.97333	1.66674	3	-5.6032	2.57	0.386566	3	-5.6032	4.88667	0.232475	3	-5.6032	2.48667	1.45677	3					-5.6032	14.9678	1.70742	9	-5.6032	40.0225	3.81274	4	-5.6032	27.8086	2.07881	7	-5.60325	71.8922	7.35872	4
	-5.2845	6.37333	2.66797	3	-5.2024	3.86333	0.516796	3	-5.2024	6.03	1.22001	3	-5.2024	12.0267	1.17808	3	-5.2024	6.78667	0.638653	3					-5.2024	31.3489	4.22165	9	-5.2024	58.3425	9.53485	4	-5.2024	42.8814	1.60609	7	-5.20244	124.422	22.9521	4
	-4.8564	5.07333	1.60356	3	-4.8016	11.7767	2.95114	3	-4.8016	13.19	2.2187	3	-4.8016	22.2533	4.04602	3	-4.8016	13.1167	3.66265	3					-4.8016	46.7222	2.68716	9	-4.8016	77.0475	9.62794	4	-4.8016	65.0886	4.32112	7	-4.80162	184.815	34.989	4
	-4.4282	9.67667	1.50316	3	-4.4008	24.04	0.796074	3	-4.4008	26.2767	0.824911	3	-4.4008	43.4533	4.73141	3	-4.4008	28.1633	5.10237	3					-4.4008	78.3489	7.92078	9	-4.4008	90.19	9.68753	4	-4.4008	89.0233	2.68328	6	-4.4008	227.302	14.671	3
	-4	19.03	5.80362	3	-4	27.21	2.31035	3	-4	36.8067	2.47625	3	-4	58.1	1.69771	3	-4	40.6567	4.65215	3					-4	94.0025	7.646	8	-4	113.735	8.33749	4	-4	107.744	3.87903	5	-4	275.526	25.2026	3
Cmp 8	-11	-0.723333	2.55049	3	-11	0.343333	0.671673	3	-11	-0.906667	1.24301	3	-11	0.13	1.1408	3	-11	-2.53333	1.16335	3	-12	7.1388	2.76415	5	-10	0.702857	3.83348	7	-10	-2.55667	4.54744	3	-10	2.92667	2.94063	6	-10	-16.4321	3.94351	4
	-9.71	-1.11333	2.37327	3	-9.4089	2.16667	0.361586	3	-9.4089	-1.23	0.816721	3	-9.4089	2.055	1.365	2	-9.4089	1.43	3.51858	3	-9.98	2.88583	4.11344	5	-9.41	2.63625	1.98525	8	-9.41	20.09	5.1	2	-9.41	4.29571	1.67136	7	-9.4089	21.958	12.9738	4
	-9.2818	0.1	2.05831	3	-9.0081	0.223333	0.731353	3	-9.0081	1.24	0.765136	3	-9.0081	3.17667	0.662378	3	-9.0081	0.236667	0.981263	3	-9.55	17.1718	2.80082	5	-9.01	-0.08125	3.48131	8	-9.01	29.73	15.2792	3	-9.01	10.4929	3.47093	7	-9.0081	44.6334	14.7999	4
	-8.8536	-0.33	2.1552	3	-8.6073	2.37667	1.04418	3	-8.6073	1.36333	0.194708	3	-8.6073	7.80333	0.839173	3	-8.6073	2.21667	0.252741	3	-9.11	38.8446	7.51282	5	-8.61	8.45	1.22258	8	-8.61	42.97	16.3919	3	-8.61	16.8657	5.54512	7	-8.6073	64.5297	19.5043	4
	-8.4254	-0.393333	4.73425	3	-8.2065	3.39	0.253837	3	-8.2065	4.44	0.311769	3	-8.2065	16.6333	0.492623	3	-8.2065	8.30667	1.83264	3	-8.67	75.6444	4.14103	5	-8.21	20.0325	5.02189	8	-8.21	57.9133	18.7705	3	-8.21	31.3214	5.62926	7	-8.2065	82.7481	16.925	4
	-7.9973	4.74	4.33706	3	-7.8057	7.15333	0.721719	3	-7.8057	10.66	1.00082	3	-7.8057	28.5333	0.840046	3	-7.8057	18.0467	0.852571	3	-8.23	88.7923	3.10814	5	-7.81	35.8113	4.92225	8	-7.81	71.36	16.6911	3	-7.81	44.5486	7.40052	7	-7.8057	119.619	20.393	4
	-7.5691	12.7967	2.21467	3	-7.4049	18.79	2.01227	3	-7.4049	21.59	1.6015	3	-7.4049	48.95	2.77644	3	-7.4049	35.12	0.491528	3	-7.79	89.456	2.65356	5	-7.4	59.0725	5.24186	8	-7.4	73.9833	15.3897	3	-7.4	63.1843	4.82134	7	-7.4049	152.192	19.5126	4
	-7.1409	20.5967	3.63055	3	-7.0041	33.8933	2.81882	3	-7.0041	39.83	2.26736	3	-7.0041	63.0833	1.68058	3	-7.0041	47.8933	0.747135	3	-7.36	95.3362	0.571867	5	-7	73.8525	5.03338	8	-7	83.7033	9.79322	3	-7	73.3	8.12057	7	-7.0041	152.363	14.325	4
	-6.7127	30.85	2.24328	3	-6.6032	53.5767	3.57813	3	-6.6032	57.41	4.24558	3	-6.6032	75.9	1.63805	3	-6.6032	64.0967	4.79111	3	-6.92	96.1977	2.40183	5	-6.6	92.0062	4.36354	8	-6.6	86.51	14.2427	3	-6.6	88.1571	7.38717	7	-6.6032	160.901	12.1711	4
	-6.2845	55.0533	6.53595	3	-6.2024	70.4733	4.01005	3	-6.2024	76.8167	3.1212	3	-6.2024	83.9333	0.925659	3	-6.2024	77.44	3.16661	3	-6.48	99.5743	0.955597	5	-6.2	103.69	5.77138	8	-6.2	91.3867	12.7366	3	-6.2	92.5286	7.92522	7	-6.2024	156.826	7.34476	4
	-5.8564	60.5133	1.00436	3	-5.8016	81.4433	2.54504	3	-5.8016	90.7667	2.69626	3	-5.8016	91.3	1.26832	3	-5.8016	80.4767	4.10602	3	-6.04	101.688	1.79234	5	-5.8	106.434	3.87323	8	-5.8	102.397	18.1584	3	-5.8	95.0729	8.31772	7	-5.8016	179.288	10.6098	4
	-5.4282	79.1533	5.92963	3	-5.4008	87.9533	1.89493	3	-5.4008	91.8767	2.17444	3	-5.4008	89.15	2.8941	3	-5.4008	89.25	3.71816	3	-5.61	102.961	2.16203	5	-5.4	102.453	5.65215	8	-5.4	102.963	7.29112	3	-5.4	91.8657	6.91407	7	-5.4008	222.905	15.0316	4
	-5	69.67	2.76566	3	-5	84.8167	3.87151	3	-5	92.1033	0.906832	3	-5	92.24	2.54576	3	-5	84.6467	2.108	3	-5.17	106.086	1.21186	5					-5	112.503	11.4603	3	-5	65.7867	2.97494	3
Cmp 9	-11	0	0	3	-10	-0.0075	0.0075	4	-10	0.316667	0.312321	3	-10	-0.876667	0.77686	3	-10	0.0966667	0.961706	3	-11	2.51969	1.58299	2	-10	4.61667	6.84769	3	-10	-0.995	3.685	2	-10	5.57	4.94	2	-10	-11.6	0	1
	-8.71	0.83	3.17709	3	-8.8861	0.385	0.547197	4	-8.8861	0.476667	0.742975	3	-8.8861	0.123333	0.638992	3	-8.8861	0.37	0.939202	3	-10	-1.19835	4.75476	2	-8.89	-4.818	3.69638	5	-8.89	1.525	4.005	2	-8.89	-0.0333333	6.52194	3	-8.8861	4.49762	0	1
	-8.2818	1.11333	3.48408	3	-8.4949	-1.2125	0.406947	4	-8.4949	-0.113333	1.11062	3	-8.4949	0.8	1.57836	3	-8.4949	-0.75	0.562168	3	-9	25.1379	11.3703	2	-8.01	-6.19	1.50662	5	-8.01	3.855	3.635	2	-8.01	2.74333	5.56598	3	-8.0081	2.71477	19.6198	2
	-7.8536	6.10333	2.68459	3	-8.0937	0.315	1.27227	4	-8.0937	0.37	1.071	3	-8.0937	1.12333	0.17742	3	-8.0937	1.43333	0.640529	3	-8	62.9783	22.9464	2	-8.09	-4.782	3.32525	5	-8.09	17.775	3.485	2	-8.09	2.92	6.1012	3	-8.0928	25.668	0	1
	-7.4254	6.36	2.38412	3	-7.6985	-0.305	1.05756	4	-7.6985	-0.0133333	0.561733	3	-7.6985	1.48333	1.81183	3	-7.6985	0.39	0.403609	3	-7	72.1373	14.2269	2	-7.7	2.652	3.43086	5	-7.7	18.58	7.36004	3	-7.7	8.86333	4.42132	3	-7.6961	7.2671	23.5587	3
	-6.9973	8.84	1.27115	3	-7.2995	0.5125	0.241605	4	-7.2995	1.89	1.72906	3	-7.2995	2.48333	1.09475	3	-7.2995	0.503333	0.355074	3	-6	71.2514	16.0164	2	-7.3	8.846	3.74626	5	-7.3	33.8133	16.7771	3	-7.3	17.0733	5.27766	3	-7.2994	36.1984	13.9197	3
	-6.5691	8.095	1.325	2	-6.8928	2.6325	1.20226	4	-6.8928	3.08333	0.255365	3	-6.8928	4.96	1.7945	3	-6.8928	2.64333	1.23748	3	-5	80.8207	1.30536	2	-6.9	10.898	4.99729	5	-6.9	43.61	12.905	3	-6.9	24.7933	5.82298	3	-6.9028	43.7568	15.406	3
	-6.1409	7.03667	3.86356	3	-6.5058	3.235	0.760323	4	-6.5058	4.48667	0.92963	3	-6.5058	8.69333	1.42488	3	-6.5058	6.59	1.14675	3	-4	89.214	3.76488	2	-6.51	14.028	4.34113	5	-6.51	47.39	15.9698	3	-6.51	29.82	6.44501	3	-6.5061	72.3849	9.10964	3
	-5.7127	8.03333	3.87099	3	-6.1101	4.715	1.27464	4	-6.1101	7.90333	0.271866	3	-6.1101	11.7067	2.41314	3	-6.1101	8.88667	0.792135	3					-6.11	25.602	5.36836	5	-6.11	50.7533	15.9188	3	-6.11	36.53	5.96169	3	-6.1095	87.3902	3.64532	3
	-5.2845	14.1267	3.86607	3	-5.7131	3.705	1.08631	4	-5.7131	6.21333	0.315507	3	-5.7131	12.8367	2.01273	3	-5.7131	9.67667	2.02579	3					-5.71	29	5.54744	5	-5.71	57.93	11.7173	3	-5.71	40.29	8.18	2	-5.7128	93.2107	1.86953	3
	-4.8564	8.76333	1.16371	3	-5.3159	5.7925	1.40273	4	-5.3159	9.09	0.366924	3	-5.3159	15.3833	2.75375	3	-5.3159	10.2033	1.94989	3					-5.32	34.51	3.1763	5	-5.32	65.69	13.3562	3	-5.32	43.5467	7.19616	3	-5.3162	114.716	4.29377	3
	-4.4282	17.97	5.39	2	-4.9197	5.23	1.24344	4	-4.9197	9.75667	0.46117	3	-4.9197	13.62	3.19015	3	-4.9197	10.6233	1.71344	3					-4.92	46.184	3.80075	5	-4.92	63.2433	5.87302	3	-4.92	52.995	4.645	2	-4.9195	123.008	0	1
	-4	9.52667	4.09286	3	-4.5229	4.225	1.15603	4	-4.5229	8	0.498029	3	-4.5229	13.1967	1.93765	3	-4.5229	9.55667	0.987291	3					-4.52	62.938	10.4505	5	-4.52	77.2867	9.0018	3
Cmp 10	-11	0.69	0.69	3	-10	0	0	4	-10	0	0	3	-10	0	0	3	-10	0	0	3	-11	15.8126	1.55921	3	-10	3.28	0.11	2	-10	5.27	5.95	2	-10	4.59	7.81573	3	-10	-26.194	15.7239	3
	-8.71	-5.16	6.21573	3	-8.4089	-0.7	0.730901	4	-8.4089	-0.223333	0.739129	3	-8.4089	-0.243333	0.644886	3	-8.4089	0.813333	0.994088	3	-10	-4.11873	5.76536	3	-8.41	-1.67667	1.00461	3	-8.41	-8.02667	4.7524	3	-8.41	2.40333	6.39114	3	-8.4089	-8.16905	7.96905	3
	-8.2818	0.36	2.48526	3	-8.0081	-0.81	1.05575	4	-8.0081	-1.84333	0.934547	3	-8.0081	0.473333	0.673952	3	-8.0081	-7.40149e-17	0.936429	3	-9	-0.12484	3.51401	3	-8.01	0.643333	1.15501	3	-8.01	-5.87667	2.36338	3	-8.01	-4.40667	2.67335	3	-8.0081	-4.7336	4.83311	3
	-7.8536	6.89	4.22363	3	-7.6073	0.0375	1.25004	4	-7.6073	0.916667	1.00878	3	-7.6073	1.49333	1.42064	3	-7.6073	0.856667	1.4796	3	-8	1.01371	3.7164	3	-7.61	1.92667	0.597922	3	-7.61	-8.22333	2.41628	3	-7.61	-2.02	2.41475	3	-7.6073	-1.93812	11.1708	3
	-7.4254	2.85667	8.80025	3	-7.2065	0.1425	0.437576	4	-7.2065	-0.506667	0.745863	3	-7.2065	0.843333	1.04477	3	-7.2065	-1.06	1.37689	3	-7	5.61274	13.1541	3	-7.21	-0.0333333	0.439747	3	-7.21	-1.97667	2.76456	3	-7.21	-4.60333	1.54223	3	-7.2065	12.0206	6.45904	3
	-6.9973	8.49	3.45925	3	-6.8057	0.1125	0.80985	4	-6.8057	0.186667	1.23159	3	-6.8057	1.17333	0.818664	3	-6.8057	-1.91333	1.27176	3	-6	11.4702	17.2305	3	-6.81	-1.02	2.30652	3	-6.81	11.07	1.66542	3	-6.81	0.963333	1.48686	3	-6.8057	11.1277	2.60207	3
	-6.5691	4.04333	2.86701	3	-6.4049	-1.825	0.37154	4	-6.4049	-0.6	0.238607	3	-6.4049	1.46333	0.775464	3	-6.4049	-0.966667	1.3322	3	-5	39.2994	3.58184	3	-6.4	0.796667	0.153225	3	-6.4	9.87667	5.06965	3	-6.4	3.41333	3.56829	3	-6.4049	7.60884	5.55254	3
	-6.1409	7.91	1.74173	3	-6.0041	1.75	0.866516	4	-6.0041	-0.326667	1.06164	3	-6.0041	0.853333	1.67627	3	-6.0041	1.28333	1.94895	3	-4	78.3892	6.65684	3	-6	0.826667	2.44129	3	-6	12.6933	4.02776	3	-6	3.32	5.47947	3	-6.0041	13.9882	6.17557	3
	-5.7127	3.35333	3.46291	3	-5.6032	0.1875	0.815397	4	-5.6032	1.53	1.07598	3	-5.6032	2.78	0.996544	3	-5.6032	-0.883333	0.823859	3					-5.6	1.94	2.0701	3	-5.6	22.2333	3.8143	3	-5.6	9.73667	1.20894	3	-5.6032	37.7991	6.65598	3
	-5.2845	9.52667	4.91647	3	-5.2024	1.1625	1.05217	4	-5.2024	0.0633333	1.1114	3	-5.2024	1.88	1.65961	3	-5.2024	-0.706667	0.522696	3					-5.2	6.50667	3.57835	3	-5.2	36.4967	11.3705	3	-5.2	14.7233	1.50803	3	-5.2024	93.8711	14.2758	3
	-4.8564	10.9633	2.91143	3	-4.8016	0.8575	0.328618	4	-4.8016	1.74	0.890112	3	-4.8016	1.80333	1.17305	3	-4.8016	-0.92	0.791854	3					-4.8	9.63	3.43	2	-4.8	46.0733	9.89087	3	-4.8	24.59	4.7328	3	-4.8016	119.482	0	1
	-4.4282	9.75333	3.63021	3	-4.4008	1.8425	0.828919	4	-4.4008	1.1	0.28	2	-4.4008	5.73667	0.566284	3	-4.4008	0.453333	1.49311	3					-4.4	14.7133	4.02521	3	-4.4	61.4867	10.8679	3	-4.4	34.0267	4.51487	3	-4.4008	156.935	0	1
	-4	12.23	2.67754	3	-4	2.5175	0.30272	4	-4	3.65	0.540031	3	-4	7.18	1.97495	3	-4	2.79333	1.05807	3					-4	20.7067	2.4944	3	-4	83.2667	9.45296	3	-4	39.7533	2.49334	3	-4	168.346	0	1
Cmp 11	-11	-2.96	0	1	-11	-0.513333	0.66799	3	-11	-0.74	0.585263	3	-11				-11				-14	8.36535	6.54748	5	-10	3.675	2.44693	6	-11	0	0	3	-10	-20.0583	4.95563	6	-10	3.8937	6.03604	2
	-10	-3.255	2.025	2	-10	-1.37	0.697161	3	-10	-0.523333	0.841295	3	-10	1.16333	1.12998	3	-10	-1.35667	1.17511	3	-11.4089	-1.02633	1.39504	5	-8.41	10.6871	2.23052	7	-10	-5.73667	4.77205	3	-8.41	13.51	2.92865	6	-8.4089	20.8281	6.85764	3
	-8.4089	6.85667	4.56038	3	-8.4089	0.443333	0.849712	3	-8.4089	0.433333	1.52384	3	-8.4089	3.47667	1.5461	3	-8.4089	1.94333	0.959172	3	-11.0081	-3.70611	6.63841	5	-8.06	-2.43	2.97809	3	-8.4089	4.71	2.41376	3	-8.0081	22.9783	5.60196	6	-8.0557	26.1686	13.597	3
	-8.0081	1.09	2.6709	3	-8.0081	6.21	1.93869	3	-8.0081	6.51333	0.905121	3	-8.0081	6.98333	1.48934	3	-8.0081	1.53	1.63576	3	-10.6073	12.7656	5.41368	5	-8.0081	10.51	3.67984	3	-8.0081	16.3567	1.94989	3	-7.6073	37.115	5.77954	6	-7.7024	45.2953	14.0323	3
	-7.6073	1.88667	1.90571	3	-7.6073	10.9267	1.16671	3	-7.6073	16.5133	3.32836	3	-7.6073	19.61	2.51003	3	-7.6073	10.5833	1.24729	3	-10.2065	29.4803	9.18436	5	-7.7	2.58	4.24845	3	-7.6073	26.7567	2.84179	3	-7.2065	49.8483	6.55808	6	-7.3491	64.6103	8.55435	3
	-7.2065	13.5533	5.29459	3	-7.2065	24	2.34295	3	-7.2065	32.13	1.01148	3	-7.2065	33.88	2.47759	3	-7.2065	21.74	0.529371	3	-9.8057	47.6968	11.0049	5	-7.6073	18.9775	5.42479	4	-7.2065	42.3067	3.78307	3	-6.8057	65.3667	6.57436	6	-6.9958	79.6778	12.9017	3
	-6.8057	20.8267	4.13689	3	-6.8057	35.6567	0.923784	3	-6.8057	47.08	4.93458	3	-6.8057	53.7233	2.59599	3	-6.8057	45.52	8.19456	3	-9.4049	77.5454	4.61121	5	-7.35	15.25	1.55	2	-6.8057	58.47	7.89924	3	-6.4049	83.2	6.53377	6	-6.6425	91.0061	7.29033	3
	-6.4049	47.8367	6.13387	3	-6.4049	58.51	1.89008	3	-6.4049	66.0033	2.66166	3	-6.4049	68.4533	3.02598	3	-6.4049	54.5533	6.10044	3	-9.004	88.6666	3.69635	5	-7.2065	34.91	7.05116	4	-6.4049	59.1767	6.00866	3	-6.0041	92.1733	7.50603	6	-6.2893	99.7308	8.37751	3
	-6.0041	62.2067	3.5357	3	-6.0041	72.2733	1.96884	3	-6.0041	83.2967	2.16903	3	-6.0041	84.2267	1.81375	3	-6.0041	79.1367	3.66405	3	-8.6032	92.9627	2.12716	5	-7	25.6133	2.23766	3	-6.0041	76.17	7.37573	3	-5.6032	100.418	7.59642	6	-5.936	112.875	13.5811	3
	-5.6032	79.54	5.58086	3	-5.6032	84.0133	2.43935	3	-5.6032	89.9733	1.01622	3	-5.6032	93.2033	1.99423	3	-5.6032	85.8933	3.70126	3	-8.2024	97.1356	4.55788	5	-6.8057	57.9875	5.25388	4	-5.6032				-5.2024	112.375	7.89454	6	-5.5827	129.785	18.2833	3
	-5.2024	89.8333	5.9676	3	-5.2024	82.5133	2.69752	3	-5.2024	95.86	2.64274	3	-5.2024	99.4133	2.8171	3	-5.2024	96.77	2.90614	3	-7.8016	97.0127	3.85463	5	-6.64	42.4	3.53038	3	-5.2024	81.78	4.19	2	-4.8016	114.885	8.4601	6	-5.2294	113.029	10.7423	3
	-4.8016	99.255	8.955	2	-4.8016	87.9833	0.922069	3	-4.8016	96.9067	1.79332	3	-4.8016	104.097	3.90052	3	-4.8016	102.557	7.71642	3	-7.4008	100.223	1.9256	5	-6.4049	79.955	7.2536	4	-4.8016	88.7333	8.90007	3	-4.4008	120.878	8.65163	6	-4.8762	130.569	15.8213	3
	-4.4008	92.61	2.87601	3	-4.4008	87.9967	2.03722	3	-4.4008	97.8567	1.83014	3	-4.4008	105.21	0.900666	3	-4.4008	103.747	9.12588	3	-7	102.257	3.82965	5	-6.29	57.3033	5.42633	3	-4.4008	90.78	1.32102	3	-4	123.555	7.93813	6	-4.5229	136.078	5.53781	3
	-4	94.2233	7.14447	3	-4				-4				-4	101.67	1.14057	3	-4	94.99	2.03746	3					-6.0041	88.7525	7.5767	4	-4	94.7167	5.19976	3
																									-5.94	71.745	12.985	2
																									-5.6032	98.5575	10.7706	4
																									-5.58	79.7267	9.88058	3
																									-5.23	82.1167	5.8347	3
																									-5.2024	110.565	6.85371	4
																									-4.88	86.15	10.98	2
																									-4.8016	122.525	7.11944	4
																									-4.52	112.377	14.7244	3
																									-4.4008	127.797	7.32678	4
																									-4	125.455	9.72928	4
Cmp 12	-10	0	0	2	-10	0	0	3	-10	0	0	3	-10	0	0	3	-10	0	0	3	-11	-21.3211	8.22906	4	-10	15.8767	1.44528	3	-10	10.905	1.775	2	-10	3.11833	6.12084	6	-10	-4.28681	9.67448	4
	-8.4089	1.78667	2.77484	3	-8.8861	-0.736667	0.313174	3	-8.8861	-0.746667	1.62512	3	-8.8861	-2.93667	1.37352	3	-8.8861	-2.75333	0.902521	3	-10	13.8353	7.95898	5	-8.4089	6.47	1.58872	3	-8.4089	-0.653333	2.92561	3	-8.4089	5.125	2.38116	6	-8.4089	7.27842	16.3276	4
	-8.0081	3.19	1.32072	3	-8.4894	-0.795	1.635	2	-8.4894	-1.08333	1.33509	3	-8.4894	-2.01333	1.21458	3	-8.4894	-1.80667	1.58923	3	-9	-1.69185	4.0632	5	-8.0081	-2.28	1.65075	4	-8.0081	-5.22333	0.296329	3	-8.0081	-3.06333	2.49457	6	-8.0081	1.58184	0.97188	4
	-7.6073	9.605	1.295	2	-8.0928	-0.213333	1.4005	3	-8.0928	-0.133333	0.36979	3	-8.0928	-2.09333	0.362231	3	-8.0928	-1.76667	1.15343	3	-8	-7.60562	5.8142	5	-7.6073	-4.7525	1.9462	4	-7.6073	-1.76	1.62816	3	-7.6073	-3.82333	2.25255	6	-7.6073	-0.771193	11.4845	4
	-7.2065	3.09333	1.55303	3	-7.6961	-1.32	1.14901	3	-7.6961	-1.54	0.280238	3	-7.6961	-2.24333	1.08789	3	-7.6961	-0.91	1.82856	3	-7	3.29486	11.7335	5	-7.2065	-1.5425	2.64578	4	-7.2065	-0.33	2.00143	3	-7.2065	-3.53167	2.48293	6	-7.2065	-0.40836	4.51693	4
	-6.8057	2.58667	2.30682	3	-7.2994	1.19667	0.817238	3	-7.2994	-1.49	0.60531	3	-7.2994	-3.25	1.20272	3	-7.2994	-2.67667	1.67508	3	-6	33.628	3.92624	5	-6.8057	-3.54	3.31551	4	-6.8057	12.89	0.61	2	-6.8057	-1.56167	3.12819	6	-6.8057	6.91163	11.7562	4
	-6.4049	2.17	2.51716	3	-6.9028	-0.476667	0.490793	3	-6.9028	-0.73	1.87127	3	-6.9028	-4.07667	1.04853	3	-6.9028	-1.31667	1.20817	3	-5	60.7385	10.807	5	-6.4049	-3.6175	0.872557	4	-6.4049	14.79	2.59744	3	-6.4049	8.54667	4.68071	6	-6.4049	-2.72031	7.17529	4
	-6.0041	3.79	5.28756	3	-6.5061	-0.61	0.05	2	-6.5061	-2.14	0.599194	3	-6.5061	-3.03667	1.13787	3	-6.5061	-1.49	1.68096	3	-4	115.372	12.3536	4	-6.0041	1.57	1.92765	3	-6.0041	21.7467	5.61504	3	-6.0041	9.17167	2.47286	6	-6.0041	0.035862	1.8834	4
	-5.6032	4.75	3.92279	3	-6.1095	-0.98	0.527162	3	-6.1095	-0.15	0.25	2	-6.1095	-2.97333	0.971774	3	-6.1095	-2.47667	0.502073	3					-5.6032	8.71	4.12542	4	-5.6032	16.42	2.91764	3	-5.6032	17.4633	2.43306	6	-5.6032	18.7938	6.85888	4
	-5.2024	7.8	5.28888	3	-5.7128	-0.383333	1.03861	3	-5.7128	-2.14333	1.53743	3	-5.7128	-2.50333	1.1084	3	-5.7128	-2.69	0.355293	3					-5.2024	10.69	3.84846	3	-5.2024	30.89	0.65	2	-5.2024	21.4533	3.28617	6	-5.2024	35.4422	7.55096	4
	-4.8016	3.84333	3.66759	3	-5.3162	-1.92667	0.647053	3	-5.3162	-0.246667	1.35944	3	-5.3162	-3.28333	1.71194	3	-5.3162	-2.10333	1.91188	3					-4.8016	14.6775	2.88719	4	-4.8016	29.78	3.53237	3	-4.8016	25.79	4.16896	6	-4.8016	67.8933	17.6092	4
	-4.4008	0.876667	1.38949	3	-4.9195	0.206667	1.33445	3	-4.9195	-0.92	1.46732	3	-4.9195	-1.93333	1.64989	3	-4.9195	-1.4	1.19001	3					-4.4008	19.185	3.17081	4	-4.4008	35.13	7.04026	3	-4.4008	30.58	3.39656	6	-4.4008	107.693	13.2969	4
	-4	1.92	6.18245	3	-4.5229	1.97667	1.10176	3	-4.5229	-0.523333	0.605979	3	-4.5229	-1.71	1.18627	3	-4.5229	-0.906667	2.57339	3					-4	29.5275	4.38493	4	-4	44.2933	4.48037	3	-4	48.2117	3.94348	6	-4	135.258	7.22135	3
Cmp 13	-11	0	0	1	-10	0.115714	0.133128	7	-10	0.181667	0.133727	6	-10	0.126667	0.394881	6	-10	0.366667	0.553412	6	-11	9.15583	3.52472	5	-10	13.46	0	1	-10	15.43	5.31116	3	-10	5.93667	4.92017	6	-10	1.62767	13.4141	4
	-10	-1.21	1.21	2	-8.4089	-0.722857	0.89235	7	-8.4089	-1.4	0.614633	6	-8.4089	-1.15167	1.11667	6	-8.4089	-0.806667	0.909929	6	-10	-1.07011	2.30827	5	-8.4089	6.16333	2.8228	3	-8.4089	-0.59	2.61478	3	-8.4089	3.96333	2.39049	6	-8.4089	-27.4756	11.3655	4
	-8.4089	-2.41667	0.681673	3	-8.0081	0.398571	0.837065	7	-8.0081	0.095	0.82095	6	-8.0081	-0.431667	0.932318	6	-8.0081	-0.94	0.85912	6	-9	11.1025	6.45141	5	-8.0081	-0.59	3.85074	3	-8.0081	-3.99333	2.03189	3	-8.0081	2.70333	2.30184	6	-8.0081	-1.00928	3.7877	4
	-8.0081	3.47	2.8092	3	-7.6073	-0.0814286	0.331328	7	-7.6073	0.511667	0.906791	6	-7.6073	-0.605	1.09801	6	-7.6073	-0.565	0.542947	6	-8	-10.1736	10.229	5	-7.6073	-5.59333	0.908668	3	-7.6073	-5.31667	3.03402	3	-7.6073	-1.99	1.40688	6	-7.6073	7.97368	7.5188	4
	-7.6073	1.76	2.31226	3	-7.2065	-0.871429	0.368894	7	-7.2065	-1.24667	0.482312	6	-7.2065	-0.218333	0.945175	6	-7.2065	-0.246667	0.802528	6	-7	-20.0533	8.20114	5	-7.2065	-3.06667	1.97384	3	-7.2065	4.82667	4.97352	3	-7.2065	-4	2.8007	6	-7.2065	16.6384	7.57699	4
	-7.2065	3.09	4.13426	3	-6.8057	-0.471429	0.873633	7	-6.8057	-0.271667	0.593124	6	-6.8057	-0.43	0.924255	6	-6.8057	-0.446667	1.20463	6	-6	-19.6087	14.1582	3	-6.8057	2.34667	5.10973	3	-6.8057	17.7567	9.78101	3	-6.8057	-3.77333	1.01597	6	-6.8057	12.4207	2.77917	4
	-6.8057	3.00333	2.97093	3	-6.4049	-0.434286	0.485293	7	-6.4049	-0.61	0.965743	6	-6.4049	-0.208333	0.976297	6	-6.4049	-0.645	1.08672	6	-5	53.3729	17.1465	5	-6.4049	3.38	7.25077	3	-6.4049	16.8233	6.15568	3	-6.4049	5.98667	2.95921	6	-6.4049	24.7134	7.0644	4
	-6.4049	3.53333	5.54221	3	-6.0041	0.372857	0.298247	7	-6.0041	-0.075	0.672184	6	-6.0041	0.366667	1.04279	6	-6.0041	-0.17	0.649076	6	-4	97.9123	17.1264	5	-6.0041	5.79	1.23622	3	-6.0041	28.92	9.33662	3	-6.0041	8.81	1.96878	6	-6.0041	19.4516	4.50003	4
	-6.0041	0.973333	3.16333	3	-5.6032	0.0957143	0.350679	7	-5.6032	1.46833	0.513948	6	-5.6032	0.696667	1.17075	6	-5.6032	0.836667	1.02098	6					-5.6032	14.7033	2.34886	3	-5.6032	31.1067	6.98563	3	-5.6032	23.4767	3.38774	6	-5.6032	37.5854	8.63087	4
	-5.6032	5.24333	3.36476	3	-5.2024	2.20571	0.466026	7	-5.2024	1.48	0.433228	6	-5.2024	3.67167	1.06859	6	-5.2024	2.36667	0.980866	6					-5.2024	32.1	8.01197	3	-5.2024	42.7	2.4	2	-5.2024	38.425	4.26351	6	-5.2024	84.2768	12.5235	4
	-5.2024	9.93333	5.15266	3	-4.8016	1.52286	1.18561	7	-4.8016	3.41333	1.30399	6	-4.8016	7.41167	0.595698	6	-4.8016	3.47167	0.981673	6					-4.8016	52.3933	6.67741	3	-4.8016	45.6667	7.65599	3	-4.8016	63.2067	5.96204	6	-4.8016	126.147	16.4728	4
	-4.8016	6.78667	4.78867	3	-4.4008	3.61	0.759615	7	-4.4008	5.43	0.733585	6	-4.4008	8.57833	1.32232	6	-4.4008	6.76167	1.7064	6					-4.4008	76.3733	9.04792	3	-4.4008	59.1	6.47074	3	-4.4008	86.6583	7.37125	6	-4.4008	142.432	6.67878	3
	-4.4008	5.86333	3.38531	3	-4	7.19571	1.55643	7	-4	8.11333	1.01247	6	-4	13.8917	3.00853	6	-4	11.075	1.75673	6					-4	95.815	2.985	2	-4	58.1	4.13686	3	-4	83.1233	8.26915	6	-4	124.597	4.5434	2
Cmp 14	-10	0.45	0.45	2	-11				-11				-11				-11				-11	11.5566	12.357	5	-10	9.39	2.53923	3	-10	0.263333	6.87597	3	-10	5.325	4.3422	6	-10	-8.51735	9.01748	4
	-8.4089	-2.385	2.285	2	-10	0	0	3	-10	0	0	3	-10	0	0	3	-10	0	0	3	-10	-2.82685	4.40492	5	-8.41	9.9025	3.45611	4	-8.4089	0.673333	1.33946	3	-8.41	1.518	2.96153	5	-8.4089	-2.1036	7.24962	4
	-8.0081	1.45	3.22	2	-8.4089	-1.19	1.65198	3	-8.4089	-1.38	1.95676	3	-8.4089	-2.07	1.27052	3	-8.4089	-2.32667	1.94924	3	-9	-11.0623	15.7535	5	-7.93	-2.85	1.03403	4	-8.0081	2.14	9.17	2	-7.93	-2.62333	1.24166	6	-8.0081	13.4806	11.5264	4
	-7.6073	3.435	6.605	2	-8.0081	-0.133333	1.10668	3	-8.0081	-1.28333	1.22088	3	-8.0081	-1.67	0.667757	3	-8.0081	-1.95333	1.63994	3	-8	9.30952	7.56013	5	-7.62	0.3575	3.60656	4	-7.6073	5.06	5.36835	3	-7.62	3.03	5.50111	6	-7.6073	-9.21882	12.6126	4
	-7.2065	4.15	4.86	2	-7.6073	-0.466667	0.645557	3	-7.6073	-1.48333	0.417386	3	-7.6073	-2.34333	0.243607	3	-7.6073	-1.78333	1.04004	3	-7	-6.00086	12.41	5	-7.2	-2.8525	4.00393	4	-7.2065	0.606667	5.80676	3	-7.2	-3.6	2.03149	6	-7.2065	3.1022	8.84993	4
	-6.8057	3.175	6.005	2	-7.2065	-0.315	0.725	2	-7.2065	-1.14	1.54649	3	-7.2065	-2.48333	1.3254	3	-7.2065	-1.13333	1.78905	3	-6	60.1777	11.5505	5	-6.81	-6.6375	5.33045	4	-6.8057	6.68667	4.26267	3	-6.81	-0.941667	1.50293	6	-6.8057	2.03495	19.4086	4
	-6.4049	4.845	5.995	2	-6.8057	0.236667	0.11921	3	-6.8057	-0.47	0.16	2	-6.8057	-2.56	1.08859	3	-6.8057	-1.79	1.18095	3	-5	81.9414	6.27622	5	-6.4	-2.3975	3.8381	4	-6.4049	12.8767	0.463081	3	-6.4	1.04667	2.79857	6	-6.4049	-14.427	16.2102	4
	-6.0041	8.66	7.83	2	-6.4049	-0.713333	0.18169	3	-6.4049	-1.92667	1.70647	3	-6.4049	-0.48	1.61091	3	-6.4049	-0.783333	1.21381	3	-4	123.003	14.4497	4	-6	4.0825	3.92455	4	-6.0041	17.9133	4.54701	3	-6	4.06	1.93224	6	-6.0041	-21.0978	14.1268	4
	-5.6032	7.205	4.695	2	-6.0041	-1.91	0.582866	3	-6.0041	-1.48	1.74406	3	-6.0041	-1.94667	1.59488	3	-6.0041	-0.98	1.44956	3					-5.6	0.0566667	4.53316	3	-5.6032	26.91	5.94048	3	-5.6	8.395	2.41763	6	-5.6032	-11.2367	18.6672	4
	-5.2024	5.21	1.78	2	-5.6032	0.015	0.285	2	-5.6032	-0.183333	0.716992	3	-5.6032	-1.47667	1.95091	3	-5.6032	-2.44667	1.56333	3					-5.2	12.9433	8.32649	3	-5.2024	35.68	2.67016	3	-5.2	16.6233	1.97353	6	-5.2024	-14.4154	31.5261	4
	-4.8016	9.655	1.025	2	-5.2024	-0.416667	0.82858	3	-5.2024	-0.92	0.714866	3	-5.2024	-2.33333	1.18074	3	-5.2024	-0.593333	1.9458	3					-4.8	18.4275	3.60006	4	-4.8016	32.9967	2.81532	3	-4.8	27.885	4.14807	6	-4.8016	-23.4517	18.1611	4
	-4.4008	11.34	7.36	2	-4.8016	1.12	0.421584	3	-4.8016	-1.75667	0.456411	3	-4.8016	-2.35	1.97495	3	-4.8016	-2.04333	1.30702	3					-4.4	20.2625	1.91785	4	-4.4008	28.045	0.525	2	-4.4	37.2183	5.06829	6	-4.4008	-8.29358	12.2596	4
	-4	15.255	3.785	2	-4.4008	1.64667	0.298961	3	-4.4008	-1.02667	1.20817	3	-4.4008	-1.54333	1.80712	3	-4.4008	-1.42667	1.40668	3					-4	28.065	0.835429	4	-4	34.895	10.065	2	-4	42.9833	4.96622	6	-4	-5.6761	13.1298	4
	-11	0	0	1	-4	1.63333	2.46723	3	-4	-0.443333	0.841553	3	-4	-3.40333	1.4005	3	-4	-0.313333	1.51308	3
	-9.4089	-2.29	0	1
	-9.0081	5.42	0	1
	-8.6073	7.78	0	1
	-8.2065	2.2	0	1
	-7.8057	10.14	0	1
	-7.4049	2.55	0	1
	-7.0041	14.74	0	1
	-6.6032	9.57	0	1
	-6.2024	10.7	0	1
	-5.8016	13.29	0	1
	-5.4008	-3.45	0	1
	-5	15.12	0	1
Cmp 15	-11	0	0	1	-11				-11				-11				-11				-11	0.75417	6.47681	4	-10	3.925	5.745	2	-10	4.4	6.04131	3	-10	-3.384	3.84582	5	-10	20.6534	12.3946	4
	-10	0	0	2	-10	0	0	3	-10	0	0	3	-10	-0.0766667	0.0766667	3	-10	0.106667	0.106667	3	-10	-12.6541	3.88365	4	-8.4089	-10.0033	5.0806	3	-8.4089	-0.44	2.81	2	-8.4089	2.53833	2.44793	6	-8.4089	2.17604	10.9921	4
	-8.4089	-0.516667	2.29279	3	-8.4089	-1.50333	1.2199	3	-8.4089	-1.61333	1.12642	3	-8.4089	-2.36	1.41566	3	-8.4089	-0.853333	1.27856	3	-9	8.73713	9.1939	4	-8.0081	3.4	4.09	2	-8.0081	-1.28	1.19354	3	-8.0081	2.18	2.76807	6	-8.0081	17.5145	13.5152	4
	-8.0081	6.88333	4.4355	3	-8.0081	-0.84	0.706329	3	-8.0081	-1.2	0.825853	3	-8.0081	-0.793333	0.656514	3	-8.0081	-0.746667	1.1995	3	-8	7.07038	13.022	4	-7.6073	-4.42	7.27547	3	-7.6073	-1.31333	2.26034	3	-7.6073	-2.88667	2.13149	6	-7.6073	26.9987	15.2236	4
	-7.6073	2.87	3.95132	3	-7.6073	-0.0866667	1.23052	3	-7.6073	-2.01	1.99	2	-7.6073	-2.33333	1.44003	3	-7.6073	-1.55333	0.708622	3	-7	-17.2798	16.5605	4	-7.2065	-16.7433	3.67047	3	-7.2065	-2.165	1.165	2	-7.2065	-3.375	3.1645	6	-7.2065	36.6474	29.7407	4
	-7.2065	5.43333	4.00847	3	-7.2065	-1.38	0.591383	3	-7.2065	-1.12667	1.25847	3	-7.2065	-2.45	1.3377	3	-7.2065	-1.22333	1.12698	3	-6	2.43992	21.1587	4	-6.8057	-7.43333	4.29218	3	-6.8057	14.6633	4.23249	3	-6.8057	-7.40833	4.23	6	-6.8057	22.5086	29.2698	4
	-6.8057	2.44333	3.81646	3	-6.8057	-1.10667	1.23362	3	-6.8057	-1.72333	0.834612	3	-6.8057	-2.99	0.53507	3	-6.8057	-2.27333	1.27677	3	-5	-34.6877	12.8372	4	-6.4049	-21.7567	8.7107	3	-6.4049	15.24	1.45	2	-6.4049	-9.165	2.75251	6	-6.4049	27.4619	35.4994	4
	-6.4049	5.64	2.43	2	-6.4049	0.176667	0.736599	3	-6.4049	-1.52	0.695006	3	-6.4049	-4.57	1.54901	3	-6.4049	-3.58	0.950947	3	-4	-57.9073	14.3664	4	-6.0041	-23.5	6.23328	3	-6.0041	16.62	6.09	2	-6.0041	-9.65167	3.3339	6	-6.0041	13.0868	31.4003	4
	-6.0041	4.52	2.64426	3	-6.0041	-0.786667	1.52964	3	-6.0041	-3.37	1.63	2	-6.0041	-5.49667	0.675927	3	-6.0041	-3.27	1.32463	3					-5.6032	-25.6067	5.56301	3	-5.6032	23.0733	3.8726	3	-5.6032	-13.456	6.59809	5	-5.6032	17.3759	30.0224	4
	-5.6032	3.59	3.29614	3	-5.6032	-1.84333	1.28345	3	-5.6032	-1.71667	0.694894	3	-5.6032	-4.97333	1.06806	3	-5.6032	-2.02	1.48096	3					-5.2024	-13.2233	5.6475	3	-5.2024	19.56	3.35895	3	-5.2024	-16.2267	4.87943	6	-5.2024	29.385	24.9666	4
	-5.2024	6.24667	4.47032	3	-5.2024	-0.8	0.656074	3	-5.2024	-1.50333	0.730669	3	-5.2024	-4.85	1.40151	3	-5.2024	-2.62667	1.42556	3					-4.8016	-20.21	4.81028	3	-4.8016	22.32	2.16211	3	-4.8016	-12.8183	4.08424	6	-4.8016	58.7781	21.0998	4
	-4.8016	2.94667	5.49449	3	-4.8016	-0.496667	1.02187	3	-4.8016	-2.49667	0.963714	3	-4.8016	-4.88333	1.02131	3	-4.8016	-3.44333	1.02392	3					-4.4008	-20.915	9.255	2	-4.4008	19.605	2.155	2	-4.4008	-9.815	2.50967	4	-4.4008	102.97	22.9641	4
	-4.4008	8.61	5.59022	3	-4.4008	-1.19333	0.584247	3	-4.4008	-1.76	1.27644	3	-4.4008	-4.48333	0.233119	3	-4.4008	-3.18333	0.646692	3					-4				-4	25.84	3.1209	3					-4	151.144	21.3784	4
	-4	4.11333	5.64919	3	-4	-1.83667	1.09333	3	-4	-1.53	1.14028	3	-4	-4.71667	0.858726	3	-4	-2.44333	0.392315	3
Cmp 16	-11	0	0	1	-11				-11				-11				-11				-11	-9.64893	0.115852	2	-10	5.1625	0.54943	4	-10	0.545	5.095	2	-10	-0.313333	3.39373	6	-10	5.32504	6.29601	3
	-8.4089	8.87	0	1	-10	0	0	3	-10	0	0	3	-10	0	0	3	-10	0	0	3	-10	3.82955	5.07736	3	-8.8861	2.85667	3.20953	3	-8.8861	1.93667	4.21468	3	-8.8861	0.591667	1.35165	6	-8.8861	21.1681	0.39336	2
	-8.0081	8.26	0	1	-8.4089	-1.07	0.962341	3	-8.4089	-2.06	1.25524	3	-8.4089	-1.01	1.38854	3	-8.4089	-1.91667	2.19469	3	-9	1.70437	1.07635	3	-8.4894	-7.23333	0.0600925	3	-8.4894	-0.99	1.85518	3	-8.4894	-2.06833	3.11237	6	-8.4894	17.5722	16.7124	2
	-7.6073	6.45	0	1	-8.0081	-0.836667	1.28777	3	-8.0081	-0.473333	1.48282	3	-8.0081	-0.0466667	0.691191	3	-8.0081	-0.933333	0.992914	3	-8	12.8244	6.21753	3	-8.0928	-1.9525	2.95485	4	-8.0928	6.70333	4.77553	3	-8.0928	-0.545	2.82843	6	-8.0928	38.1445	12.3947	2
	-7.2065	11.24	0	1	-7.6073	-1.37	1.17741	3	-7.6073	0.536667	0.755542	3	-7.6073	-2.96	0.845399	3	-7.6073	0.366667	1.37618	3	-7	21.695	8.49838	3	-7.6961	0.8325	3.67571	4	-7.6961	11.3233	4.84678	3	-7.6961	9.03	3.70918	6	-7.6961	20.0041	10.8145	2
	-6.8057	11.77	0	1	-7.2065	-0.00666667	0.533833	3	-7.2065	-1.18333	0.883107	3	-7.2065	-0.873333	1.2644	3	-7.2065	-0.586667	0.609162	3	-6	42.2016	1.9258	3	-7.2994	4.6975	3.34235	4	-7.2994	27.6833	5.85151	3	-7.2994	7.46667	3.28151	6	-7.2994	25.8859	13.8056	2
	-6.4049	5.29	0	1	-6.8057	-0.525	1.945	2	-6.8057	-2.51667	0.910317	3	-6.8057	-0.725	0.625	2	-6.8057	-2.20333	1.91698	3	-5	61.702	7.12409	3	-6.9028	11.76	4.97226	3	-6.9028	29.6067	6.30218	3	-6.9028	13.2633	3.23116	6	-6.9028	28.4982	7.67452	3
	-6.0041	8.42	0	1	-6.4049	0.0766667	0.571849	3	-6.4049	-2.28333	1.08238	3	-6.4049	-1.86667	0.886667	3	-6.4049	-2.18667	1.08413	3	-4	64.511	13.9473	3	-6.5061	11.1167	2.58302	3	-6.5061	36.3667	5.846	3	-6.5061	27.595	4.98279	6	-6.5061	36.9384	2.04471	2
	-5.6032	4.57	0	1	-6.0041	0.613333	0.121152	3	-6.0041	-0.0833333	0.778382	3	-6.0041	-1.72	1.65	2	-6.0041	-1.61	1.25096	3					-6.1095	16.28	4.32841	3	-6.1095	44.74	4.81689	3	-6.1095	26.7533	4.74354	6	-6.1095	22.8266	15.4609	3
	-5.2024	9.64	0	1	-5.6032	0.33	1.15	2	-5.6032	-0.323333	1.05455	3	-5.6032	-2.90667	1.04052	3	-5.6032	-1.70667	1.02647	3					-5.7128	23.0525	2.24064	4	-5.7128	46.73	3.63	2	-5.7128	36.1217	5.20082	6	-5.7128	16.8385	7.005	2
	-4.8016	11.48	0	1	-5.2024	-0.353333	0.97861	3	-5.2024	-1.34	0.88	2	-5.2024	-2.10333	1.07207	3	-5.2024	-2.67333	0.366075	3					-5.3162	25.3975	3.55468	4	-5.3162	53.45	6.34627	3	-5.3162	42.16	6.78152	6	-5.3162	13.6745	2.66812	2
	-4.4008	6.53	0	1	-4.8016	-0.223333	0.940219	3	-4.8016	0.536667	0.506634	3	-4.8016	-2.87667	0.233119	3	-4.8016	-0.6	0	1					-4.9195	29.6425	2.55499	4	-4.9195	54.515	4.045	2	-4.9195	46.625	5.6637	6	-4.9195	28.837	13.2949	3
	-4	10.33	0	1	-4.4008	-0.186667	0.184782	3	-4.4008	-0.26	1.12736	3	-4.4008	-1.05333	1.83382	3	-4.4008	-0.05	1.29326	3					-4.5229				-4.5229	64.3767	3.63571	3	-4.5229	57.5167	7.01836	6	-4.5229	52.3325	6.1318	3
	-10	0	0	2	-4	0.67	0.903715	3	-4	2.12	1.00583	3	-4	0.196667	0.99046	3	-4	0.67	1.11509	3
	-8.8861	1.845	5.685	2
	-8.4894	3.87	6.11	2
	-8.0928	-1.075	0.215	2
	-7.6961	4.43	4.01	2
	-7.2994	-0.0899999	2.97	2
	-6.9028	-0.93	2.1	2
	-6.5061	3.15	3.59	2
	-6.1095	2.055	5.635	2
	-5.7128	4.815	5.375	2
	-5.3162	-3.07	0	1
	-4.9195	4.335	6.615	2
	-4.5229	1.42	4.39	2

## Sheet: Figures 5d-f
Figures 5d-f	Frequency matrices associated
hMOR whole dataset frequency matrix
	Buprenorphine	DAMGO	Endomorphine1	Fentanyl	Loperamide	Meptazinol	Met-Enk	Morphine	Oxycodone	Tramadol	Cmp 1	Cmp 3	Cmp 4	Cmp 5	Cmp 6	Cmp 7	Cmp 8	Cmp 9	Cmp 10	Cmp 11	Cmp 12	Cmp 13	Cmp 14	Cmp 15	Cmp 16
Buprenorphine	1	0.00102083	0.003125	0.0288542	0.000666667	0.578083	0.00104167	0.0629375	0.071875	0.444875	0.585125	0.824438	0.813542	0.0010625	0.789229	0.000958333	0.00510417	0.833604	0.106729	0.559063	0.0635208	0.001375	0.623854	0.530042	0.142792
DAMGO	0.00102083	1	0.475167	0.162729	0.754521	0.00120833	0.868667	0.124063	0.113667	0.001	0.001375	0.00110417	0.001125	0.85475	0.001125	0.822396	0.402354	0.00110417	0.0910417	0.00120833	0.125562	0.738604	0.00141667	0.000604167	0.0448958
Endomorphine1	0.003125	0.475167	1	0.532833	0.536646	0.00591667	0.457646	0.487604	0.466271	0.0140625	0.0104167	0.00272917	0.00295833	0.440292	0.00529167	0.428021	0.579	0.003875	0.389896	0.0217708	0.471271	0.618854	0.0149583	0.0088125	0.4005
Fentanyl	0.0288542	0.162729	0.532833	1	0.182312	0.0375833	0.162688	0.919708	0.87925	0.0628333	0.0452917	0.0256458	0.0260208	0.16025	0.0292083	0.160312	0.411917	0.0291875	0.684083	0.0797917	0.861313	0.232646	0.0490208	0.04625	0.829792
Loperamide	0.000666667	0.754521	0.536646	0.182312	1	0.001125	0.695688	0.139937	0.129167	0.00645833	0.00133333	0.00075	0.000791667	0.744542	0.000708333	0.755188	0.514563	0.0006875	0.118896	0.00208333	0.160792	0.751667	0.00172917	0.0048125	0.0578125
Meptazinol	0.578083	0.00120833	0.00591667	0.0375833	0.001125	1	0.00122917	0.0728958	0.085	0.807562	0.532896	0.540604	0.540646	0.000979167	0.507208	0.0010625	0.0509167	0.511083	0.175042	0.644042	0.0728125	0.00258333	0.497521	0.667063	0.152604
Met-Enk	0.00104167	0.868667	0.457646	0.162688	0.695688	0.00122917	1	0.123333	0.114583	0.00204167	0.00395833	0.0010625	0.00127083	0.801396	0.000958333	0.791729	0.38425	0.000958333	0.092	0.00160417	0.126312	0.715979	0.00170833	0.0010625	0.0449167
Morphine	0.0629375	0.124063	0.487604	0.919708	0.139937	0.0728958	0.123333	1	0.92625	0.0987083	0.0755	0.0595833	0.0597708	0.122292	0.0632708	0.122375	0.372021	0.063375	0.722646	0.115062	0.909521	0.185271	0.0824583	0.0809167	0.879583
Oxycodone	0.071875	0.113667	0.466271	0.87925	0.129167	0.085	0.114583	0.92625	1	0.118125	0.0899167	0.0687917	0.0685417	0.111875	0.0753333	0.111896	0.372146	0.07375	0.757812	0.135	0.877062	0.176396	0.0923333	0.0996875	0.864271
Tramadol	0.444875	0.001	0.0140625	0.0628333	0.00645833	0.807562	0.00204167	0.0987083	0.118125	1	0.458604	0.419875	0.415146	0.0003125	0.437688	0.0011875	0.104313	0.42425	0.2325	0.610292	0.101562	0.0071875	0.447354	0.657458	0.178833
Cmp 1	0.585125	0.001375	0.0104167	0.0452917	0.00133333	0.532896	0.00395833	0.0755	0.0899167	0.458604	1	0.658625	0.688083	0.000895833	0.539813	0.000729167	0.010125	0.550562	0.128042	0.429625	0.0717292	0.00604167	0.786188	0.443875	0.162521
Cmp 3	0.824438	0.00110417	0.00272917	0.0256458	0.00075	0.540604	0.0010625	0.0595833	0.0687917	0.419875	0.658625	1	0.947167	0.000958333	0.711229	0.000770833	0.00302083	0.757667	0.0993125	0.473187	0.0591458	0.0014375	0.646292	0.465687	0.139833
Cmp 4	0.813542	0.001125	0.00295833	0.0260208	0.000791667	0.540646	0.00127083	0.0597708	0.0685417	0.415146	0.688083	0.947167	1	0.000958333	0.694667	0.000791667	0.00266667	0.729854	0.0997292	0.453542	0.0595625	0.00208333	0.654604	0.443458	0.141063
Cmp 5	0.0010625	0.85475	0.440292	0.16025	0.744542	0.000979167	0.801396	0.122292	0.111875	0.0003125	0.000895833	0.000958333	0.000958333	1	0.000833333	0.881875	0.364063	0.000895833	0.0879583	0.0006875	0.124688	0.678937	0.0010625	0.0001875	0.0434375
Cmp 6	0.789229	0.001125	0.00529167	0.0292083	0.000708333	0.507208	0.000958333	0.0632708	0.0753333	0.437688	0.539813	0.711229	0.694667	0.000833333	1	0.000979167	0.0105208	0.915458	0.119813	0.698812	0.0630625	0.00175	0.633167	0.660687	0.144125
Cmp 7	0.000958333	0.822396	0.428021	0.160312	0.755188	0.0010625	0.791729	0.122375	0.111896	0.0011875	0.000729167	0.000770833	0.000791667	0.881875	0.000979167	1	0.366208	0.000979167	0.08925	0.000958333	0.125792	0.646833	0.000729167	0.001125	0.043375
Cmp 8	0.00510417	0.402354	0.579	0.411917	0.514563	0.0509167	0.38425	0.372021	0.372146	0.104313	0.010125	0.00302083	0.00266667	0.364063	0.0105208	0.366208	1	0.0065625	0.453479	0.0753542	0.393271	0.560667	0.0102708	0.0771667	0.290458
Cmp 9	0.833604	0.00110417	0.003875	0.0291875	0.0006875	0.511083	0.000958333	0.063375	0.07375	0.42425	0.550562	0.757667	0.729854	0.000895833	0.915458	0.000979167	0.0065625	1	0.112604	0.657937	0.063125	0.00152083	0.63975	0.620208	0.143792
Cmp 10	0.106729	0.0910417	0.389896	0.684083	0.118896	0.175042	0.092	0.722646	0.757812	0.2325	0.128042	0.0993125	0.0997292	0.0879583	0.119813	0.08925	0.453479	0.112604	1	0.219167	0.721583	0.169667	0.128104	0.206083	0.718625
Cmp 11	0.559063	0.00120833	0.0217708	0.0797917	0.00208333	0.644042	0.00160417	0.115062	0.135	0.610292	0.429625	0.473187	0.453542	0.0006875	0.698812	0.000958333	0.0753542	0.657937	0.219167	1	0.116312	0.00608333	0.467042	0.833333	0.196542
Cmp 12	0.0635208	0.125562	0.471271	0.861313	0.160792	0.0728125	0.126312	0.909521	0.877062	0.101562	0.0717292	0.0591458	0.0595625	0.124688	0.0630625	0.125792	0.393271	0.063125	0.721583	0.116312	1	0.190479	0.0769583	0.0863958	0.817667
Cmp 13	0.001375	0.738604	0.618854	0.232646	0.751667	0.00258333	0.715979	0.185271	0.176396	0.0071875	0.00604167	0.0014375	0.00208333	0.678937	0.00175	0.646833	0.560667	0.00152083	0.169667	0.00608333	0.190479	1	0.00347917	0.0038125	0.105563
Cmp 14	0.623854	0.00141667	0.0149583	0.0490208	0.00172917	0.497521	0.00170833	0.0824583	0.0923333	0.447354	0.786188	0.646292	0.654604	0.0010625	0.633167	0.000729167	0.0102708	0.63975	0.128104	0.467042	0.0769583	0.00347917	1	0.465062	0.164479
Cmp 15	0.530042	0.000604167	0.0088125	0.04625	0.0048125	0.667063	0.0010625	0.0809167	0.0996875	0.657458	0.443875	0.465687	0.443458	0.0001875	0.660687	0.001125	0.0771667	0.620208	0.206083	0.833333	0.0863958	0.0038125	0.465062	1	0.161458
Cmp 16	0.142792	0.0448958	0.4005	0.829792	0.0578125	0.152604	0.0449167	0.879583	0.864271	0.178833	0.162521	0.139833	0.141063	0.0434375	0.144125	0.043375	0.290458	0.143792	0.718625	0.196542	0.817667	0.105563	0.164479	0.161458	1
rMOR whole dataset frequency matrix
	Buprenorphine	DAMGO	Endomorphine1	Fentanyl	Loperamide	Meptazinol	Met-Enk	Morphine	Oxycodone	Tramadol	Cmp 1	Cmp 3	Cmp 4	Cmp 5	Cmp 6	Cmp 7	Cmp 8	Cmp 9	Cmp 10	Cmp 11	Cmp 12
Buprenorphine	1	0.000166667	0.206271	0.230958	0.00025	0.715292	0.00025	0.545083	0.204729	0.596229	0.731333	0.726771	0.734479	0.0003125	0.683312	0.000166667	0.105875	0.702646	0.282833	0.309292	0.308146
DAMGO	0.000166667	1	0.0433958	0.0271667	0.946021	0.000145833	0.972562	0.000666667	0.00025	0.000145833	0.000145833	0.000145833	0.000145833	0.930792	0.000145833	0.930417	0.075375	0.000145833	0.000291667	0.000229167	0.00404167
Endomorphine1	0.206271	0.0433958	1	0.834313	0.0464792	0.190875	0.0441875	0.454104	0.599229	0.238125	0.190021	0.189292	0.189854	0.0417708	0.227479	0.0418333	0.353646	0.219688	0.587354	0.440937	0.644896
Fentanyl	0.230958	0.0271667	0.834313	1	0.0282917	0.193312	0.027375	0.512979	0.599938	0.226271	0.193458	0.192229	0.19275	0.0264792	0.246167	0.0267083	0.317167	0.242167	0.517583	0.451292	0.716917
Loperamide	0.00025	0.946021	0.0464792	0.0282917	1	0.000145833	0.946958	0.00147917	0.00075	0.000145833	0.000145833	0.000145833	0.000145833	0.889938	0.000166667	0.885979	0.0797708	0.000145833	0.00835417	0.000354167	0.00522917
Meptazinol	0.715292	0.000145833	0.190875	0.193312	0.000145833	1	0.000166667	0.322542	0.234271	0.848979	0.910687	0.977688	0.970604	0.000166667	0.566146	0.000166667	0.110437	0.570042	0.251937	0.341021	0.217062
Met-Enk	0.00025	0.972562	0.0441875	0.027375	0.946958	0.000166667	1	0.000833333	0.0003125	0.000166667	0.000166667	0.000166667	0.000166667	0.922854	0.000166667	0.923896	0.0753125	0.000166667	0.000666667	0.00025	0.00395833
Morphine	0.545083	0.000666667	0.454104	0.512979	0.00147917	0.322542	0.000833333	1	0.315292	0.287229	0.337	0.329792	0.327396	0.000270833	0.491021	0.0005	0.180354	0.499896	0.494521	0.343062	0.630896
Oxycodone	0.204729	0.00025	0.599229	0.599938	0.00075	0.234271	0.0003125	0.315292	1	0.33675	0.234021	0.230229	0.229313	0.000145833	0.270729	0.000270833	0.369792	0.252188	0.515958	0.733938	0.561792
Tramadol	0.596229	0.000145833	0.238125	0.226271	0.000145833	0.848979	0.000166667	0.287229	0.33675	1	0.786917	0.829792	0.823771	0.000166667	0.516917	0.000166667	0.171021	0.512479	0.325146	0.423708	0.254458
Cmp 1	0.731333	0.000145833	0.190021	0.193458	0.000145833	0.910687	0.000166667	0.337	0.234021	0.786917	1	0.904208	0.928292	0.000166667	0.642625	0.000166667	0.108833	0.647875	0.250229	0.349854	0.223125
Cmp 3	0.726771	0.000145833	0.189292	0.192229	0.000145833	0.977688	0.000166667	0.329792	0.230229	0.829792	0.904208	1	0.968958	0.000166667	0.565458	0.000166667	0.109417	0.571021	0.248896	0.334062	0.216833
Cmp 4	0.734479	0.000145833	0.189854	0.19275	0.000145833	0.970604	0.000166667	0.327396	0.229313	0.823771	0.928292	0.968958	1	0.000166667	0.58275	0.000166667	0.108729	0.587812	0.249229	0.334	0.217771
Cmp 5	0.0003125	0.930792	0.0417708	0.0264792	0.889938	0.000166667	0.922854	0.000270833	0.000145833	0.000166667	0.000166667	0.000166667	0.000166667	1	0.0001875	0.971729	0.0751875	0.000166667	0.000229167	0.000208333	0.00397917
Cmp 6	0.683312	0.000145833	0.227479	0.246167	0.000166667	0.566146	0.000166667	0.491021	0.270729	0.516917	0.642625	0.565458	0.58275	0.0001875	1	0.000166667	0.107958	0.956167	0.267958	0.453562	0.33075
Cmp 7	0.000166667	0.930417	0.0418333	0.0267083	0.885979	0.000166667	0.923896	0.0005	0.000270833	0.000166667	0.000166667	0.000166667	0.000166667	0.971729	0.000166667	1	0.0756667	0.000145833	0.000145833	0.000270833	0.00389583
Cmp 8	0.105875	0.075375	0.353646	0.317167	0.0797708	0.110437	0.0753125	0.180354	0.369792	0.171021	0.108833	0.109417	0.108729	0.0751875	0.107958	0.0756667	1	0.104438	0.444958	0.282917	0.30475
Cmp 9	0.702646	0.000145833	0.219688	0.242167	0.000145833	0.570042	0.000166667	0.499896	0.252188	0.512479	0.647875	0.571021	0.587812	0.000166667	0.956167	0.000145833	0.104438	1	0.263146	0.432917	0.327708
Cmp 10	0.282833	0.000291667	0.587354	0.517583	0.00835417	0.251937	0.000666667	0.494521	0.515958	0.325146	0.250229	0.248896	0.249229	0.000229167	0.267958	0.000145833	0.444958	0.263146	1	0.395583	0.531438
Cmp 11	0.309292	0.000229167	0.440937	0.451292	0.000354167	0.341021	0.00025	0.343062	0.733938	0.423708	0.349854	0.334062	0.334	0.000208333	0.453562	0.000270833	0.282917	0.432917	0.395583	1	0.536167
Cmp 12	0.308146	0.00404167	0.644896	0.716917	0.00522917	0.217062	0.00395833	0.630896	0.561792	0.254458	0.223125	0.216833	0.217771	0.00397917	0.33075	0.00389583	0.30475	0.327708	0.531438	0.536167	1
Cmp 13	0.00716667	0.3315	0.332	0.258958	0.354479	0.00354167	0.332292	0.10375	0.258292	0.0516667	0.00314583	0.00329167	0.0028125	0.315688	0.00547917	0.314729	0.504833	0.0035625	0.411938	0.155625	0.228646
Cmp 14	0.550125	0.0001875	0.272271	0.297458	0.00025	0.675729	0.000229167	0.346562	0.424312	0.660104	0.660312	0.665125	0.662042	0.000229167	0.605167	0.000229167	0.115479	0.596042	0.246146	0.587729	0.344813
Cmp 15	0.666542	0.000145833	0.234979	0.257437	0.000145833	0.579542	0.000166667	0.499917	0.275417	0.539417	0.6395	0.575417	0.588437	0.000166667	0.907312	0.000166667	0.107458	0.897979	0.272771	0.464521	0.348542
Cmp 16	0.384146	0.00158333	0.58375	0.681146	0.00266667	0.252542	0.00183333	0.72575	0.434312	0.234646	0.256479	0.256625	0.254833	0.0014375	0.3715	0.0018125	0.206937	0.372417	0.412896	0.437354	0.720938
hDOR whole dataset frequency matrix
	Buprenorphine	Fentanyl	Loperamide	Met-Enk	Morphine	Oxycodone	Cmp 1	Cmp 3	Cmp 4	Cmp 5	Cmp 6	Cmp 7	Cmp 8	Cmp 9	Cmp 10	Cmp 11	Cmp 12	Cmp 13	Cmp 14	Cmp 15	Cmp 16
Buprenorphine	1	0.214604	0.0855417	0.0010625	0.38725	0.246292	0.183792	0.531729	0.838958	0.00104167	0.290667	0.05	0.001125	0.354917	0.139625	0.000979167	0.930583	0.885167	0.861104	0.890062	0.930583
Fentanyl	0.214604	1	0.215146	0.000354167	0.526271	0.583521	0.883667	0.291083	0.244354	0.00141667	0.522792	0.112375	0.000229167	0.442167	0.18925	0.000125	0.185729	0.192458	0.191083	0.200625	0.185771
Loperamide	0.0855417	0.215146	1	0.183458	0.350208	0.379	0.223125	0.101312	0.0802917	0.221479	0.199708	0.682937	0.182729	0.200063	0.725271	0.184312	0.0815417	0.107	0.125625	0.09	0.081625
[truncated: 111 more rows]

## Sheet: Figure 5g 
Figure 5g
	Differences between partial and whole hDOR matrices
[truncated: 1,164 more rows]

## Sheet: Figure 5h
	Tresholds	hDOR vs hDOR- βarrestine responses
[truncated: 331 more rows]

[truncated: 6 more sheets: Figure 5i, Figure 6a, Figure 6b, Table 1, Supplementary Figures 10c-10e , Table 2]
